# Supplementary material for: TRAIN (Transcription of Repeats Activates INterferon) in response to chromatin destabilization induced by small molecules in mammalian cells
Source: eLife. 2018 Feb 5;7:e30842. doi: 10.7554/eLife.30842 (PMC5815852; doi:10.7554/eLife.30842)
Supplement: Figure 2—source data 1. [file elife-30842-fig2-data1.xls]

## Sheet: down to 30mg_kg
Overlap Results
Collection(s):	CP, CP:BIOCARTA, CP:KEGG, CP:REACTOME
# overlaps shown:	4
# genesets in collections:	1329
# genes in comparison (n):	20
# genes in universe (N):	45956
Gene Set Name	# Genes in Gene Set (K)	Description	# Genes in Overlap (k)	k/K	p-value	FDR q-value
KEGG_METABOLISM_OF_XENOBIOTICS_BY_CYTOCHROME_P450	70	Metabolism of xenobiotics by cytochrome P450	3	0.0429	3.79e-06	0.00274
KEGG_DRUG_METABOLISM_CYTOCHROME_P450	72	Drug metabolism - cytochrome P450	3	0.0417	4.12e-06	0.00274
REACTOME_XENOBIOTICS	16	Genes involved in Xenobiotics	2	0.125	2.15e-05	0.00953
KEGG_BUTANOATE_METABOLISM	34	Butanoate metabolism	2	0.0588	0.0001	0.0333
Gene/Gene Set Overlap Matrix
Entrez Gene Id	Gene Symbol	Gene Description	KEGG_METABOLISM_OF_XENOBIOTICS_BY_CYTOCHROME_P450	KEGG_DRUG_METABOLISM_CYTOCHROME_P450	REACTOME_XENOBIOTICS	KEGG_BUTANOATE_METABOLISM
1562	CYP2C18	cytochrome P450, family 2, subfamily C, polypeptide 18	KEGG_METABOLISM_OF_XENOBIOTICS_BY_CYTOCHROME_P450	KEGG_DRUG_METABOLISM_CYTOCHROME_P450	REACTOME_XENOBIOTICS
1555	CYP2B6	cytochrome P450, family 2, subfamily B, polypeptide 6	KEGG_METABOLISM_OF_XENOBIOTICS_BY_CYTOCHROME_P450	KEGG_DRUG_METABOLISM_CYTOCHROME_P450	REACTOME_XENOBIOTICS
2953	GSTT2	glutathione S-transferase theta 2	KEGG_METABOLISM_OF_XENOBIOTICS_BY_CYTOCHROME_P450	KEGG_DRUG_METABOLISM_CYTOCHROME_P450
224	ALDH3A2	aldehyde dehydrogenase 3 family, member A2				KEGG_BUTANOATE_METABOLISM
65985	AACS	acetoacetyl-CoA synthetase				KEGG_BUTANOATE_METABOLISM
50486	G0S2	G0/G1switch 2
10478	SLC25A17	solute carrier family 25 (mitochondrial carrier; peroxisomal membrane protein, 34kDa), member 17
5360	PLTP	phospholipid transfer protein
6906	SERPINA7	serpin peptidase inhibitor, clade A (alpha-1 antiproteinase, antitrypsin), member 7
8835	SOCS2	suppressor of cytokine signaling 2
347733	TUBB2B	tubulin, beta 2B class IIb
343	AQP8	aquaporin 8
4907	NT5E	5'-nucleotidase, ecto (CD73)
1638	DCT	dopachrome tautomerase (dopachrome delta-isomerase, tyrosine-related protein 2)
1	A1BG	alpha-1-B glycoprotein
641371	ACOT1	acyl-CoA thioesterase 1
23061	TBC1D9B	TBC1 domain family, member 9B (with GRAM domain)
337	APOA4	apolipoprotein A-IV
347735	SERINC2	serine incorporator 2
84879	MFSD2A	major facilitator superfamily domain containing 2A

## Sheet: down to 60 mg_kg
Overlap Results
Collection(s):	CP, CP:BIOCARTA, CP:KEGG, CP:REACTOME
# overlaps shown:	19
# genesets in collections:	1329
# genes in comparison (n):	37
# genes in universe (N):	45956
Gene Set Name	# Genes in Gene Set (K)	Description	# Genes in Overlap (k)	k/K	p-value	FDR q-value
KEGG_BIOSYNTHESIS_OF_UNSATURATED_FATTY_ACIDS	22	Biosynthesis of unsaturated fatty acids	3	0.1364	7.32e-07	0.000973
REACTOME_BIOLOGICAL_OXIDATIONS	139	Genes involved in Biological oxidations	4	0.0288	4.9e-06	0.00325
KEGG_GLYCOLYSIS_GLUCONEOGENESIS	62	Glycolysis / Gluconeogenesis	3	0.0484	1.76e-05	0.00523
KEGG_RETINOL_METABOLISM	64	Retinol metabolism	3	0.0469	1.93e-05	0.00523
KEGG_METABOLISM_OF_XENOBIOTICS_BY_CYTOCHROME_P450	70	Metabolism of xenobiotics by cytochrome P450	3	0.0429	2.53e-05	0.00523
REACTOME_PHASE1_FUNCTIONALIZATION_OF_COMPOUNDS	70	Genes involved in Phase 1 - Functionalization of compounds	3	0.0429	2.53e-05	0.00523
KEGG_DRUG_METABOLISM_CYTOCHROME_P450	72	Drug metabolism - cytochrome P450	3	0.0417	2.76e-05	0.00523
REACTOME_SYNTHESIS_OF_VERY_LONG_CHAIN_FATTY_ACYL_COAS	14	Genes involved in Synthesis of very long-chain fatty acyl-CoAs	2	0.1429	5.7e-05	0.00948
REACTOME_XENOBIOTICS	16	Genes involved in Xenobiotics	2	0.125	7.51e-05	0.0111
REACTOME_FATTY_ACYL_COA_BIOSYNTHESIS	18	Genes involved in Fatty Acyl-CoA Biosynthesis	2	0.1111	9.57e-05	0.0127
KEGG_PROPANOATE_METABOLISM	33	Propanoate metabolism	2	0.0606	0.000328	0.0356
REACTOME_FATTY_ACID_TRIACYLGLYCEROL_AND_KETONE_BODY_METABOLISM	168	Genes involved in Fatty acid, triacylglycerol, and ketone body metabolism	3	0.0179	0.00034	0.0356
KEGG_BUTANOATE_METABOLISM	34	Butanoate metabolism	2	0.0588	0.000348	0.0356
REACTOME_TRIGLYCERIDE_BIOSYNTHESIS	38	Genes involved in Triglyceride Biosynthesis	2	0.0526	0.000435	0.0401
KEGG_PYRUVATE_METABOLISM	40	Pyruvate metabolism	2	0.05	0.000483	0.0401
KEGG_TRYPTOPHAN_METABOLISM	40	Tryptophan metabolism	2	0.05	0.000483	0.0401
REACTOME_METABOLISM_OF_LIPIDS_AND_LIPOPROTEINS	478	Genes involved in Metabolism of lipids and lipoproteins	4	0.0084	0.000582	0.0427
KEGG_VALINE_LEUCINE_AND_ISOLEUCINE_DEGRADATION	44	Valine, leucine and isoleucine degradation	2	0.0455	0.000584	0.0427
PID_HNF3B_PATHWAY	45	FOXA2 and FOXA3 transcription factor networks	2	0.0444	0.000611	0.0427
Gene/Gene Set Overlap Matrix
Entrez Gene Id	Gene Symbol	Gene Description	KEGG_BIOSYNTHESIS_OF_UNSATURATED_FATTY_ACIDS	REACTOME_BIOLOGICAL_OXIDATIONS	KEGG_GLYCOLYSIS_GLUCONEOGENESIS	KEGG_RETINOL_METABOLISM	KEGG_METABOLISM_OF_XENOBIOTICS_BY_CYTOCHROME_P450	REACTOME_PHASE1_FUNCTIONALIZATION_OF_COMPOUNDS	KEGG_DRUG_METABOLISM_CYTOCHROME_P450	REACTOME_SYNTHESIS_OF_VERY_LONG_CHAIN_FATTY_ACYL_COAS	REACTOME_XENOBIOTICS	REACTOME_FATTY_ACYL_COA_BIOSYNTHESIS	KEGG_PROPANOATE_METABOLISM	REACTOME_FATTY_ACID_TRIACYLGLYCEROL_AND_KETONE_BODY_METABOLISM	KEGG_BUTANOATE_METABOLISM	REACTOME_TRIGLYCERIDE_BIOSYNTHESIS	KEGG_PYRUVATE_METABOLISM	KEGG_TRYPTOPHAN_METABOLISM	REACTOME_METABOLISM_OF_LIPIDS_AND_LIPOPROTEINS	KEGG_VALINE_LEUCINE_AND_ISOLEUCINE_DEGRADATION	PID_HNF3B_PATHWAY
60481	ELOVL5	ELOVL fatty acid elongase 5	KEGG_BIOSYNTHESIS_OF_UNSATURATED_FATTY_ACIDS							REACTOME_SYNTHESIS_OF_VERY_LONG_CHAIN_FATTY_ACYL_COAS		REACTOME_FATTY_ACYL_COA_BIOSYNTHESIS		REACTOME_FATTY_ACID_TRIACYLGLYCEROL_AND_KETONE_BODY_METABOLISM		REACTOME_TRIGLYCERIDE_BIOSYNTHESIS			REACTOME_METABOLISM_OF_LIPIDS_AND_LIPOPROTEINS
79071	ELOVL6	ELOVL fatty acid elongase 6	KEGG_BIOSYNTHESIS_OF_UNSATURATED_FATTY_ACIDS							REACTOME_SYNTHESIS_OF_VERY_LONG_CHAIN_FATTY_ACYL_COAS		REACTOME_FATTY_ACYL_COA_BIOSYNTHESIS		REACTOME_FATTY_ACID_TRIACYLGLYCEROL_AND_KETONE_BODY_METABOLISM		REACTOME_TRIGLYCERIDE_BIOSYNTHESIS			REACTOME_METABOLISM_OF_LIPIDS_AND_LIPOPROTEINS
641371	ACOT1	acyl-CoA thioesterase 1	KEGG_BIOSYNTHESIS_OF_UNSATURATED_FATTY_ACIDS
55902	ACSS2	acyl-CoA synthetase short-chain family member 2		REACTOME_BIOLOGICAL_OXIDATIONS	KEGG_GLYCOLYSIS_GLUCONEOGENESIS			REACTOME_PHASE1_FUNCTIONALIZATION_OF_COMPOUNDS					KEGG_PROPANOATE_METABOLISM				KEGG_PYRUVATE_METABOLISM
1562	CYP2C18	cytochrome P450, family 2, subfamily C, polypeptide 18		REACTOME_BIOLOGICAL_OXIDATIONS		KEGG_RETINOL_METABOLISM	KEGG_METABOLISM_OF_XENOBIOTICS_BY_CYTOCHROME_P450	REACTOME_PHASE1_FUNCTIONALIZATION_OF_COMPOUNDS	KEGG_DRUG_METABOLISM_CYTOCHROME_P450		REACTOME_XENOBIOTICS
1555	CYP2B6	cytochrome P450, family 2, subfamily B, polypeptide 6		REACTOME_BIOLOGICAL_OXIDATIONS		KEGG_RETINOL_METABOLISM	KEGG_METABOLISM_OF_XENOBIOTICS_BY_CYTOCHROME_P450	REACTOME_PHASE1_FUNCTIONALIZATION_OF_COMPOUNDS	KEGG_DRUG_METABOLISM_CYTOCHROME_P450		REACTOME_XENOBIOTICS
6819	SULT1C2	sulfotransferase family, cytosolic, 1C, member 2		REACTOME_BIOLOGICAL_OXIDATIONS
224	ALDH3A2	aldehyde dehydrogenase 3 family, member A2			KEGG_GLYCOLYSIS_GLUCONEOGENESIS								KEGG_PROPANOATE_METABOLISM		KEGG_BUTANOATE_METABOLISM		KEGG_PYRUVATE_METABOLISM	KEGG_TRYPTOPHAN_METABOLISM		KEGG_VALINE_LEUCINE_AND_ISOLEUCINE_DEGRADATION
2538	G6PC	glucose-6-phosphatase, catalytic subunit			KEGG_GLYCOLYSIS_GLUCONEOGENESIS																PID_HNF3B_PATHWAY
8608	RDH16	retinol dehydrogenase 16 (all-trans)				KEGG_RETINOL_METABOLISM
2952	GSTT1	glutathione S-transferase theta 1					KEGG_METABOLISM_OF_XENOBIOTICS_BY_CYTOCHROME_P450		KEGG_DRUG_METABOLISM_CYTOCHROME_P450
211	ALAS1	aminolevulinate, delta-, synthase 1												REACTOME_FATTY_ACID_TRIACYLGLYCEROL_AND_KETONE_BODY_METABOLISM					REACTOME_METABOLISM_OF_LIPIDS_AND_LIPOPROTEINS		PID_HNF3B_PATHWAY
65985	AACS	acetoacetyl-CoA synthetase													KEGG_BUTANOATE_METABOLISM
11185	INMT	indolethylamine N-methyltransferase																KEGG_TRYPTOPHAN_METABOLISM
8714	ABCC3	ATP-binding cassette, sub-family C (CFTR/MRP), member 3																	REACTOME_METABOLISM_OF_LIPIDS_AND_LIPOPROTEINS
594	BCKDHB	branched chain keto acid dehydrogenase E1, beta polypeptide																		KEGG_VALINE_LEUCINE_AND_ISOLEUCINE_DEGRADATION
4942	OAT	ornithine aminotransferase
343	AQP8	aquaporin 8
8835	SOCS2	suppressor of cytokine signaling 2
595	CCND1	cyclin D1
6281	S100A10	S100 calcium binding protein A10
10417	SPON2	spondin 2, extracellular matrix protein
347733	TUBB2B	tubulin, beta 2B class IIb
26063	DECR2	2,4-dienoyl CoA reductase 2, peroxisomal
1	A1BG	alpha-1-B glycoprotein
83943	IMMP2L	IMP2 inner mitochondrial membrane peptidase-like (S. cerevisiae)
22809	ATF5	activating transcription factor 5
100505381	MMD2	Miyoshi muscular dystrophy 2
10158	PDZK1IP1	PDZK1 interacting protein 1
10226	PLIN3	perilipin 3
10280	SIGMAR1	sigma non-opioid intracellular receptor 1
11067	C10orf10	chromosome 10 open reading frame 10
29893	PSMC3IP	PSMC3 interacting protein
441381	LRRC24	leucine rich repeat containing 24
4835	NQO2	NAD(P)H dehydrogenase, quinone 2
6004	RGS16	regulator of G-protein signaling 16
84879	MFSD2A	major facilitator superfamily domain containing 2A

## Sheet: down to 90 mg_kg
Overlap Results
Collection(s):	CP, CP:BIOCARTA, CP:KEGG, CP:REACTOME
# overlaps shown:	25
# genesets in collections:	1329
# genes in comparison (n):	108
# genes in universe (N):	45956
Gene Set Name	# Genes in Gene Set (K)	Description	# Genes in Overlap (k)	k/K	p-value	FDR q-value
REACTOME_METABOLISM_OF_LIPIDS_AND_LIPOPROTEINS	478	Genes involved in Metabolism of lipids and lipoproteins	18	0.0377	8.7e-17	1.16e-13
REACTOME_FATTY_ACID_TRIACYLGLYCEROL_AND_KETONE_BODY_METABOLISM	168	Genes involved in Fatty acid, triacylglycerol, and ketone body metabolism	10	0.0595	9.25e-12	6.15e-09
REACTOME_TRIGLYCERIDE_BIOSYNTHESIS	38	Genes involved in Triglyceride Biosynthesis	5	0.1316	3.08e-08	1.36e-05
REACTOME_CHOLESTEROL_BIOSYNTHESIS	24	Genes involved in Cholesterol biosynthesis	4	0.1667	2.96e-07	9.82e-05
KEGG_GLYCOLYSIS_GLUCONEOGENESIS	62	Glycolysis / Gluconeogenesis	5	0.0806	3.8e-07	0.000101
REACTOME_SYNTHESIS_OF_VERY_LONG_CHAIN_FATTY_ACYL_COAS	14	Genes involved in Synthesis of very long-chain fatty acyl-CoAs	3	0.2143	4.51e-06	0.000999
KEGG_TERPENOID_BACKBONE_BIOSYNTHESIS	15	Terpenoid backbone biosynthesis	3	0.2	5.63e-06	0.00107
KEGG_ARGININE_AND_PROLINE_METABOLISM	54	Arginine and proline metabolism	4	0.0741	8.33e-06	0.00138
REACTOME_FATTY_ACYL_COA_BIOSYNTHESIS	18	Genes involved in Fatty Acyl-CoA Biosynthesis	3	0.1667	1e-05	0.00148
KEGG_RETINOL_METABOLISM	64	Retinol metabolism	4	0.0625	1.64e-05	0.00218
KEGG_BIOSYNTHESIS_OF_UNSATURATED_FATTY_ACIDS	22	Biosynthesis of unsaturated fatty acids	3	0.1364	1.88e-05	0.00227
REACTOME_METABOLISM_OF_CARBOHYDRATES	247	Genes involved in Metabolism of carbohydrates	6	0.0243	2.75e-05	0.00304
KEGG_GLYCINE_SERINE_AND_THREONINE_METABOLISM	31	Glycine, serine and threonine metabolism	3	0.0968	5.41e-05	0.00553
KEGG_FRUCTOSE_AND_MANNOSE_METABOLISM	34	Fructose and mannose metabolism	3	0.0882	7.16e-05	0.0068
KEGG_PYRUVATE_METABOLISM	40	Pyruvate metabolism	3	0.075	0.000117	0.00972
KEGG_TRYPTOPHAN_METABOLISM	40	Tryptophan metabolism	3	0.075	0.000117	0.00972
PID_HNF3B_PATHWAY	45	FOXA2 and FOXA3 transcription factor networks	3	0.0667	0.000167	0.013
REACTOME_SYNTHESIS_OF_PE	11	Genes involved in Synthesis of PE	2	0.1818	0.000297	0.0219
REACTOME_BIOLOGICAL_OXIDATIONS	139	Genes involved in Biological oxidations	4	0.0288	0.000337	0.0235
KEGG_PPAR_SIGNALING_PATHWAY	69	PPAR signaling pathway	3	0.0435	0.000591	0.037
KEGG_METABOLISM_OF_XENOBIOTICS_BY_CYTOCHROME_P450	70	Metabolism of xenobiotics by cytochrome P450	3	0.0429	0.000616	0.037
REACTOME_PHASE1_FUNCTIONALIZATION_OF_COMPOUNDS	70	Genes involved in Phase 1 - Functionalization of compounds	3	0.0429	0.000616	0.037
REACTOME_XENOBIOTICS	16	Genes involved in Xenobiotics	2	0.125	0.000643	0.037
KEGG_DRUG_METABOLISM_CYTOCHROME_P450	72	Drug metabolism - cytochrome P450	3	0.0417	0.000669	0.037
REACTOME_SYNTHESIS_OF_PC	18	Genes involved in Synthesis of PC	2	0.1111	0.000817	0.0434
Gene/Gene Set Overlap Matrix
Entrez Gene Id	Gene Symbol	Gene Description	REACTOME_METABOLISM_OF_LIPIDS_AND_LIPOPROTEINS	REACTOME_FATTY_ACID_TRIACYLGLYCEROL_AND_KETONE_BODY_METABOLISM	REACTOME_TRIGLYCERIDE_BIOSYNTHESIS	REACTOME_CHOLESTEROL_BIOSYNTHESIS	KEGG_GLYCOLYSIS_GLUCONEOGENESIS	REACTOME_SYNTHESIS_OF_VERY_LONG_CHAIN_FATTY_ACYL_COAS	KEGG_TERPENOID_BACKBONE_BIOSYNTHESIS	KEGG_ARGININE_AND_PROLINE_METABOLISM	REACTOME_FATTY_ACYL_COA_BIOSYNTHESIS	KEGG_RETINOL_METABOLISM	KEGG_BIOSYNTHESIS_OF_UNSATURATED_FATTY_ACIDS	REACTOME_METABOLISM_OF_CARBOHYDRATES	KEGG_GLYCINE_SERINE_AND_THREONINE_METABOLISM	KEGG_FRUCTOSE_AND_MANNOSE_METABOLISM	KEGG_PYRUVATE_METABOLISM	KEGG_TRYPTOPHAN_METABOLISM	PID_HNF3B_PATHWAY	REACTOME_SYNTHESIS_OF_PE	REACTOME_BIOLOGICAL_OXIDATIONS	KEGG_PPAR_SIGNALING_PATHWAY	KEGG_METABOLISM_OF_XENOBIOTICS_BY_CYTOCHROME_P450	REACTOME_PHASE1_FUNCTIONALIZATION_OF_COMPOUNDS	REACTOME_XENOBIOTICS	KEGG_DRUG_METABOLISM_CYTOCHROME_P450	REACTOME_SYNTHESIS_OF_PC
60481	ELOVL5	ELOVL fatty acid elongase 5	REACTOME_METABOLISM_OF_LIPIDS_AND_LIPOPROTEINS	REACTOME_FATTY_ACID_TRIACYLGLYCEROL_AND_KETONE_BODY_METABOLISM	REACTOME_TRIGLYCERIDE_BIOSYNTHESIS			REACTOME_SYNTHESIS_OF_VERY_LONG_CHAIN_FATTY_ACYL_COAS			REACTOME_FATTY_ACYL_COA_BIOSYNTHESIS		KEGG_BIOSYNTHESIS_OF_UNSATURATED_FATTY_ACIDS
79071	ELOVL6	ELOVL fatty acid elongase 6	REACTOME_METABOLISM_OF_LIPIDS_AND_LIPOPROTEINS	REACTOME_FATTY_ACID_TRIACYLGLYCEROL_AND_KETONE_BODY_METABOLISM	REACTOME_TRIGLYCERIDE_BIOSYNTHESIS			REACTOME_SYNTHESIS_OF_VERY_LONG_CHAIN_FATTY_ACYL_COAS			REACTOME_FATTY_ACYL_COA_BIOSYNTHESIS		KEGG_BIOSYNTHESIS_OF_UNSATURATED_FATTY_ACIDS
83401	ELOVL3	ELOVL fatty acid elongase 3	REACTOME_METABOLISM_OF_LIPIDS_AND_LIPOPROTEINS	REACTOME_FATTY_ACID_TRIACYLGLYCEROL_AND_KETONE_BODY_METABOLISM	REACTOME_TRIGLYCERIDE_BIOSYNTHESIS			REACTOME_SYNTHESIS_OF_VERY_LONG_CHAIN_FATTY_ACYL_COAS			REACTOME_FATTY_ACYL_COA_BIOSYNTHESIS
23175	LPIN1	lipin 1	REACTOME_METABOLISM_OF_LIPIDS_AND_LIPOPROTEINS	REACTOME_FATTY_ACID_TRIACYLGLYCEROL_AND_KETONE_BODY_METABOLISM	REACTOME_TRIGLYCERIDE_BIOSYNTHESIS															REACTOME_SYNTHESIS_OF_PE							REACTOME_SYNTHESIS_OF_PC
9663	LPIN2	lipin 2	REACTOME_METABOLISM_OF_LIPIDS_AND_LIPOPROTEINS	REACTOME_FATTY_ACID_TRIACYLGLYCEROL_AND_KETONE_BODY_METABOLISM	REACTOME_TRIGLYCERIDE_BIOSYNTHESIS															REACTOME_SYNTHESIS_OF_PE							REACTOME_SYNTHESIS_OF_PC
211	ALAS1	aminolevulinate, delta-, synthase 1	REACTOME_METABOLISM_OF_LIPIDS_AND_LIPOPROTEINS	REACTOME_FATTY_ACID_TRIACYLGLYCEROL_AND_KETONE_BODY_METABOLISM											KEGG_GLYCINE_SERINE_AND_THREONINE_METABOLISM				PID_HNF3B_PATHWAY
116519	APOA5	apolipoprotein A-V	REACTOME_METABOLISM_OF_LIPIDS_AND_LIPOPROTEINS	REACTOME_FATTY_ACID_TRIACYLGLYCEROL_AND_KETONE_BODY_METABOLISM																		KEGG_PPAR_SIGNALING_PATHWAY
1490	CTGF	connective tissue growth factor	REACTOME_METABOLISM_OF_LIPIDS_AND_LIPOPROTEINS	REACTOME_FATTY_ACID_TRIACYLGLYCEROL_AND_KETONE_BODY_METABOLISM
2820	GPD2	glycerol-3-phosphate dehydrogenase 2 (mitochondrial)	REACTOME_METABOLISM_OF_LIPIDS_AND_LIPOPROTEINS	REACTOME_FATTY_ACID_TRIACYLGLYCEROL_AND_KETONE_BODY_METABOLISM
1666	DECR1	2,4-dienoyl CoA reductase 1, mitochondrial	REACTOME_METABOLISM_OF_LIPIDS_AND_LIPOPROTEINS	REACTOME_FATTY_ACID_TRIACYLGLYCEROL_AND_KETONE_BODY_METABOLISM
10654	PMVK	phosphomevalonate kinase	REACTOME_METABOLISM_OF_LIPIDS_AND_LIPOPROTEINS			REACTOME_CHOLESTEROL_BIOSYNTHESIS			KEGG_TERPENOID_BACKBONE_BIOSYNTHESIS
2224	FDPS	farnesyl diphosphate synthase	REACTOME_METABOLISM_OF_LIPIDS_AND_LIPOPROTEINS			REACTOME_CHOLESTEROL_BIOSYNTHESIS			KEGG_TERPENOID_BACKBONE_BIOSYNTHESIS
4597	MVD	mevalonate (diphospho) decarboxylase	REACTOME_METABOLISM_OF_LIPIDS_AND_LIPOPROTEINS			REACTOME_CHOLESTEROL_BIOSYNTHESIS			KEGG_TERPENOID_BACKBONE_BIOSYNTHESIS
6309	SC5DL	sterol-C5-desaturase (ERG3 delta-5-desaturase homolog, S. cerevisiae)-like	REACTOME_METABOLISM_OF_LIPIDS_AND_LIPOPROTEINS			REACTOME_CHOLESTEROL_BIOSYNTHESIS
5360	PLTP	phospholipid transfer protein	REACTOME_METABOLISM_OF_LIPIDS_AND_LIPOPROTEINS																			KEGG_PPAR_SIGNALING_PATHWAY
6715	SRD5A1	steroid-5-alpha-reductase, alpha polypeptide 1 (3-oxo-5 alpha-steroid delta 4-dehydrogenase alpha 1)	REACTOME_METABOLISM_OF_LIPIDS_AND_LIPOPROTEINS
134429	STARD4	StAR-related lipid transfer (START) domain containing 4	REACTOME_METABOLISM_OF_LIPIDS_AND_LIPOPROTEINS
5476	CTSA	cathepsin A	REACTOME_METABOLISM_OF_LIPIDS_AND_LIPOPROTEINS
224	ALDH3A2	aldehyde dehydrogenase 3 family, member A2					KEGG_GLYCOLYSIS_GLUCONEOGENESIS			KEGG_ARGININE_AND_PROLINE_METABOLISM							KEGG_PYRUVATE_METABOLISM	KEGG_TRYPTOPHAN_METABOLISM
2203	FBP1	fructose-1,6-bisphosphatase 1					KEGG_GLYCOLYSIS_GLUCONEOGENESIS							REACTOME_METABOLISM_OF_CARBOHYDRATES		KEGG_FRUCTOSE_AND_MANNOSE_METABOLISM
230	ALDOC	aldolase C, fructose-bisphosphate					KEGG_GLYCOLYSIS_GLUCONEOGENESIS							REACTOME_METABOLISM_OF_CARBOHYDRATES		KEGG_FRUCTOSE_AND_MANNOSE_METABOLISM
2538	G6PC	glucose-6-phosphatase, catalytic subunit					KEGG_GLYCOLYSIS_GLUCONEOGENESIS							REACTOME_METABOLISM_OF_CARBOHYDRATES					PID_HNF3B_PATHWAY
55902	ACSS2	acyl-CoA synthetase short-chain family member 2					KEGG_GLYCOLYSIS_GLUCONEOGENESIS										KEGG_PYRUVATE_METABOLISM				REACTOME_BIOLOGICAL_OXIDATIONS			REACTOME_PHASE1_FUNCTIONALIZATION_OF_COMPOUNDS
2593	GAMT	guanidinoacetate N-methyltransferase								KEGG_ARGININE_AND_PROLINE_METABOLISM					KEGG_GLYCINE_SERINE_AND_THREONINE_METABOLISM
4942	OAT	ornithine aminotransferase								KEGG_ARGININE_AND_PROLINE_METABOLISM
1152	CKB	creatine kinase, brain								KEGG_ARGININE_AND_PROLINE_METABOLISM
1562	CYP2C18	cytochrome P450, family 2, subfamily C, polypeptide 18										KEGG_RETINOL_METABOLISM									REACTOME_BIOLOGICAL_OXIDATIONS		KEGG_METABOLISM_OF_XENOBIOTICS_BY_CYTOCHROME_P450	REACTOME_PHASE1_FUNCTIONALIZATION_OF_COMPOUNDS	REACTOME_XENOBIOTICS	KEGG_DRUG_METABOLISM_CYTOCHROME_P450
1557	CYP2C19	cytochrome P450, family 2, subfamily C, polypeptide 19										KEGG_RETINOL_METABOLISM									REACTOME_BIOLOGICAL_OXIDATIONS		KEGG_METABOLISM_OF_XENOBIOTICS_BY_CYTOCHROME_P450	REACTOME_PHASE1_FUNCTIONALIZATION_OF_COMPOUNDS	REACTOME_XENOBIOTICS	KEGG_DRUG_METABOLISM_CYTOCHROME_P450
5959	RDH5	retinol dehydrogenase 5 (11-cis/9-cis)										KEGG_RETINOL_METABOLISM
8608	RDH16	retinol dehydrogenase 16 (all-trans)										KEGG_RETINOL_METABOLISM
641371	ACOT1	acyl-CoA thioesterase 1											KEGG_BIOSYNTHESIS_OF_UNSATURATED_FATTY_ACIDS
3795	KHK	ketohexokinase (fructokinase)												REACTOME_METABOLISM_OF_CARBOHYDRATES		KEGG_FRUCTOSE_AND_MANNOSE_METABOLISM
6514	SLC2A2	solute carrier family 2 (facilitated glucose transporter), member 2												REACTOME_METABOLISM_OF_CARBOHYDRATES					PID_HNF3B_PATHWAY
2582	GALE	UDP-galactose-4-epimerase												REACTOME_METABOLISM_OF_CARBOHYDRATES
27232	GNMT	glycine N-methyltransferase													KEGG_GLYCINE_SERINE_AND_THREONINE_METABOLISM
134526	ACOT12	acyl-CoA thioesterase 12															KEGG_PYRUVATE_METABOLISM
1644	DDC	dopa decarboxylase (aromatic L-amino acid decarboxylase)																KEGG_TRYPTOPHAN_METABOLISM
11185	INMT	indolethylamine N-methyltransferase																KEGG_TRYPTOPHAN_METABOLISM
6819	SULT1C2	sulfotransferase family, cytosolic, 1C, member 2																			REACTOME_BIOLOGICAL_OXIDATIONS
2171	FABP5	fatty acid binding protein 5 (psoriasis-associated)																				KEGG_PPAR_SIGNALING_PATHWAY
2953	GSTT2	glutathione S-transferase theta 2																					KEGG_METABOLISM_OF_XENOBIOTICS_BY_CYTOCHROME_P450			KEGG_DRUG_METABOLISM_CYTOCHROME_P450
65985	AACS	acetoacetyl-CoA synthetase
595	CCND1	cyclin D1
468	ATF4	activating transcription factor 4 (tax-responsive enhancer element B67)
8835	SOCS2	suppressor of cytokine signaling 2
1638	DCT	dopachrome tautomerase (dopachrome delta-isomerase, tyrosine-related protein 2)
25819	CCRN4L	CCR4 carbon catabolite repression 4-like (S. cerevisiae)
203068	TUBB	tubulin, beta class I
347733	TUBB2B	tubulin, beta 2B class IIb
1843	DUSP1	dual specificity phosphatase 1
26063	DECR2	2,4-dienoyl CoA reductase 2, peroxisomal
58480	RHOU	ras homolog gene family, member U
972	CD74	CD74 molecule, major histocompatibility complex, class II invariant chain
54541	DDIT4	DNA-damage-inducible transcript 4
55388	MCM10	minichromosome maintenance complex component 10
343	AQP8	aquaporin 8
10417	SPON2	spondin 2, extracellular matrix protein
145264	SERPINA12	serpin peptidase inhibitor, clade A (alpha-1 antiproteinase, antitrypsin), member 12
6281	S100A10	S100 calcium binding protein A10
7535	ZAP70	zeta-chain (TCR) associated protein kinase 70kDa
6136	RPL12	ribosomal protein L12
1137	CHRNA4	cholinergic receptor, nicotinic, alpha 4
353	APRT	adenine phosphoribosyltransferase
5163	PDK1	pyruvate dehydrogenase kinase, isozyme 1
1827	RCAN1	regulator of calcineurin 1
1	A1BG	alpha-1-B glycoprotein
83943	IMMP2L	IMP2 inner mitochondrial membrane peptidase-like (S. cerevisiae)
22809	ATF5	activating transcription factor 5
22937	SCAP	SREBF chaperone
100505381	MMD2	Miyoshi muscular dystrophy 2
10280	SIGMAR1	sigma non-opioid intracellular receptor 1
11326	VSIG4	V-set and immunoglobulin domain containing 4
114789	SLC25A25	solute carrier family 25 (mitochondrial carrier; phosphate carrier), member 25
115330	GPR146	G protein-coupled receptor 146
124044	SPATA2L	spermatogenesis associated 2-like
125488	TTC39C	tetratricopeptide repeat domain 39C
161247	FITM1	fat storage-inducing transmembrane protein 1
196410	METTL7B	methyltransferase like 7B
203054	ADCK5	aarF domain containing kinase 5
255738	PCSK9	proprotein convertase subtilisin/kexin type 9
283777	FAM169B	family with sequence similarity 169, member B
283927	NUDT7	nudix (nucleoside diphosphate linked moiety X)-type motif 7
28992	MACROD1	MACRO domain containing 1
3337	DNAJB1	DnaJ (Hsp40) homolog, subfamily B, member 1
375775	PNPLA7	patatin-like phospholipase domain containing 7
441381	LRRC24	leucine rich repeat containing 24
5514	PPP1R10	protein phosphatase 1, regulatory subunit 10
55532	SLC30A10	solute carrier family 30, member 10
55785	FGD6	FYVE, RhoGEF and PH domain containing 6
55793	FAM63A	family with sequence similarity 63, member A
56246	MRAP	melanocortin 2 receptor accessory protein
56670	SUCNR1	succinate receptor 1
57408	LRTM1	leucine-rich repeats and transmembrane domains 1
57552	NCEH1	neutral cholesterol ester hydrolase 1
5768	QSOX1	quiescin Q6 sulfhydryl oxidase 1
6004	RGS16	regulator of G-protein signaling 16
60370	AVPI1	arginine vasopressin-induced 1
6289	SAA2	serum amyloid A2
7069	THRSP	thyroid hormone responsive
727910	TLCD2	TLC domain containing 2
79094	CHAC1	ChaC, cation transport regulator homolog 1 (E. coli)
79144	PPDPF	pancreatic progenitor cell differentiation and proliferation factor homolog (zebrafish)
83698	CALN1	calneuron 1
84879	MFSD2A	major facilitator superfamily domain containing 2A
9050	PSTPIP2	proline-serine-threonine phosphatase interacting protein 2
9315	C5orf13	chromosome 5 open reading frame 13
94015	TTYH2	tweety homolog 2 (Drosophila)
94103	ORMDL3	ORM1-like 3 (S. cerevisiae)
