# Supplementary material for: TRAIN (Transcription of Repeats Activates INterferon) in response to chromatin destabilization induced by small molecules in mammalian cells
Source: eLife. 2018 Feb 5;7:e30842. doi: 10.7554/eLife.30842 (PMC5815852; doi:10.7554/eLife.30842)
Supplement: Figure 2—source data 2. [file elife-30842-fig2-data2.xls]

## Sheet: up to 30 mg_kg
Overlap Results
Collection(s):	CP, CP:BIOCARTA, CP:KEGG, CP:REACTOME
# overlaps shown:	5
# genesets in collections:	1329
# genes in comparison (n):	17
# genes in universe (N):	45956
Gene Set Name	# Genes in Gene Set (K)	Description	# Genes in Overlap (k)	k/K	p-value	FDR q-value
PID_AP1_PATHWAY	70	AP-1 transcription factor network	3	0.0429	2.27e-06	0.00301
REACTOME_BIOLOGICAL_OXIDATIONS	139	Genes involved in Biological oxidations	3	0.0216	1.78e-05	0.0119
PID_MAPK_TRK_PATHWAY	34	Trk receptor signaling mediated by the MAPK pathway	2	0.0588	7.18e-05	0.0318
PID_NFAT_TFPATHWAY	47	Calcineurin-regulated NFAT-dependent transcription in lymphocytes	2	0.0426	0.000138	0.0432
KEGG_DRUG_METABOLISM_OTHER_ENZYMES	51	Drug metabolism - other enzymes	2	0.0392	0.000162	0.0432
Gene/Gene Set Overlap Matrix
Entrez Gene Id	Gene Symbol	Gene Description	PID_AP1_PATHWAY	REACTOME_BIOLOGICAL_OXIDATIONS	PID_MAPK_TRK_PATHWAY	PID_NFAT_TFPATHWAY	KEGG_DRUG_METABOLISM_OTHER_ENZYMES
1958	EGR1	early growth response 1	PID_AP1_PATHWAY		PID_MAPK_TRK_PATHWAY	PID_NFAT_TFPATHWAY
2353	FOS	FBJ murine osteosarcoma viral oncogene homolog	PID_AP1_PATHWAY		PID_MAPK_TRK_PATHWAY	PID_NFAT_TFPATHWAY
4502	MT2A	metallothionein 2A	PID_AP1_PATHWAY
7172	TPMT	thiopurine S-methyltransferase		REACTOME_BIOLOGICAL_OXIDATIONS			KEGG_DRUG_METABOLISM_OTHER_ENZYMES
6817	SULT1A1	sulfotransferase family, cytosolic, 1A, phenol-preferring, member 1		REACTOME_BIOLOGICAL_OXIDATIONS
1581	CYP7A1	cytochrome P450, family 7, subfamily A, polypeptide 1		REACTOME_BIOLOGICAL_OXIDATIONS
151531	UPP2	uridine phosphorylase 2					KEGG_DRUG_METABOLISM_OTHER_ENZYMES
594	BCKDHB	branched chain keto acid dehydrogenase E1, beta polypeptide
635	BHMT	betaine--homocysteine S-methyltransferase
50507	NOX4	NADPH oxidase 4
125488	TTC39C	tetratricopeptide repeat domain 39C
160760	PPTC7	PTC7 protein phosphatase homolog (S. cerevisiae)
388228	SBK1	SH3-binding domain kinase 1
4489	MT1A	metallothionein 1A
54463	FAM134B	family with sequence similarity 134, member B
54956	PARP16	poly (ADP-ribose) polymerase family, member 16
6291	SAA4	serum amyloid A4, constitutive

## Sheet: up to 60 mg_kg
Overlap Results
Collection(s):	CP, CP:BIOCARTA, CP:KEGG, CP:REACTOME
# overlaps shown:	43
# genesets in collections:	1329
# genes in comparison (n):	39
# genes in universe (N):	45956
Gene Set Name	# Genes in Gene Set (K)	Description	# Genes in Overlap (k)	k/K	p-value	FDR q-value
REACTOME_IMMUNE_SYSTEM	933	Genes involved in Immune System	12	0.0129	1.08e-11	1.44e-08
KEGG_SYSTEMIC_LUPUS_ERYTHEMATOSUS	140	Systemic lupus erythematosus	7	0.05	2.97e-11	1.97e-08
REACTOME_PACKAGING_OF_TELOMERE_ENDS	48	Genes involved in Packaging Of Telomere Ends	5	0.1042	5.62e-10	2.49e-07
REACTOME_RNA_POL_I_PROMOTER_OPENING	62	Genes involved in RNA Polymerase I Promoter Opening	5	0.0806	2.11e-09	5.49e-07
REACTOME_DEPOSITION_OF_NEW_CENPA_CONTAINING_NUCLEOSOMES_AT_THE_CENTROMERE	64	Genes involved in Deposition of New CENPA-containing Nucleosomes at the Centromere	5	0.0781	2.48e-09	5.49e-07
REACTOME_INTERFERON_ALPHA_BETA_SIGNALING	64	Genes involved in Interferon alpha/beta signaling	5	0.0781	2.48e-09	5.49e-07
REACTOME_MEIOTIC_SYNAPSIS	73	Genes involved in Meiotic Synapsis	5	0.0685	4.86e-09	9.22e-07
REACTOME_TELOMERE_MAINTENANCE	75	Genes involved in Telomere Maintenance	5	0.0667	5.57e-09	9.26e-07
REACTOME_AMYLOIDS	83	Genes involved in Amyloids	5	0.0602	9.33e-09	1.38e-06
REACTOME_MEIOTIC_RECOMBINATION	86	Genes involved in Meiotic Recombination	5	0.0581	1.12e-08	1.48e-06
REACTOME_RNA_POL_I_TRANSCRIPTION	89	Genes involved in RNA Polymerase I Transcription	5	0.0562	1.33e-08	1.61e-06
REACTOME_MEIOSIS	116	Genes involved in Meiosis	5	0.0431	5.05e-08	5.59e-06
REACTOME_CHROMOSOME_MAINTENANCE	122	Genes involved in Chromosome Maintenance	5	0.041	6.5e-08	6.17e-06
REACTOME_RNA_POL_I_RNA_POL_III_AND_MITOCHONDRIAL_TRANSCRIPTION	122	Genes involved in RNA Polymerase I, RNA Polymerase III, and Mitochondrial Transcription	5	0.041	6.5e-08	6.17e-06
PID_IL6_7_PATHWAY	47	IL6-mediated signaling events	4	0.0851	7.69e-08	6.81e-06
REACTOME_CYTOKINE_SIGNALING_IN_IMMUNE_SYSTEM	270	Genes involved in Cytokine Signaling in Immune system	6	0.0222	1.08e-07	8.96e-06
BIOCARTA_LECTIN_PATHWAY	12	Lectin Induced Complement Pathway	3	0.25	1.24e-07	9.66e-06
REACTOME_INNATE_IMMUNE_SYSTEM	279	Genes involved in Innate Immune System	6	0.0215	1.31e-07	9.66e-06
REACTOME_INTERFERON_SIGNALING	159	Genes involved in Interferon Signaling	5	0.0314	2.44e-07	1.7e-05
KEGG_COMPLEMENT_AND_COAGULATION_CASCADES	69	Complement and coagulation cascades	4	0.058	3.68e-07	2.44e-05
BIOCARTA_COMP_PATHWAY	19	Complement Pathway	3	0.1579	5.42e-07	3.43e-05
PID_REG_GR_PATHWAY	82	Glucocorticoid receptor regulatory network	4	0.0488	7.38e-07	4.46e-05
REACTOME_TRANSCRIPTION	210	Genes involved in Transcription	5	0.0238	9.64e-07	5.57e-05
REACTOME_GROWTH_HORMONE_RECEPTOR_SIGNALING	24	Genes involved in Growth hormone receptor signaling	3	0.125	1.13e-06	6e-05
REACTOME_REGULATION_OF_IFNA_SIGNALING	24	Genes involved in Regulation of IFNA signaling	3	0.125	1.13e-06	6e-05
REACTOME_CELL_CYCLE	421	Genes involved in Cell Cycle	6	0.0143	1.44e-06	7.37e-05
REACTOME_COMPLEMENT_CASCADE	32	Genes involved in Complement cascade	3	0.0938	2.76e-06	0.000136
PID_IL23_PATHWAY	37	IL23-mediated signaling events	3	0.0811	4.3e-06	0.000204
PID_IL2_1PATHWAY	55	IL2-mediated signaling events	3	0.0545	1.44e-05	0.000659
REACTOME_INTERFERON_GAMMA_SIGNALING	63	Genes involved in Interferon gamma signaling	3	0.0476	2.17e-05	0.00096
REACTOME_ANTIVIRAL_MECHANISM_BY_IFN_STIMULATED_GENES	66	Genes involved in Antiviral mechanism by IFN-stimulated genes	3	0.0455	2.49e-05	0.00107
ST_INTERFERON_GAMMA_PATHWAY	10	Interferon gamma pathway.	2	0.2	3.14e-05	0.00131
REACTOME_IL_6_SIGNALING	11	Genes involved in Interleukin-6 signaling	2	0.1818	3.84e-05	0.00155
BIOCARTA_CLASSIC_PATHWAY	14	Classical Complement Pathway	2	0.1429	6.34e-05	0.00241
REACTOME_REGULATION_OF_IFNG_SIGNALING	14	Genes involved in Regulation of IFNG signaling	2	0.1429	6.34e-05	0.00241
BIOCARTA_IL22BP_PATHWAY	16	IL22 Soluble Receptor Signaling Pathway	2	0.125	8.36e-05	0.00309
KEGG_TOLL_LIKE_RECEPTOR_SIGNALING_PATHWAY	102	Toll-like receptor signaling pathway	3	0.0294	9.15e-05	0.00329
KEGG_JAK_STAT_SIGNALING_PATHWAY	155	Jak-STAT signaling pathway	3	0.0194	0.000315	0.011
PID_EPO_PATHWAY	34	EPO signaling pathway	2	0.0588	0.000387	0.0132
KEGG_PRION_DISEASES	35	Prion diseases	2	0.0571	0.00041	0.0136
PID_GMCSF_PATHWAY	37	GMCSF-mediated signaling events	2	0.0541	0.000459	0.0149
PID_IFNG_PATHWAY	40	IFN-gamma pathway	2	0.05	0.000536	0.017
PID_IL4_2PATHWAY	65	IL4-mediated signaling events	2	0.0308	0.00141	0.0436
Gene/Gene Set Overlap Matrix
Entrez Gene Id	Gene Symbol	Gene Description	REACTOME_IMMUNE_SYSTEM	KEGG_SYSTEMIC_LUPUS_ERYTHEMATOSUS	REACTOME_PACKAGING_OF_TELOMERE_ENDS	REACTOME_RNA_POL_I_PROMOTER_OPENING	REACTOME_DEPOSITION_OF_NEW_CENPA_CONTAINING_NUCLEOSOMES_AT_THE_CENTROMERE	REACTOME_INTERFERON_ALPHA_BETA_SIGNALING	REACTOME_MEIOTIC_SYNAPSIS	REACTOME_TELOMERE_MAINTENANCE	REACTOME_AMYLOIDS	REACTOME_MEIOTIC_RECOMBINATION	REACTOME_RNA_POL_I_TRANSCRIPTION	REACTOME_MEIOSIS	REACTOME_CHROMOSOME_MAINTENANCE	REACTOME_RNA_POL_I_RNA_POL_III_AND_MITOCHONDRIAL_TRANSCRIPTION	PID_IL6_7_PATHWAY	REACTOME_CYTOKINE_SIGNALING_IN_IMMUNE_SYSTEM	BIOCARTA_LECTIN_PATHWAY	REACTOME_INNATE_IMMUNE_SYSTEM	REACTOME_INTERFERON_SIGNALING	KEGG_COMPLEMENT_AND_COAGULATION_CASCADES	BIOCARTA_COMP_PATHWAY	PID_REG_GR_PATHWAY	REACTOME_TRANSCRIPTION	REACTOME_GROWTH_HORMONE_RECEPTOR_SIGNALING	REACTOME_REGULATION_OF_IFNA_SIGNALING	REACTOME_CELL_CYCLE	REACTOME_COMPLEMENT_CASCADE	PID_IL23_PATHWAY	PID_IL2_1PATHWAY	REACTOME_INTERFERON_GAMMA_SIGNALING	REACTOME_ANTIVIRAL_MECHANISM_BY_IFN_STIMULATED_GENES	ST_INTERFERON_GAMMA_PATHWAY	REACTOME_IL_6_SIGNALING	BIOCARTA_CLASSIC_PATHWAY	REACTOME_REGULATION_OF_IFNG_SIGNALING	BIOCARTA_IL22BP_PATHWAY	KEGG_TOLL_LIKE_RECEPTOR_SIGNALING_PATHWAY	KEGG_JAK_STAT_SIGNALING_PATHWAY	PID_EPO_PATHWAY	KEGG_PRION_DISEASES	PID_GMCSF_PATHWAY	PID_IFNG_PATHWAY	PID_IL4_2PATHWAY
729	C6	complement component 6	REACTOME_IMMUNE_SYSTEM	KEGG_SYSTEMIC_LUPUS_ERYTHEMATOSUS															BIOCARTA_LECTIN_PATHWAY	REACTOME_INNATE_IMMUNE_SYSTEM		KEGG_COMPLEMENT_AND_COAGULATION_CASCADES	BIOCARTA_COMP_PATHWAY						REACTOME_COMPLEMENT_CASCADE							BIOCARTA_CLASSIC_PATHWAY						KEGG_PRION_DISEASES
731	C8A	complement component 8, alpha polypeptide	REACTOME_IMMUNE_SYSTEM	KEGG_SYSTEMIC_LUPUS_ERYTHEMATOSUS															BIOCARTA_LECTIN_PATHWAY	REACTOME_INNATE_IMMUNE_SYSTEM		KEGG_COMPLEMENT_AND_COAGULATION_CASCADES	BIOCARTA_COMP_PATHWAY						REACTOME_COMPLEMENT_CASCADE							BIOCARTA_CLASSIC_PATHWAY						KEGG_PRION_DISEASES
3659	IRF1	interferon regulatory factor 1	REACTOME_IMMUNE_SYSTEM					REACTOME_INTERFERON_ALPHA_BETA_SIGNALING									PID_IL6_7_PATHWAY	REACTOME_CYTOKINE_SIGNALING_IN_IMMUNE_SYSTEM		REACTOME_INNATE_IMMUNE_SYSTEM	REACTOME_INTERFERON_SIGNALING			PID_REG_GR_PATHWAY								REACTOME_INTERFERON_GAMMA_SIGNALING												PID_IFNG_PATHWAY
6772	STAT1	signal transducer and activator of transcription 1, 91kDa	REACTOME_IMMUNE_SYSTEM					REACTOME_INTERFERON_ALPHA_BETA_SIGNALING									PID_IL6_7_PATHWAY	REACTOME_CYTOKINE_SIGNALING_IN_IMMUNE_SYSTEM			REACTOME_INTERFERON_SIGNALING			PID_REG_GR_PATHWAY		REACTOME_GROWTH_HORMONE_RECEPTOR_SIGNALING	REACTOME_REGULATION_OF_IFNA_SIGNALING			PID_IL23_PATHWAY	PID_IL2_1PATHWAY	REACTOME_INTERFERON_GAMMA_SIGNALING	REACTOME_ANTIVIRAL_MECHANISM_BY_IFN_STIMULATED_GENES	ST_INTERFERON_GAMMA_PATHWAY	REACTOME_IL_6_SIGNALING		REACTOME_REGULATION_OF_IFNG_SIGNALING	BIOCARTA_IL22BP_PATHWAY	KEGG_TOLL_LIKE_RECEPTOR_SIGNALING_PATHWAY	KEGG_JAK_STAT_SIGNALING_PATHWAY	PID_EPO_PATHWAY		PID_GMCSF_PATHWAY	PID_IFNG_PATHWAY
9021	SOCS3	suppressor of cytokine signaling 3	REACTOME_IMMUNE_SYSTEM					REACTOME_INTERFERON_ALPHA_BETA_SIGNALING									PID_IL6_7_PATHWAY	REACTOME_CYTOKINE_SIGNALING_IN_IMMUNE_SYSTEM			REACTOME_INTERFERON_SIGNALING					REACTOME_GROWTH_HORMONE_RECEPTOR_SIGNALING	REACTOME_REGULATION_OF_IFNA_SIGNALING			PID_IL23_PATHWAY	PID_IL2_1PATHWAY	REACTOME_INTERFERON_GAMMA_SIGNALING			REACTOME_IL_6_SIGNALING		REACTOME_REGULATION_OF_IFNG_SIGNALING	BIOCARTA_IL22BP_PATHWAY		KEGG_JAK_STAT_SIGNALING_PATHWAY	PID_EPO_PATHWAY				PID_IL4_2PATHWAY
11274	USP18	ubiquitin specific peptidase 18	REACTOME_IMMUNE_SYSTEM					REACTOME_INTERFERON_ALPHA_BETA_SIGNALING										REACTOME_CYTOKINE_SIGNALING_IN_IMMUNE_SYSTEM			REACTOME_INTERFERON_SIGNALING						REACTOME_REGULATION_OF_IFNA_SIGNALING						REACTOME_ANTIVIRAL_MECHANISM_BY_IFN_STIMULATED_GENES
4600	MX2	myxovirus (influenza virus) resistance 2 (mouse)	REACTOME_IMMUNE_SYSTEM					REACTOME_INTERFERON_ALPHA_BETA_SIGNALING										REACTOME_CYTOKINE_SIGNALING_IN_IMMUNE_SYSTEM			REACTOME_INTERFERON_SIGNALING												REACTOME_ANTIVIRAL_MECHANISM_BY_IFN_STIMULATED_GENES
3929	LBP	lipopolysaccharide binding protein	REACTOME_IMMUNE_SYSTEM														PID_IL6_7_PATHWAY			REACTOME_INNATE_IMMUNE_SYSTEM																			KEGG_TOLL_LIKE_RECEPTOR_SIGNALING_PATHWAY
1154	CISH	cytokine inducible SH2-containing protein	REACTOME_IMMUNE_SYSTEM															REACTOME_CYTOKINE_SIGNALING_IN_IMMUNE_SYSTEM								REACTOME_GROWTH_HORMONE_RECEPTOR_SIGNALING					PID_IL2_1PATHWAY			ST_INTERFERON_GAMMA_PATHWAY						KEGG_JAK_STAT_SIGNALING_PATHWAY			PID_GMCSF_PATHWAY
4153	MBL2	mannose-binding lectin (protein C) 2, soluble	REACTOME_IMMUNE_SYSTEM																BIOCARTA_LECTIN_PATHWAY	REACTOME_INNATE_IMMUNE_SYSTEM		KEGG_COMPLEMENT_AND_COAGULATION_CASCADES	BIOCARTA_COMP_PATHWAY						REACTOME_COMPLEMENT_CASCADE
79132	DHX58	DEXH (Asp-Glu-X-His) box polypeptide 58	REACTOME_IMMUNE_SYSTEM																	REACTOME_INNATE_IMMUNE_SYSTEM
1026	CDKN1A	cyclin-dependent kinase inhibitor 1A (p21, Cip1)	REACTOME_IMMUNE_SYSTEM																					PID_REG_GR_PATHWAY				REACTOME_CELL_CYCLE
8341	HIST1H2BN	histone cluster 1, H2bn		KEGG_SYSTEMIC_LUPUS_ERYTHEMATOSUS	REACTOME_PACKAGING_OF_TELOMERE_ENDS	REACTOME_RNA_POL_I_PROMOTER_OPENING	REACTOME_DEPOSITION_OF_NEW_CENPA_CONTAINING_NUCLEOSOMES_AT_THE_CENTROMERE		REACTOME_MEIOTIC_SYNAPSIS	REACTOME_TELOMERE_MAINTENANCE	REACTOME_AMYLOIDS	REACTOME_MEIOTIC_RECOMBINATION	REACTOME_RNA_POL_I_TRANSCRIPTION	REACTOME_MEIOSIS	REACTOME_CHROMOSOME_MAINTENANCE	REACTOME_RNA_POL_I_RNA_POL_III_AND_MITOCHONDRIAL_TRANSCRIPTION									REACTOME_TRANSCRIPTION			REACTOME_CELL_CYCLE
8343	HIST1H2BF	histone cluster 1, H2bf		KEGG_SYSTEMIC_LUPUS_ERYTHEMATOSUS	REACTOME_PACKAGING_OF_TELOMERE_ENDS	REACTOME_RNA_POL_I_PROMOTER_OPENING	REACTOME_DEPOSITION_OF_NEW_CENPA_CONTAINING_NUCLEOSOMES_AT_THE_CENTROMERE		REACTOME_MEIOTIC_SYNAPSIS	REACTOME_TELOMERE_MAINTENANCE	REACTOME_AMYLOIDS	REACTOME_MEIOTIC_RECOMBINATION	REACTOME_RNA_POL_I_TRANSCRIPTION	REACTOME_MEIOSIS	REACTOME_CHROMOSOME_MAINTENANCE	REACTOME_RNA_POL_I_RNA_POL_III_AND_MITOCHONDRIAL_TRANSCRIPTION									REACTOME_TRANSCRIPTION			REACTOME_CELL_CYCLE
8347	HIST1H2BC	histone cluster 1, H2bc		KEGG_SYSTEMIC_LUPUS_ERYTHEMATOSUS	REACTOME_PACKAGING_OF_TELOMERE_ENDS	REACTOME_RNA_POL_I_PROMOTER_OPENING	REACTOME_DEPOSITION_OF_NEW_CENPA_CONTAINING_NUCLEOSOMES_AT_THE_CENTROMERE		REACTOME_MEIOTIC_SYNAPSIS	REACTOME_TELOMERE_MAINTENANCE	REACTOME_AMYLOIDS	REACTOME_MEIOTIC_RECOMBINATION	REACTOME_RNA_POL_I_TRANSCRIPTION	REACTOME_MEIOSIS	REACTOME_CHROMOSOME_MAINTENANCE	REACTOME_RNA_POL_I_RNA_POL_III_AND_MITOCHONDRIAL_TRANSCRIPTION									REACTOME_TRANSCRIPTION			REACTOME_CELL_CYCLE
8365	HIST1H4H	histone cluster 1, H4h		KEGG_SYSTEMIC_LUPUS_ERYTHEMATOSUS	REACTOME_PACKAGING_OF_TELOMERE_ENDS	REACTOME_RNA_POL_I_PROMOTER_OPENING	REACTOME_DEPOSITION_OF_NEW_CENPA_CONTAINING_NUCLEOSOMES_AT_THE_CENTROMERE		REACTOME_MEIOTIC_SYNAPSIS	REACTOME_TELOMERE_MAINTENANCE	REACTOME_AMYLOIDS	REACTOME_MEIOTIC_RECOMBINATION	REACTOME_RNA_POL_I_TRANSCRIPTION	REACTOME_MEIOSIS	REACTOME_CHROMOSOME_MAINTENANCE	REACTOME_RNA_POL_I_RNA_POL_III_AND_MITOCHONDRIAL_TRANSCRIPTION									REACTOME_TRANSCRIPTION			REACTOME_CELL_CYCLE
8970	HIST1H2BJ	histone cluster 1, H2bj		KEGG_SYSTEMIC_LUPUS_ERYTHEMATOSUS	REACTOME_PACKAGING_OF_TELOMERE_ENDS	REACTOME_RNA_POL_I_PROMOTER_OPENING	REACTOME_DEPOSITION_OF_NEW_CENPA_CONTAINING_NUCLEOSOMES_AT_THE_CENTROMERE		REACTOME_MEIOTIC_SYNAPSIS	REACTOME_TELOMERE_MAINTENANCE	REACTOME_AMYLOIDS	REACTOME_MEIOTIC_RECOMBINATION	REACTOME_RNA_POL_I_TRANSCRIPTION	REACTOME_MEIOSIS	REACTOME_CHROMOSOME_MAINTENANCE	REACTOME_RNA_POL_I_RNA_POL_III_AND_MITOCHONDRIAL_TRANSCRIPTION									REACTOME_TRANSCRIPTION			REACTOME_CELL_CYCLE
2160	F11	coagulation factor XI																				KEGG_COMPLEMENT_AND_COAGULATION_CASCADES
2289	FKBP5	FK506 binding protein 5																						PID_REG_GR_PATHWAY
4283	CXCL9	chemokine (C-X-C motif) ligand 9																												PID_IL23_PATHWAY									KEGG_TOLL_LIKE_RECEPTOR_SIGNALING_PATHWAY
54625	PARP14	poly (ADP-ribose) polymerase family, member 14																																											PID_IL4_2PATHWAY
54363	HAO1	hydroxyacid oxidase (glycolate oxidase) 1
8309	ACOX2	acyl-CoA oxidase 2, branched chain
25987	TSKU	tsukushi small leucine rich proteoglycan homolog (Xenopus laevis)
79174	CRELD2	cysteine-rich with EGF-like domains 2
51380	CSAD	cysteine sulfinic acid decarboxylase
22901	ARSG	arylsulfatase G
3006	HIST1H1C	histone cluster 1, H1c
2938	GSTA1	glutathione S-transferase alpha 1
3399	ID3	inhibitor of DNA binding 3, dominant negative helix-loop-helix protein
10741	RBBP9	retinoblastoma binding protein 9
22822	PHLDA1	pleckstrin homology-like domain, family A, member 1
286133	SCARA5	scavenger receptor class A, member 5 (putative)
51802	ACCN5	amiloride-sensitive cation channel 5, intestinal
55974	SLC50A1	solute carrier family 50 (sugar transporter), member 1
6291	SAA4	serum amyloid A4, constitutive
666	BOK	BCL2-related ovarian killer
84866	TMEM25	transmembrane protein 25
94234	FOXQ1	forkhead box Q1

## Sheet: up to 90mg_kg
Overlap Results
Collection(s):	CP, CP:BIOCARTA, CP:KEGG, CP:REACTOME
# overlaps shown:	50
# genesets in collections:	1329
# genes in comparison (n):	125
# genes in universe (N):	45956
Gene Set Name	# Genes in Gene Set (K)	Description	# Genes in Overlap (k)	k/K	p-value	FDR q-value
REACTOME_IMMUNE_SYSTEM	933	Genes involved in Immune System	21	0.0225	1.13e-13	1.5e-10
REACTOME_INTERFERON_SIGNALING	159	Genes involved in Interferon Signaling	11	0.0692	7.91e-13	5.26e-10
REACTOME_INTERFERON_ALPHA_BETA_SIGNALING	64	Genes involved in Interferon alpha/beta signaling	8	0.125	9.3e-12	4.12e-09
REACTOME_CYTOKINE_SIGNALING_IN_IMMUNE_SYSTEM	270	Genes involved in Cytokine Signaling in Immune system	11	0.0407	2.41e-10	8.01e-08
REACTOME_INNATE_IMMUNE_SYSTEM	279	Genes involved in Innate Immune System	10	0.0358	5.56e-09	1.48e-06
KEGG_COMPLEMENT_AND_COAGULATION_CASCADES	69	Complement and coagulation cascades	6	0.087	3.74e-08	8.28e-06
REACTOME_RIG_I_MDA5_MEDIATED_INDUCTION_OF_IFN_ALPHA_BETA_PATHWAYS	73	Genes involved in RIG-I/MDA5 mediated induction of IFN-alpha/beta pathways	6	0.0822	5.26e-08	9.99e-06
REACTOME_METABOLISM_OF_AMINO_ACIDS_AND_DERIVATIVES	200	Genes involved in Metabolism of amino acids and derivatives	8	0.04	8.51e-08	1.41e-05
PID_IL6_7_PATHWAY	47	IL6-mediated signaling events	4	0.0851	8.5e-06	0.00125
REACTOME_RNA_POL_I_PROMOTER_OPENING	62	Genes involved in RNA Polymerase I Promoter Opening	4	0.0645	2.58e-05	0.00299
PID_MYC_REPRESS_PATHWAY	63	Validated targets of C-MYC transcriptional repression	4	0.0635	2.74e-05	0.00299
REACTOME_INTERFERON_GAMMA_SIGNALING	63	Genes involved in Interferon gamma signaling	4	0.0635	2.74e-05	0.00299
REACTOME_ANTIVIRAL_MECHANISM_BY_IFN_STIMULATED_GENES	66	Genes involved in Antiviral mechanism by IFN-stimulated genes	4	0.0606	3.3e-05	0.00299
REACTOME_SULFUR_AMINO_ACID_METABOLISM	24	Genes involved in Sulfur amino acid metabolism	3	0.125	3.81e-05	0.00299
KEGG_P53_SIGNALING_PATHWAY	69	p53 signaling pathway	4	0.058	3.93e-05	0.00299
REACTOME_BIOLOGICAL_OXIDATIONS	139	Genes involved in Biological oxidations	5	0.036	4.13e-05	0.00299
KEGG_METABOLISM_OF_XENOBIOTICS_BY_CYTOCHROME_P450	70	Metabolism of xenobiotics by cytochrome P450	4	0.0571	4.16e-05	0.00299
REACTOME_PHASE_II_CONJUGATION	70	Genes involved in Phase II conjugation	4	0.0571	4.16e-05	0.00299
KEGG_SYSTEMIC_LUPUS_ERYTHEMATOSUS	140	Systemic lupus erythematosus	5	0.0357	4.27e-05	0.00299
KEGG_DRUG_METABOLISM_CYTOCHROME_P450	72	Drug metabolism - cytochrome P450	4	0.0556	4.65e-05	0.00309
REACTOME_AMYLOIDS	83	Genes involved in Amyloids	4	0.0482	8.12e-05	0.00514
REACTOME_COMPLEMENT_CASCADE	32	Genes involved in Complement cascade	3	0.0938	9.2e-05	0.00539
REACTOME_MEIOTIC_RECOMBINATION	86	Genes involved in Meiotic Recombination	4	0.0465	9.32e-05	0.00539
REACTOME_RNA_POL_I_TRANSCRIPTION	89	Genes involved in RNA Polymerase I Transcription	4	0.0449	0.000107	0.0059
REACTOME_CLASS_A1_RHODOPSIN_LIKE_RECEPTORS	305	Genes involved in Class A/1 (Rhodopsin-like receptors)	6	0.0197	0.000197	0.0105
REACTOME_MEIOSIS	116	Genes involved in Meiosis	4	0.0345	0.000295	0.0144
REACTOME_HEMOSTASIS	466	Genes involved in Hemostasis	7	0.015	0.000301	0.0144
REACTOME_PACKAGING_OF_TELOMERE_ENDS	48	Genes involved in Packaging Of Telomere Ends	3	0.0625	0.000311	0.0144
KEGG_TAURINE_AND_HYPOTAURINE_METABOLISM	10	Taurine and hypotaurine metabolism	2	0.2	0.000326	0.0144
REACTOME_CREATION_OF_C4_AND_C2_ACTIVATORS	10	Genes involved in Creation of C4 and C2 activators	2	0.2	0.000326	0.0144
REACTOME_RNA_POL_I_RNA_POL_III_AND_MITOCHONDRIAL_TRANSCRIPTION	122	Genes involved in RNA Polymerase I, RNA Polymerase III, and Mitochondrial Transcription	4	0.0328	0.000358	0.0153
BIOCARTA_LECTIN_PATHWAY	12	Lectin Induced Complement Pathway	2	0.1667	0.000476	0.0198
PID_P53_DOWNSTREAM_PATHWAY	137	Direct p53 effectors	4	0.0292	0.000554	0.0223
KEGG_RETINOL_METABOLISM	64	Retinol metabolism	3	0.0469	0.000725	0.0275
REACTOME_DEPOSITION_OF_NEW_CENPA_CONTAINING_NUCLEOSOMES_AT_THE_CENTROMERE	64	Genes involved in Deposition of New CENPA-containing Nucleosomes at the Centromere	3	0.0469	0.000725	0.0275
PID_HIF1_TFPATHWAY	66	HIF-1-alpha transcription factor network	3	0.0455	0.000793	0.0293
BIOCARTA_P53_PATHWAY	16	p53 Signaling Pathway	2	0.125	0.000859	0.0293
REACTOME_INITIAL_TRIGGERING_OF_COMPLEMENT	16	Genes involved in Initial triggering of complement	2	0.125	0.000859	0.0293
REACTOME_NUCLEOTIDE_LIKE_PURINERGIC_RECEPTORS	16	Genes involved in Nucleotide-like (purinergic) receptors	2	0.125	0.000859	0.0293
REACTOME_GPCR_LIGAND_BINDING	408	Genes involved in GPCR ligand binding	6	0.0147	0.000911	0.0303
REACTOME_TRANSMEMBRANE_TRANSPORT_OF_SMALL_MOLECULES	413	Genes involved in Transmembrane transport of small molecules	6	0.0145	0.00097	0.031
KEGG_RIG_I_LIKE_RECEPTOR_SIGNALING_PATHWAY	71	RIG-I-like receptor signaling pathway	3	0.0423	0.000981	0.031
REACTOME_MEIOTIC_SYNAPSIS	73	Genes involved in Meiotic Synapsis	3	0.0411	0.00106	0.0329
REACTOME_TELOMERE_MAINTENANCE	75	Genes involved in Telomere Maintenance	3	0.04	0.00115	0.0347
BIOCARTA_COMP_PATHWAY	19	Complement Pathway	2	0.1053	0.00122	0.036
KEGG_PEROXISOME	78	Peroxisome	3	0.0385	0.00129	0.0372
BIOCARTA_ATM_PATHWAY	20	ATM Signaling Pathway	2	0.1	0.00135	0.0382
PID_REG_GR_PATHWAY	82	Glucocorticoid receptor regulatory network	3	0.0366	0.00149	0.0412
REACTOME_METAL_ION_SLC_TRANSPORTERS	22	Genes involved in Metal ion SLC transporters	2	0.0909	0.00164	0.0444
BIOCARTA_INTRINSIC_PATHWAY	23	Intrinsic Prothrombin Activation Pathway	2	0.087	0.00179	0.0449
Gene/Gene Set Overlap Matrix
Entrez Gene Id	Gene Symbol	Gene Description	REACTOME_IMMUNE_SYSTEM	REACTOME_INTERFERON_SIGNALING	REACTOME_INTERFERON_ALPHA_BETA_SIGNALING	REACTOME_CYTOKINE_SIGNALING_IN_IMMUNE_SYSTEM	REACTOME_INNATE_IMMUNE_SYSTEM	KEGG_COMPLEMENT_AND_COAGULATION_CASCADES	REACTOME_RIG_I_MDA5_MEDIATED_INDUCTION_OF_IFN_ALPHA_BETA_PATHWAYS	REACTOME_METABOLISM_OF_AMINO_ACIDS_AND_DERIVATIVES	PID_IL6_7_PATHWAY	REACTOME_RNA_POL_I_PROMOTER_OPENING	PID_MYC_REPRESS_PATHWAY	REACTOME_INTERFERON_GAMMA_SIGNALING	REACTOME_ANTIVIRAL_MECHANISM_BY_IFN_STIMULATED_GENES	REACTOME_SULFUR_AMINO_ACID_METABOLISM	KEGG_P53_SIGNALING_PATHWAY	REACTOME_BIOLOGICAL_OXIDATIONS	KEGG_METABOLISM_OF_XENOBIOTICS_BY_CYTOCHROME_P450	REACTOME_PHASE_II_CONJUGATION	KEGG_SYSTEMIC_LUPUS_ERYTHEMATOSUS	KEGG_DRUG_METABOLISM_CYTOCHROME_P450	REACTOME_AMYLOIDS	REACTOME_COMPLEMENT_CASCADE	REACTOME_MEIOTIC_RECOMBINATION	REACTOME_RNA_POL_I_TRANSCRIPTION	REACTOME_CLASS_A1_RHODOPSIN_LIKE_RECEPTORS	REACTOME_MEIOSIS	REACTOME_HEMOSTASIS	REACTOME_PACKAGING_OF_TELOMERE_ENDS	KEGG_TAURINE_AND_HYPOTAURINE_METABOLISM	REACTOME_CREATION_OF_C4_AND_C2_ACTIVATORS	REACTOME_RNA_POL_I_RNA_POL_III_AND_MITOCHONDRIAL_TRANSCRIPTION	BIOCARTA_LECTIN_PATHWAY	PID_P53_DOWNSTREAM_PATHWAY	KEGG_RETINOL_METABOLISM	REACTOME_DEPOSITION_OF_NEW_CENPA_CONTAINING_NUCLEOSOMES_AT_THE_CENTROMERE	PID_HIF1_TFPATHWAY	BIOCARTA_P53_PATHWAY	REACTOME_INITIAL_TRIGGERING_OF_COMPLEMENT	REACTOME_NUCLEOTIDE_LIKE_PURINERGIC_RECEPTORS	REACTOME_GPCR_LIGAND_BINDING	REACTOME_TRANSMEMBRANE_TRANSPORT_OF_SMALL_MOLECULES	KEGG_RIG_I_LIKE_RECEPTOR_SIGNALING_PATHWAY	REACTOME_MEIOTIC_SYNAPSIS	REACTOME_TELOMERE_MAINTENANCE	BIOCARTA_COMP_PATHWAY	KEGG_PEROXISOME	BIOCARTA_ATM_PATHWAY
3659	IRF1	interferon regulatory factor 1	REACTOME_IMMUNE_SYSTEM	REACTOME_INTERFERON_SIGNALING	REACTOME_INTERFERON_ALPHA_BETA_SIGNALING	REACTOME_CYTOKINE_SIGNALING_IN_IMMUNE_SYSTEM	REACTOME_INNATE_IMMUNE_SYSTEM		REACTOME_RIG_I_MDA5_MEDIATED_INDUCTION_OF_IFN_ALPHA_BETA_PATHWAYS		PID_IL6_7_PATHWAY			REACTOME_INTERFERON_GAMMA_SIGNALING															REACTOME_HEMOSTASIS
3665	IRF7	interferon regulatory factor 7	REACTOME_IMMUNE_SYSTEM	REACTOME_INTERFERON_SIGNALING	REACTOME_INTERFERON_ALPHA_BETA_SIGNALING	REACTOME_CYTOKINE_SIGNALING_IN_IMMUNE_SYSTEM	REACTOME_INNATE_IMMUNE_SYSTEM		REACTOME_RIG_I_MDA5_MEDIATED_INDUCTION_OF_IFN_ALPHA_BETA_PATHWAYS					REACTOME_INTERFERON_GAMMA_SIGNALING															REACTOME_HEMOSTASIS															KEGG_RIG_I_LIKE_RECEPTOR_SIGNALING_PATHWAY
9021	SOCS3	suppressor of cytokine signaling 3	REACTOME_IMMUNE_SYSTEM	REACTOME_INTERFERON_SIGNALING	REACTOME_INTERFERON_ALPHA_BETA_SIGNALING	REACTOME_CYTOKINE_SIGNALING_IN_IMMUNE_SYSTEM					PID_IL6_7_PATHWAY			REACTOME_INTERFERON_GAMMA_SIGNALING
11274	USP18	ubiquitin specific peptidase 18	REACTOME_IMMUNE_SYSTEM	REACTOME_INTERFERON_SIGNALING	REACTOME_INTERFERON_ALPHA_BETA_SIGNALING	REACTOME_CYTOKINE_SIGNALING_IN_IMMUNE_SYSTEM									REACTOME_ANTIVIRAL_MECHANISM_BY_IFN_STIMULATED_GENES
4600	MX2	myxovirus (influenza virus) resistance 2 (mouse)	REACTOME_IMMUNE_SYSTEM	REACTOME_INTERFERON_SIGNALING	REACTOME_INTERFERON_ALPHA_BETA_SIGNALING	REACTOME_CYTOKINE_SIGNALING_IN_IMMUNE_SYSTEM									REACTOME_ANTIVIRAL_MECHANISM_BY_IFN_STIMULATED_GENES
10410	IFITM3	interferon induced transmembrane protein 3	REACTOME_IMMUNE_SYSTEM	REACTOME_INTERFERON_SIGNALING	REACTOME_INTERFERON_ALPHA_BETA_SIGNALING	REACTOME_CYTOKINE_SIGNALING_IN_IMMUNE_SYSTEM
3433	IFIT2	interferon-induced protein with tetratricopeptide repeats 2	REACTOME_IMMUNE_SYSTEM	REACTOME_INTERFERON_SIGNALING	REACTOME_INTERFERON_ALPHA_BETA_SIGNALING	REACTOME_CYTOKINE_SIGNALING_IN_IMMUNE_SYSTEM
3437	IFIT3	interferon-induced protein with tetratricopeptide repeats 3	REACTOME_IMMUNE_SYSTEM	REACTOME_INTERFERON_SIGNALING	REACTOME_INTERFERON_ALPHA_BETA_SIGNALING	REACTOME_CYTOKINE_SIGNALING_IN_IMMUNE_SYSTEM
7318	UBA7	ubiquitin-like modifier activating enzyme 7	REACTOME_IMMUNE_SYSTEM	REACTOME_INTERFERON_SIGNALING		REACTOME_CYTOKINE_SIGNALING_IN_IMMUNE_SYSTEM	REACTOME_INNATE_IMMUNE_SYSTEM		REACTOME_RIG_I_MDA5_MEDIATED_INDUCTION_OF_IFN_ALPHA_BETA_PATHWAYS						REACTOME_ANTIVIRAL_MECHANISM_BY_IFN_STIMULATED_GENES
4502	MT2A	metallothionein 2A	REACTOME_IMMUNE_SYSTEM	REACTOME_INTERFERON_SIGNALING		REACTOME_CYTOKINE_SIGNALING_IN_IMMUNE_SYSTEM								REACTOME_INTERFERON_GAMMA_SIGNALING
8086	AAAS	achalasia, adrenocortical insufficiency, alacrimia	REACTOME_IMMUNE_SYSTEM	REACTOME_INTERFERON_SIGNALING		REACTOME_CYTOKINE_SIGNALING_IN_IMMUNE_SYSTEM									REACTOME_ANTIVIRAL_MECHANISM_BY_IFN_STIMULATED_GENES																												REACTOME_TRANSMEMBRANE_TRANSPORT_OF_SMALL_MOLECULES
731	C8A	complement component 8, alpha polypeptide	REACTOME_IMMUNE_SYSTEM				REACTOME_INNATE_IMMUNE_SYSTEM	KEGG_COMPLEMENT_AND_COAGULATION_CASCADES													KEGG_SYSTEMIC_LUPUS_ERYTHEMATOSUS			REACTOME_COMPLEMENT_CASCADE										BIOCARTA_LECTIN_PATHWAY													BIOCARTA_COMP_PATHWAY
4153	MBL2	mannose-binding lectin (protein C) 2, soluble	REACTOME_IMMUNE_SYSTEM				REACTOME_INNATE_IMMUNE_SYSTEM	KEGG_COMPLEMENT_AND_COAGULATION_CASCADES																REACTOME_COMPLEMENT_CASCADE								REACTOME_CREATION_OF_C4_AND_C2_ACTIVATORS		BIOCARTA_LECTIN_PATHWAY						REACTOME_INITIAL_TRIGGERING_OF_COMPLEMENT							BIOCARTA_COMP_PATHWAY
4214	MAP3K1	mitogen-activated protein kinase kinase kinase 1	REACTOME_IMMUNE_SYSTEM				REACTOME_INNATE_IMMUNE_SYSTEM		REACTOME_RIG_I_MDA5_MEDIATED_INDUCTION_OF_IFN_ALPHA_BETA_PATHWAYS																																			KEGG_RIG_I_LIKE_RECEPTOR_SIGNALING_PATHWAY
79132	DHX58	DEXH (Asp-Glu-X-His) box polypeptide 58	REACTOME_IMMUNE_SYSTEM				REACTOME_INNATE_IMMUNE_SYSTEM		REACTOME_RIG_I_MDA5_MEDIATED_INDUCTION_OF_IFN_ALPHA_BETA_PATHWAYS																																			KEGG_RIG_I_LIKE_RECEPTOR_SIGNALING_PATHWAY
8887	TAX1BP1	Tax1 (human T-cell leukemia virus type I) binding protein 1	REACTOME_IMMUNE_SYSTEM				REACTOME_INNATE_IMMUNE_SYSTEM		REACTOME_RIG_I_MDA5_MEDIATED_INDUCTION_OF_IFN_ALPHA_BETA_PATHWAYS
1401	CRP	C-reactive protein, pentraxin-related	REACTOME_IMMUNE_SYSTEM				REACTOME_INNATE_IMMUNE_SYSTEM				PID_IL6_7_PATHWAY													REACTOME_COMPLEMENT_CASCADE								REACTOME_CREATION_OF_C4_AND_C2_ACTIVATORS								REACTOME_INITIAL_TRIGGERING_OF_COMPLEMENT
3929	LBP	lipopolysaccharide binding protein	REACTOME_IMMUNE_SYSTEM				REACTOME_INNATE_IMMUNE_SYSTEM				PID_IL6_7_PATHWAY
5699	PSMB10	proteasome (prosome, macropain) subunit, beta type, 10	REACTOME_IMMUNE_SYSTEM							REACTOME_METABOLISM_OF_AMINO_ACIDS_AND_DERIVATIVES
1026	CDKN1A	cyclin-dependent kinase inhibitor 1A (p21, Cip1)	REACTOME_IMMUNE_SYSTEM										PID_MYC_REPRESS_PATHWAY				KEGG_P53_SIGNALING_PATHWAY																		PID_P53_DOWNSTREAM_PATHWAY				BIOCARTA_P53_PATHWAY										BIOCARTA_ATM_PATHWAY
811	CALR	calreticulin	REACTOME_IMMUNE_SYSTEM
2149	F2R	coagulation factor II (thrombin) receptor						KEGG_COMPLEMENT_AND_COAGULATION_CASCADES																			REACTOME_CLASS_A1_RHODOPSIN_LIKE_RECEPTORS		REACTOME_HEMOSTASIS													REACTOME_GPCR_LIGAND_BINDING
2160	F11	coagulation factor XI						KEGG_COMPLEMENT_AND_COAGULATION_CASCADES																					REACTOME_HEMOSTASIS
2165	F13B	coagulation factor XIII, B polypeptide						KEGG_COMPLEMENT_AND_COAGULATION_CASCADES																					REACTOME_HEMOSTASIS
3053	SERPIND1	serpin peptidase inhibitor, clade D (heparin cofactor), member 1						KEGG_COMPLEMENT_AND_COAGULATION_CASCADES
1036	CDO1	cysteine dioxygenase, type I								REACTOME_METABOLISM_OF_AMINO_ACIDS_AND_DERIVATIVES						REACTOME_SULFUR_AMINO_ACID_METABOLISM															KEGG_TAURINE_AND_HYPOTAURINE_METABOLISM
51380	CSAD	cysteine sulfinic acid decarboxylase								REACTOME_METABOLISM_OF_AMINO_ACIDS_AND_DERIVATIVES						REACTOME_SULFUR_AMINO_ACID_METABOLISM															KEGG_TAURINE_AND_HYPOTAURINE_METABOLISM
635	BHMT	betaine--homocysteine S-methyltransferase								REACTOME_METABOLISM_OF_AMINO_ACIDS_AND_DERIVATIVES						REACTOME_SULFUR_AMINO_ACID_METABOLISM
54363	HAO1	hydroxyacid oxidase (glycolate oxidase) 1								REACTOME_METABOLISM_OF_AMINO_ACIDS_AND_DERIVATIVES																																						KEGG_PEROXISOME
4329	ALDH6A1	aldehyde dehydrogenase 6 family, member A1								REACTOME_METABOLISM_OF_AMINO_ACIDS_AND_DERIVATIVES
6999	TDO2	tryptophan 2,3-dioxygenase								REACTOME_METABOLISM_OF_AMINO_ACIDS_AND_DERIVATIVES
5053	PAH	phenylalanine hydroxylase								REACTOME_METABOLISM_OF_AMINO_ACIDS_AND_DERIVATIVES
3021	H3F3B	H3 histone, family 3B (H3.3B)										REACTOME_RNA_POL_I_PROMOTER_OPENING									KEGG_SYSTEMIC_LUPUS_ERYTHEMATOSUS		REACTOME_AMYLOIDS		REACTOME_MEIOTIC_RECOMBINATION	REACTOME_RNA_POL_I_TRANSCRIPTION		REACTOME_MEIOSIS	REACTOME_HEMOSTASIS				REACTOME_RNA_POL_I_RNA_POL_III_AND_MITOCHONDRIAL_TRANSCRIPTION
3012	HIST1H2AE	histone cluster 1, H2ae										REACTOME_RNA_POL_I_PROMOTER_OPENING									KEGG_SYSTEMIC_LUPUS_ERYTHEMATOSUS		REACTOME_AMYLOIDS		REACTOME_MEIOTIC_RECOMBINATION	REACTOME_RNA_POL_I_TRANSCRIPTION		REACTOME_MEIOSIS		REACTOME_PACKAGING_OF_TELOMERE_ENDS			REACTOME_RNA_POL_I_RNA_POL_III_AND_MITOCHONDRIAL_TRANSCRIPTION				REACTOME_DEPOSITION_OF_NEW_CENPA_CONTAINING_NUCLEOSOMES_AT_THE_CENTROMERE								REACTOME_MEIOTIC_SYNAPSIS	REACTOME_TELOMERE_MAINTENANCE
8362	HIST1H4K	histone cluster 1, H4k										REACTOME_RNA_POL_I_PROMOTER_OPENING									KEGG_SYSTEMIC_LUPUS_ERYTHEMATOSUS		REACTOME_AMYLOIDS		REACTOME_MEIOTIC_RECOMBINATION	REACTOME_RNA_POL_I_TRANSCRIPTION		REACTOME_MEIOSIS		REACTOME_PACKAGING_OF_TELOMERE_ENDS			REACTOME_RNA_POL_I_RNA_POL_III_AND_MITOCHONDRIAL_TRANSCRIPTION				REACTOME_DEPOSITION_OF_NEW_CENPA_CONTAINING_NUCLEOSOMES_AT_THE_CENTROMERE								REACTOME_MEIOTIC_SYNAPSIS	REACTOME_TELOMERE_MAINTENANCE
8365	HIST1H4H	histone cluster 1, H4h										REACTOME_RNA_POL_I_PROMOTER_OPENING									KEGG_SYSTEMIC_LUPUS_ERYTHEMATOSUS		REACTOME_AMYLOIDS		REACTOME_MEIOTIC_RECOMBINATION	REACTOME_RNA_POL_I_TRANSCRIPTION		REACTOME_MEIOSIS		REACTOME_PACKAGING_OF_TELOMERE_ENDS			REACTOME_RNA_POL_I_RNA_POL_III_AND_MITOCHONDRIAL_TRANSCRIPTION				REACTOME_DEPOSITION_OF_NEW_CENPA_CONTAINING_NUCLEOSOMES_AT_THE_CENTROMERE								REACTOME_MEIOTIC_SYNAPSIS	REACTOME_TELOMERE_MAINTENANCE
1647	GADD45A	growth arrest and DNA-damage-inducible, alpha											PID_MYC_REPRESS_PATHWAY				KEGG_P53_SIGNALING_PATHWAY																		PID_P53_DOWNSTREAM_PATHWAY				BIOCARTA_P53_PATHWAY										BIOCARTA_ATM_PATHWAY
3398	ID2	inhibitor of DNA binding 2, dominant negative helix-loop-helix protein											PID_MYC_REPRESS_PATHWAY																									PID_HIF1_TFPATHWAY
677	ZFP36L1	zinc finger protein 36, C3H type-like 1											PID_MYC_REPRESS_PATHWAY
900	CCNG1	cyclin G1															KEGG_P53_SIGNALING_PATHWAY																		PID_P53_DOWNSTREAM_PATHWAY
51246	SHISA5	shisa homolog 5 (Xenopus laevis)															KEGG_P53_SIGNALING_PATHWAY
7365	UGT2B10	UDP glucuronosyltransferase 2 family, polypeptide B10																REACTOME_BIOLOGICAL_OXIDATIONS	KEGG_METABOLISM_OF_XENOBIOTICS_BY_CYTOCHROME_P450	REACTOME_PHASE_II_CONJUGATION		KEGG_DRUG_METABOLISM_CYTOCHROME_P450														KEGG_RETINOL_METABOLISM
2938	GSTA1	glutathione S-transferase alpha 1																REACTOME_BIOLOGICAL_OXIDATIONS	KEGG_METABOLISM_OF_XENOBIOTICS_BY_CYTOCHROME_P450	REACTOME_PHASE_II_CONJUGATION		KEGG_DRUG_METABOLISM_CYTOCHROME_P450
2939	GSTA2	glutathione S-transferase alpha 2																REACTOME_BIOLOGICAL_OXIDATIONS	KEGG_METABOLISM_OF_XENOBIOTICS_BY_CYTOCHROME_P450	REACTOME_PHASE_II_CONJUGATION		KEGG_DRUG_METABOLISM_CYTOCHROME_P450
6817	SULT1A1	sulfotransferase family, cytosolic, 1A, phenol-preferring, member 1																REACTOME_BIOLOGICAL_OXIDATIONS		REACTOME_PHASE_II_CONJUGATION
216	ALDH1A1	aldehyde dehydrogenase 1 family, member A1																REACTOME_BIOLOGICAL_OXIDATIONS																		KEGG_RETINOL_METABOLISM
2052	EPHX1	epoxide hydrolase 1, microsomal (xenobiotic)																	KEGG_METABOLISM_OF_XENOBIOTICS_BY_CYTOCHROME_P450
2330	FMO5	flavin containing monooxygenase 5																				KEGG_DRUG_METABOLISM_CYTOCHROME_P450
10161	LPAR6	lysophosphatidic acid receptor 6																									REACTOME_CLASS_A1_RHODOPSIN_LIKE_RECEPTORS														REACTOME_NUCLEOTIDE_LIKE_PURINERGIC_RECEPTORS	REACTOME_GPCR_LIGAND_BINDING
134	ADORA1	adenosine A1 receptor																									REACTOME_CLASS_A1_RHODOPSIN_LIKE_RECEPTORS														REACTOME_NUCLEOTIDE_LIKE_PURINERGIC_RECEPTORS	REACTOME_GPCR_LIGAND_BINDING
183	AGT	angiotensinogen (serpin peptidase inhibitor, clade A, member 8)																									REACTOME_CLASS_A1_RHODOPSIN_LIKE_RECEPTORS															REACTOME_GPCR_LIGAND_BINDING
2919	CXCL1	chemokine (C-X-C motif) ligand 1 (melanoma growth stimulating activity, alpha)																									REACTOME_CLASS_A1_RHODOPSIN_LIKE_RECEPTORS															REACTOME_GPCR_LIGAND_BINDING
338557	O3FAR1	omega-3 fatty acid receptor 1																									REACTOME_CLASS_A1_RHODOPSIN_LIKE_RECEPTORS															REACTOME_GPCR_LIGAND_BINDING
481	ATP1B1	ATPase, Na+/K+ transporting, beta 1 polypeptide																											REACTOME_HEMOSTASIS														REACTOME_TRANSMEMBRANE_TRANSPORT_OF_SMALL_MOLECULES
94241	TP53INP1	tumor protein p53 inducible nuclear protein 1																																	PID_P53_DOWNSTREAM_PATHWAY
53630	BCMO1	beta-carotene 15,15'-monooxygenase 1																																		KEGG_RETINOL_METABOLISM
1356	CP	ceruloplasmin (ferroxidase)																																				PID_HIF1_TFPATHWAY					REACTOME_TRANSMEMBRANE_TRANSPORT_OF_SMALL_MOLECULES
7037	TFRC	transferrin receptor (p90, CD71)																																				PID_HIF1_TFPATHWAY					REACTOME_TRANSMEMBRANE_TRANSPORT_OF_SMALL_MOLECULES
84102	SLC41A2	solute carrier family 41, member 2																																									REACTOME_TRANSMEMBRANE_TRANSPORT_OF_SMALL_MOLECULES
64849	SLC13A3	solute carrier family 13 (sodium-dependent dicarboxylate transporter), member 3																																									REACTOME_TRANSMEMBRANE_TRANSPORT_OF_SMALL_MOLECULES
7498	XDH	xanthine dehydrogenase																																														KEGG_PEROXISOME
8309	ACOX2	acyl-CoA oxidase 2, branched chain																																														KEGG_PEROXISOME
2289	FKBP5	FK506 binding protein 5
26985	AP3M1	adaptor-related protein complex 3, mu 1 subunit
1200	TPP1	tripeptidyl peptidase I
3988	LIPA	lipase A, lysosomal acid, cholesterol esterase
155066	ATP6V0E2	ATPase, H+ transporting V0 subunit e2
1345	COX6C	cytochrome c oxidase subunit VIc
5464	PPA1	pyrophosphatase (inorganic) 1
2662	GDF10	growth differentiation factor 10
25987	TSKU	tsukushi small leucine rich proteoglycan homolog (Xenopus laevis)
4013	VWA5A	von Willebrand factor A domain containing 5A
50507	NOX4	NADPH oxidase 4
7411	VBP1	von Hippel-Lindau binding protein 1
5664	PSEN2	presenilin 2 (Alzheimer disease 4)
54625	PARP14	poly (ADP-ribose) polymerase family, member 14
6480	ST6GAL1	ST6 beta-galactosamide alpha-2,6-sialyltranferase 1
1964	EIF1AX	eukaryotic translation initiation factor 1A, X-linked
3399	ID3	inhibitor of DNA binding 3, dominant negative helix-loop-helix protein
81579	PLA2G12A	phospholipase A2, group XIIA
3006	HIST1H1C	histone cluster 1, H1c
5149	PDE6H	phosphodiesterase 6H, cGMP-specific, cone, gamma
129607	CMPK2	cytidine monophosphate (UMP-CMP) kinase 2, mitochondrial
10857	PGRMC1	progesterone receptor membrane component 1
10920	COPS8	COP9 constitutive photomorphogenic homolog subunit 8 (Arabidopsis)
10955	SERINC3	serine incorporator 3
136319	MTPN	myotrophin
1534	CYB561	cytochrome b-561
22822	PHLDA1	pleckstrin homology-like domain, family A, member 1
23032	USP33	ubiquitin specific peptidase 33
23228	PLCL2	phospholipase C-like 2
25814	ATXN10	ataxin 10
286133	SCARA5	scavenger receptor class A, member 5 (putative)
29097	CNIH4	cornichon homolog 4 (Drosophila)
333931	HIST2H3B	histone cluster 2, H3b
340371	NRBP2	nuclear receptor binding protein 2
3934	LCN2	lipocalin 2
3959	LGALS3BP	lectin, galactoside-binding, soluble, 3 binding protein
4061	LY6E	lymphocyte antigen 6 complex, locus E
4489	MT1A	metallothionein 1A
5005	ORM2	orosomucoid 2
51299	NRN1	neuritin 1
51802	ACCN5	amiloride-sensitive cation channel 5, intestinal
54463	FAM134B	family with sequence similarity 134, member B
54956	PARP16	poly (ADP-ribose) polymerase family, member 16
55365	TMEM176A	transmembrane protein 176A
55974	SLC50A1	solute carrier family 50 (sugar transporter), member 1
5629	PROX1	prospero homeobox 1
57412	AS3MT	arsenic (+3 oxidation state) methyltransferase
57561	ARRDC3	arrestin domain containing 3
5950	RBP4	retinol binding protein 4, plasma
6038	RNASE4	ribonuclease, RNase A family, 4
6291	SAA4	serum amyloid A4, constitutive
64332	NFKBIZ	nuclear factor of kappa light polypeptide gene enhancer in B-cells inhibitor, zeta
644096	SDHAF1	succinate dehydrogenase complex assembly factor 1
645638	LOC645638	WDNM1-like pseudogene
64789	DEM1	defects in morphology 1 homolog (S. cerevisiae)
694	BTG1	B-cell translocation gene 1, anti-proliferative
7127	TNFAIP2	tumor necrosis factor, alpha-induced protein 2
79366	HMGN5	high mobility group nucleosome binding domain 5
81788	NUAK2	NUAK family, SNF1-like kinase, 2
83592	AKR1E2	aldo-keto reductase family 1, member E2
83597	RTP3	receptor (chemosensory) transporter protein 3
84866	TMEM25	transmembrane protein 25
94234	FOXQ1	forkhead box Q1
[truncated: 3 more columns]
