# Supplementary material for: TRAIN (Transcription of Repeats Activates INterferon) in response to chromatin destabilization induced by small molecules in mammalian cells
Source: eLife. 2018 Feb 5;7:e30842. doi: 10.7554/eLife.30842 (PMC5815852; doi:10.7554/eLife.30842)
Supplement: Figure 2—source data 3. [file elife-30842-fig2-data3.xls]

## Sheet: down in 30mg_kg
Collections	# Overlaps Shown	# Gene Sets in Collections	# Genes in Comparison (n)	# Genes in Universe (N)
CP, CP:BIOCARTA, CP:KEGG, CP:REACTOME	0	1329	66	45956

## Sheet: down in 60 mg_kg
Collections	# Overlaps Shown	# Gene Sets in Collections	# Genes in Comparison (n)	# Genes in Universe (N)
CP, CP:BIOCARTA, CP:KEGG, CP:REACTOME	0	1329	84	45956

## Sheet: down in 90mg_kg
Overlap Results
Collection(s):	CP, CP:BIOCARTA, CP:KEGG, CP:REACTOME
# overlaps shown:	2
# genesets in collections:	1329
# genes in comparison (n):	109
# genes in universe (N):	45956
Gene Set Name	# Genes in Gene Set (K)	Description	# Genes in Overlap (k)	k/K	p-value	FDR q-value
NABA_MATRISOME	1028	Ensemble of genes encoding extracellular matrix and extracellular matrix-associated proteins	11	0.0107	3.47e-05	0.0416
KEGG_ANTIGEN_PROCESSING_AND_PRESENTATION	89	Antigen processing and presentation	4	0.0449	6.26e-05	0.0416
Gene/Gene Set Overlap Matrix
Entrez Gene Id	Gene Symbol	Gene Description	NABA_MATRISOME	KEGG_ANTIGEN_PROCESSING_AND_PRESENTATION
4324	MMP15	matrix metallopeptidase 15 (membrane-inserted)	NABA_MATRISOME
5118	PCOLCE	procollagen C-endopeptidase enhancer	NABA_MATRISOME
1303	COL12A1	collagen, type XII, alpha 1	NABA_MATRISOME
89780	WNT3A	wingless-type MMTV integration site family, member 3A	NABA_MATRISOME
7472	WNT2	wingless-type MMTV integration site family member 2	NABA_MATRISOME
10417	SPON2	spondin 2, extracellular matrix protein	NABA_MATRISOME
6376	CX3CL1	chemokine (C-X3-C motif) ligand 1	NABA_MATRISOME
10505	SEMA4F	sema domain, immunoglobulin domain (Ig), transmembrane domain (TM) and short cytoplasmic domain, (semaphorin) 4F	NABA_MATRISOME
307	ANXA4	annexin A4	NABA_MATRISOME
203102	ADAM32	ADAM metallopeptidase domain 32	NABA_MATRISOME
4239	MFAP4	microfibrillar-associated protein 4	NABA_MATRISOME
3326	HSP90AB1	heat shock protein 90kDa alpha (cytosolic), class B member 1		KEGG_ANTIGEN_PROCESSING_AND_PRESENTATION
3108	HLA-DMA	major histocompatibility complex, class II, DM alpha		KEGG_ANTIGEN_PROCESSING_AND_PRESENTATION
3306	HSPA2	heat shock 70kDa protein 2		KEGG_ANTIGEN_PROCESSING_AND_PRESENTATION
3303	HSPA1A	heat shock 70kDa protein 1A		KEGG_ANTIGEN_PROCESSING_AND_PRESENTATION
212	ALAS2	aminolevulinate, delta-, synthase 2
51327	AHSP	alpha hemoglobin stabilizing protein
595	CCND1	cyclin D1
56301	SLC7A10	solute carrier family 7 (neutral amino acid transporter light chain, asc system), member 10
92745	SLC38A5	solute carrier family 38, member 5
6521	SLC4A1	solute carrier family 4, anion exchanger, member 1 (erythrocyte membrane protein band 3, Diego blood group)
114	ADCY8	adenylate cyclase 8 (brain)
7412	VCAM1	vascular cell adhesion molecule 1
23225	NUP210	nucleoporin 210kDa
1058	CENPA	centromere protein A
4957	ODF2	outer dense fiber of sperm tails 2
9055	PRC1	protein regulator of cytokinesis 1
23480	SEC61G	Sec61 gamma subunit
11015	KDELR3	KDEL (Lys-Asp-Glu-Leu) endoplasmic reticulum protein retention receptor 3
1850	DUSP8	dual specificity phosphatase 8
3948	LDHC	lactate dehydrogenase C
5232	PGK2	phosphoglycerate kinase 2
1909	EDNRA	endothelin receptor type A
4174	MCM5	minichromosome maintenance complex component 5
140885	SIRPA	signal-regulatory protein alpha
8534	CHST1	carbohydrate (keratan sulfate Gal-6) sulfotransferase 1
26330	GAPDHS	glyceraldehyde-3-phosphate dehydrogenase, spermatogenic
341947	COX8C	cytochrome c oxidase subunit VIIIC
6622	SNCA	synuclein, alpha (non A4 component of amyloid precursor)
93034	NT5C1B	5'-nucleotidase, cytosolic IB
1152	CKB	creatine kinase, brain
51686	OAZ3	ornithine decarboxylase antizyme 3
5547	PRCP	prolylcarboxypeptidase (angiotensinase C)
55331	ACER3	alkaline ceramidase 3
9227	LRAT	lecithin retinol acyltransferase (phosphatidylcholine--retinol O-acyltransferase)
10610	ST6GALNAC2	ST6 (alpha-N-acetyl-neuraminyl-2,3-beta-galactosyl-1,3)-N-acetylgalactosaminide alpha-2,6-sialyltransferase 2
4781	NFIB	nuclear factor I/B
2949	GSTM5	glutathione S-transferase mu 5
2702	GJA5	gap junction protein, alpha 5, 40kDa
2993	GYPA	glycophorin A (MNS blood group)
8682	PEA15	phosphoprotein enriched in astrocytes 15
6624	FSCN1	fascin homolog 1, actin-bundling protein (Strongylocentrotus purpuratus)
22809	ATF5	activating transcription factor 5
1014	CDH16	cadherin 16, KSP-cadherin
1039	CDR2	cerebellar degeneration-related protein 2, 62kDa
1047	CLGN	calmegin
10493	VAT1	vesicle amine transport protein 1 homolog (T. californica)
10881	ACTL7A	actin-like 7A
117245	HRASLS5	HRAS-like suppressor family, member 5
120224	TMEM45B	transmembrane protein 45B
123872	DNAAF1	dynein, axonemal, assembly factor 1
128439	SNHG11	small nucleolar RNA host gene 11 (non-protein coding)
147719	LYPD4	LY6/PLAUR domain containing 4
148066	ZNRF4	zinc and ring finger 4
1587	ADAM3A	ADAM metallopeptidase domain 3A
219938	SPATA19	spermatogenesis associated 19
221400	TDRD6	tudor domain containing 6
23336	SYNM	synemin, intermediate filament protein
23576	DDAH1	dimethylarginine dimethylaminohydrolase 1
29118	DDX25	DEAD (Asp-Glu-Ala-Asp) box polypeptide 25
3337	DNAJB1	DnaJ (Hsp40) homolog, subfamily B, member 1
338323	NLRP14	NLR family, pyrin domain containing 14
338773	TMEM119	transmembrane protein 119
4162	MCAM	melanoma cell adhesion molecule
4163	MCC	mutated in colorectal cancers
4184	SMCP	sperm mitochondria-associated cysteine-rich protein
4211	MEIS1	Meis homeobox 1
441376	C8orf85	chromosome 8 open reading frame 85
441478	NRARP	NOTCH-regulated ankyrin repeat protein
4956	ODF1	outer dense fiber of sperm tails 1
50613	UBQLN3	ubiquilin 3
51237	MZB1	marginal zone B and B1 cell-specific protein
51312	SLC25A37	solute carrier family 25, member 37
51324	SPG21	spastic paraplegia 21 (autosomal recessive, Mast syndrome)
51533	PHF7	PHD finger protein 7
54558	SPATA6	spermatogenesis associated 6
55273	TMEM100	transmembrane protein 100
5569	PKIA	protein kinase (cAMP-dependent, catalytic) inhibitor alpha
5619	PRM1	protamine 1
56944	OLFML3	olfactomedin-like 3
60681	FKBP10	FK506 binding protein 10, 65 kDa
646480	FABP9	fatty acid binding protein 9, testis
6943	TCF21	transcription factor 21
6991	TCTE3	t-complex-associated-testis-expressed 3
7141	TNP1	transition protein 1 (during histone to protamine replacement)
7288	TULP2	tubby like protein 2
79153	GDPD3	glycerophosphodiester phosphodiesterase domain containing 3
80323	CCDC68	coiled-coil domain containing 68
81606	LBH	limb bud and heart development homolog (mouse)
81627	TRMT1L	TRM1 tRNA methyltransferase 1-like
83445	GSG1	germ cell associated 1
84253	GARNL3	GTPase activating Rap/RanGAP domain-like 3
84419	C15orf48	chromosome 15 open reading frame 48
84707	BEX2	brain expressed X-linked 2
85479	DNAJC5B	DnaJ (Hsp40) homolog, subfamily C, member 5 beta
8987	STBD1	starch binding domain 1
89886	SLAMF9	SLAM family member 9
9315	C5orf13	chromosome 5 open reading frame 13
9590	AKAP12	A kinase (PRKA) anchor protein 12
