# Supplementary material for: TRAIN (Transcription of Repeats Activates INterferon) in response to chromatin destabilization induced by small molecules in mammalian cells
Source: eLife. 2018 Feb 5;7:e30842. doi: 10.7554/eLife.30842 (PMC5815852; doi:10.7554/eLife.30842)
Supplement: Figure 2—source data 4. [file elife-30842-fig2-data4.xls]

## Sheet: up to 30 mg_kg
Collections	# Overlaps Shown	# Gene Sets in Collections	# Genes in Comparison (n)	# Genes in Universe (N)
CP, CP:BIOCARTA, CP:KEGG, CP:REACTOME	0	1329	33	45956

## Sheet: up to 60 mg_kg
Overlap Results
Collection(s):	CP, CP:BIOCARTA, CP:KEGG, CP:REACTOME
# overlaps shown:	50
# genesets in collections:	1329
# genes in comparison (n):	130
# genes in universe (N):	45956
Gene Set Name	# Genes in Gene Set (K)	Description	# Genes in Overlap (k)	k/K	p-value	FDR q-value
KEGG_SYSTEMIC_LUPUS_ERYTHEMATOSUS	140	Systemic lupus erythematosus	17	0.1214	3.74e-23	4.97e-20
REACTOME_PACKAGING_OF_TELOMERE_ENDS	48	Genes involved in Packaging Of Telomere Ends	11	0.2292	1.24e-18	8.27e-16
REACTOME_AMYLOIDS	83	Genes involved in Amyloids	12	0.1446	1.27e-17	5.65e-15
REACTOME_RNA_POL_I_PROMOTER_OPENING	62	Genes involved in RNA Polymerase I Promoter Opening	11	0.1774	2.71e-17	9e-15
REACTOME_DEPOSITION_OF_NEW_CENPA_CONTAINING_NUCLEOSOMES_AT_THE_CENTROMERE	64	Genes involved in Deposition of New CENPA-containing Nucleosomes at the Centromere	11	0.1719	3.94e-17	1.05e-14
REACTOME_MEIOTIC_SYNAPSIS	73	Genes involved in Meiotic Synapsis	11	0.1507	1.85e-16	4.09e-14
REACTOME_TELOMERE_MAINTENANCE	75	Genes involved in Telomere Maintenance	11	0.1467	2.53e-16	4.8e-14
REACTOME_MEIOTIC_RECOMBINATION	86	Genes involved in Meiotic Recombination	11	0.1279	1.23e-15	2.05e-13
REACTOME_RNA_POL_I_TRANSCRIPTION	89	Genes involved in RNA Polymerase I Transcription	11	0.1236	1.82e-15	2.69e-13
REACTOME_MEIOSIS	116	Genes involved in Meiosis	11	0.0948	3.68e-14	4.9e-12
REACTOME_CHROMOSOME_MAINTENANCE	122	Genes involved in Chromosome Maintenance	11	0.0902	6.48e-14	7.18e-12
REACTOME_RNA_POL_I_RNA_POL_III_AND_MITOCHONDRIAL_TRANSCRIPTION	122	Genes involved in RNA Polymerase I, RNA Polymerase III, and Mitochondrial Transcription	11	0.0902	6.48e-14	7.18e-12
BIOCARTA_COMP_PATHWAY	19	Complement Pathway	6	0.3158	1.2e-11	1.21e-09
REACTOME_INTERFERON_ALPHA_BETA_SIGNALING	64	Genes involved in Interferon alpha/beta signaling	8	0.125	1.28e-11	1.21e-09
REACTOME_IMMUNE_SYSTEM	933	Genes involved in Immune System	19	0.0204	2.12e-11	1.88e-09
KEGG_COMPLEMENT_AND_COAGULATION_CASCADES	69	Complement and coagulation cascades	8	0.1159	2.38e-11	1.97e-09
REACTOME_TRANSCRIPTION	210	Genes involved in Transcription	11	0.0524	2.52e-11	1.97e-09
BIOCARTA_CLASSIC_PATHWAY	14	Classical Complement Pathway	5	0.3571	3.29e-10	2.43e-08
REACTOME_INTERFERON_SIGNALING	159	Genes involved in Interferon Signaling	9	0.0566	8.71e-10	6.09e-08
REACTOME_CELL_CYCLE	421	Genes involved in Cell Cycle	12	0.0285	3.26e-09	2.16e-07
NABA_MATRISOME	1028	Ensemble of genes encoding extracellular matrix and extracellular matrix-associated proteins	17	0.0165	5.9e-09	3.73e-07
BIOCARTA_LECTIN_PATHWAY	12	Lectin Induced Complement Pathway	4	0.3333	2.97e-08	1.8e-06
REACTOME_COMPLEMENT_CASCADE	32	Genes involved in Complement cascade	5	0.1562	3.17e-08	1.83e-06
REACTOME_CYTOKINE_SIGNALING_IN_IMMUNE_SYSTEM	270	Genes involved in Cytokine Signaling in Immune system	9	0.0333	8.65e-08	4.79e-06
REACTOME_INITIAL_TRIGGERING_OF_COMPLEMENT	16	Genes involved in Initial triggering of complement	4	0.25	1.08e-07	5.76e-06
REACTOME_METABOLISM_OF_LIPIDS_AND_LIPOPROTEINS	478	Genes involved in Metabolism of lipids and lipoproteins	11	0.023	1.32e-07	6.72e-06
NABA_MATRISOME_ASSOCIATED	753	Ensemble of genes encoding ECM-associated proteins including ECM-affilaited proteins, ECM regulators and secreted factors	13	0.0173	2.5e-07	1.23e-05
KEGG_GLYCEROLIPID_METABOLISM	49	Glycerolipid metabolism	5	0.102	2.89e-07	1.37e-05
ST_TYPE_I_INTERFERON_PATHWAY	9	Type I Interferon (alpha/beta IFN) Pathway	3	0.3333	1.83e-06	8.41e-05
REACTOME_INNATE_IMMUNE_SYSTEM	279	Genes involved in Innate Immune System	7	0.0251	1.58e-05	0.000698
REACTOME_PHOSPHOLIPID_METABOLISM	198	Genes involved in Phospholipid metabolism	6	0.0303	2.27e-05	0.000973
REACTOME_INTERFERON_GAMMA_SIGNALING	63	Genes involved in Interferon gamma signaling	4	0.0635	3.2e-05	0.00133
PID_HIF1_TFPATHWAY	66	HIF-1-alpha transcription factor network	4	0.0606	3.85e-05	0.0015
REACTOME_ANTIVIRAL_MECHANISM_BY_IFN_STIMULATED_GENES	66	Genes involved in Antiviral mechanism by IFN-stimulated genes	4	0.0606	3.85e-05	0.0015
REACTOME_REGULATION_OF_IFNA_SIGNALING	24	Genes involved in Regulation of IFNA signaling	3	0.125	4.29e-05	0.00163
KEGG_LEISHMANIA_INFECTION	72	Leishmania infection	4	0.0556	5.42e-05	0.00195
REACTOME_TRANSCRIPTIONAL_REGULATION_OF_WHITE_ADIPOCYTE_DIFFERENTIATION	72	Genes involved in Transcriptional Regulation of White Adipocyte Differentiation	4	0.0556	5.42e-05	0.00195
NABA_ECM_REGULATORS	238	Genes encoding enzymes and their regulators involved in the remodeling of the extracellular matrix	6	0.0252	6.32e-05	0.00221
PID_INTEGRIN2_PATHWAY	29	Beta2 integrin cell surface interactions	3	0.1034	7.66e-05	0.00261
REACTOME_GLYCEROPHOSPHOLIPID_BIOSYNTHESIS	82	Genes involved in Glycerophospholipid biosynthesis	4	0.0488	9.01e-05	0.00299
KEGG_ETHER_LIPID_METABOLISM	33	Ether lipid metabolism	3	0.0909	0.000113	0.00368
REACTOME_CASPASE_MEDIATED_CLEAVAGE_OF_CYTOSKELETAL_PROTEINS	13	Genes involved in Caspase-mediated cleavage of cytoskeletal proteins	2	0.1538	0.000607	0.0192
BIOCARTA_RANKL_PATHWAY	14	Bone Remodelling	2	0.1429	0.000707	0.0209
REACTOME_COMMON_PATHWAY	14	Genes involved in Common Pathway	2	0.1429	0.000707	0.0209
REACTOME_REGULATION_OF_COMPLEMENT_CASCADE	14	Genes involved in Regulation of Complement cascade	2	0.1429	0.000707	0.0209
BIOCARTA_IL22BP_PATHWAY	16	IL22 Soluble Receptor Signaling Pathway	2	0.125	0.000928	0.0263
REACTOME_CHYLOMICRON_MEDIATED_LIPID_TRANSPORT	16	Genes involved in Chylomicron-mediated lipid transport	2	0.125	0.000928	0.0263
KEGG_PPAR_SIGNALING_PATHWAY	69	PPAR signaling pathway	3	0.0435	0.00101	0.0276
KEGG_JAK_STAT_SIGNALING_PATHWAY	155	Jak-STAT signaling pathway	4	0.0258	0.00102	0.0276
BIOCARTA_IL10_PATHWAY	17	IL-10 Anti-inflammatory Signaling Pathway	2	0.1176	0.00105	0.0279
Gene/Gene Set Overlap Matrix
Entrez Gene Id	Gene Symbol	Gene Description	KEGG_SYSTEMIC_LUPUS_ERYTHEMATOSUS	REACTOME_PACKAGING_OF_TELOMERE_ENDS	REACTOME_AMYLOIDS	REACTOME_RNA_POL_I_PROMOTER_OPENING	REACTOME_DEPOSITION_OF_NEW_CENPA_CONTAINING_NUCLEOSOMES_AT_THE_CENTROMERE	REACTOME_MEIOTIC_SYNAPSIS	REACTOME_TELOMERE_MAINTENANCE	REACTOME_MEIOTIC_RECOMBINATION	REACTOME_RNA_POL_I_TRANSCRIPTION	REACTOME_MEIOSIS	REACTOME_CHROMOSOME_MAINTENANCE	REACTOME_RNA_POL_I_RNA_POL_III_AND_MITOCHONDRIAL_TRANSCRIPTION	BIOCARTA_COMP_PATHWAY	REACTOME_INTERFERON_ALPHA_BETA_SIGNALING	REACTOME_IMMUNE_SYSTEM	KEGG_COMPLEMENT_AND_COAGULATION_CASCADES	REACTOME_TRANSCRIPTION	BIOCARTA_CLASSIC_PATHWAY	REACTOME_INTERFERON_SIGNALING	REACTOME_CELL_CYCLE	NABA_MATRISOME	BIOCARTA_LECTIN_PATHWAY	REACTOME_COMPLEMENT_CASCADE	REACTOME_CYTOKINE_SIGNALING_IN_IMMUNE_SYSTEM	REACTOME_INITIAL_TRIGGERING_OF_COMPLEMENT	REACTOME_METABOLISM_OF_LIPIDS_AND_LIPOPROTEINS	NABA_MATRISOME_ASSOCIATED	KEGG_GLYCEROLIPID_METABOLISM	ST_TYPE_I_INTERFERON_PATHWAY	REACTOME_INNATE_IMMUNE_SYSTEM	REACTOME_PHOSPHOLIPID_METABOLISM	REACTOME_INTERFERON_GAMMA_SIGNALING	PID_HIF1_TFPATHWAY	REACTOME_ANTIVIRAL_MECHANISM_BY_IFN_STIMULATED_GENES	REACTOME_REGULATION_OF_IFNA_SIGNALING	KEGG_LEISHMANIA_INFECTION	REACTOME_TRANSCRIPTIONAL_REGULATION_OF_WHITE_ADIPOCYTE_DIFFERENTIATION	NABA_ECM_REGULATORS	PID_INTEGRIN2_PATHWAY	REACTOME_GLYCEROPHOSPHOLIPID_BIOSYNTHESIS	KEGG_ETHER_LIPID_METABOLISM	REACTOME_CASPASE_MEDIATED_CLEAVAGE_OF_CYTOSKELETAL_PROTEINS	BIOCARTA_RANKL_PATHWAY	REACTOME_COMMON_PATHWAY	REACTOME_REGULATION_OF_COMPLEMENT_CASCADE	BIOCARTA_IL22BP_PATHWAY	REACTOME_CHYLOMICRON_MEDIATED_LIPID_TRANSPORT
8294	HIST1H4I	histone cluster 1, H4i	KEGG_SYSTEMIC_LUPUS_ERYTHEMATOSUS	REACTOME_PACKAGING_OF_TELOMERE_ENDS	REACTOME_AMYLOIDS	REACTOME_RNA_POL_I_PROMOTER_OPENING	REACTOME_DEPOSITION_OF_NEW_CENPA_CONTAINING_NUCLEOSOMES_AT_THE_CENTROMERE	REACTOME_MEIOTIC_SYNAPSIS	REACTOME_TELOMERE_MAINTENANCE	REACTOME_MEIOTIC_RECOMBINATION	REACTOME_RNA_POL_I_TRANSCRIPTION	REACTOME_MEIOSIS	REACTOME_CHROMOSOME_MAINTENANCE	REACTOME_RNA_POL_I_RNA_POL_III_AND_MITOCHONDRIAL_TRANSCRIPTION					REACTOME_TRANSCRIPTION			REACTOME_CELL_CYCLE
8341	HIST1H2BN	histone cluster 1, H2bn	KEGG_SYSTEMIC_LUPUS_ERYTHEMATOSUS	REACTOME_PACKAGING_OF_TELOMERE_ENDS	REACTOME_AMYLOIDS	REACTOME_RNA_POL_I_PROMOTER_OPENING	REACTOME_DEPOSITION_OF_NEW_CENPA_CONTAINING_NUCLEOSOMES_AT_THE_CENTROMERE	REACTOME_MEIOTIC_SYNAPSIS	REACTOME_TELOMERE_MAINTENANCE	REACTOME_MEIOTIC_RECOMBINATION	REACTOME_RNA_POL_I_TRANSCRIPTION	REACTOME_MEIOSIS	REACTOME_CHROMOSOME_MAINTENANCE	REACTOME_RNA_POL_I_RNA_POL_III_AND_MITOCHONDRIAL_TRANSCRIPTION					REACTOME_TRANSCRIPTION			REACTOME_CELL_CYCLE
8342	HIST1H2BM	histone cluster 1, H2bm	KEGG_SYSTEMIC_LUPUS_ERYTHEMATOSUS	REACTOME_PACKAGING_OF_TELOMERE_ENDS	REACTOME_AMYLOIDS	REACTOME_RNA_POL_I_PROMOTER_OPENING	REACTOME_DEPOSITION_OF_NEW_CENPA_CONTAINING_NUCLEOSOMES_AT_THE_CENTROMERE	REACTOME_MEIOTIC_SYNAPSIS	REACTOME_TELOMERE_MAINTENANCE	REACTOME_MEIOTIC_RECOMBINATION	REACTOME_RNA_POL_I_TRANSCRIPTION	REACTOME_MEIOSIS	REACTOME_CHROMOSOME_MAINTENANCE	REACTOME_RNA_POL_I_RNA_POL_III_AND_MITOCHONDRIAL_TRANSCRIPTION					REACTOME_TRANSCRIPTION			REACTOME_CELL_CYCLE
8343	HIST1H2BF	histone cluster 1, H2bf	KEGG_SYSTEMIC_LUPUS_ERYTHEMATOSUS	REACTOME_PACKAGING_OF_TELOMERE_ENDS	REACTOME_AMYLOIDS	REACTOME_RNA_POL_I_PROMOTER_OPENING	REACTOME_DEPOSITION_OF_NEW_CENPA_CONTAINING_NUCLEOSOMES_AT_THE_CENTROMERE	REACTOME_MEIOTIC_SYNAPSIS	REACTOME_TELOMERE_MAINTENANCE	REACTOME_MEIOTIC_RECOMBINATION	REACTOME_RNA_POL_I_TRANSCRIPTION	REACTOME_MEIOSIS	REACTOME_CHROMOSOME_MAINTENANCE	REACTOME_RNA_POL_I_RNA_POL_III_AND_MITOCHONDRIAL_TRANSCRIPTION					REACTOME_TRANSCRIPTION			REACTOME_CELL_CYCLE
8345	HIST1H2BH	histone cluster 1, H2bh	KEGG_SYSTEMIC_LUPUS_ERYTHEMATOSUS	REACTOME_PACKAGING_OF_TELOMERE_ENDS	REACTOME_AMYLOIDS	REACTOME_RNA_POL_I_PROMOTER_OPENING	REACTOME_DEPOSITION_OF_NEW_CENPA_CONTAINING_NUCLEOSOMES_AT_THE_CENTROMERE	REACTOME_MEIOTIC_SYNAPSIS	REACTOME_TELOMERE_MAINTENANCE	REACTOME_MEIOTIC_RECOMBINATION	REACTOME_RNA_POL_I_TRANSCRIPTION	REACTOME_MEIOSIS	REACTOME_CHROMOSOME_MAINTENANCE	REACTOME_RNA_POL_I_RNA_POL_III_AND_MITOCHONDRIAL_TRANSCRIPTION					REACTOME_TRANSCRIPTION			REACTOME_CELL_CYCLE
8347	HIST1H2BC	histone cluster 1, H2bc	KEGG_SYSTEMIC_LUPUS_ERYTHEMATOSUS	REACTOME_PACKAGING_OF_TELOMERE_ENDS	REACTOME_AMYLOIDS	REACTOME_RNA_POL_I_PROMOTER_OPENING	REACTOME_DEPOSITION_OF_NEW_CENPA_CONTAINING_NUCLEOSOMES_AT_THE_CENTROMERE	REACTOME_MEIOTIC_SYNAPSIS	REACTOME_TELOMERE_MAINTENANCE	REACTOME_MEIOTIC_RECOMBINATION	REACTOME_RNA_POL_I_TRANSCRIPTION	REACTOME_MEIOSIS	REACTOME_CHROMOSOME_MAINTENANCE	REACTOME_RNA_POL_I_RNA_POL_III_AND_MITOCHONDRIAL_TRANSCRIPTION					REACTOME_TRANSCRIPTION			REACTOME_CELL_CYCLE
8361	HIST1H4F	histone cluster 1, H4f	KEGG_SYSTEMIC_LUPUS_ERYTHEMATOSUS	REACTOME_PACKAGING_OF_TELOMERE_ENDS	REACTOME_AMYLOIDS	REACTOME_RNA_POL_I_PROMOTER_OPENING	REACTOME_DEPOSITION_OF_NEW_CENPA_CONTAINING_NUCLEOSOMES_AT_THE_CENTROMERE	REACTOME_MEIOTIC_SYNAPSIS	REACTOME_TELOMERE_MAINTENANCE	REACTOME_MEIOTIC_RECOMBINATION	REACTOME_RNA_POL_I_TRANSCRIPTION	REACTOME_MEIOSIS	REACTOME_CHROMOSOME_MAINTENANCE	REACTOME_RNA_POL_I_RNA_POL_III_AND_MITOCHONDRIAL_TRANSCRIPTION					REACTOME_TRANSCRIPTION			REACTOME_CELL_CYCLE
8363	HIST1H4J	histone cluster 1, H4j	KEGG_SYSTEMIC_LUPUS_ERYTHEMATOSUS	REACTOME_PACKAGING_OF_TELOMERE_ENDS	REACTOME_AMYLOIDS	REACTOME_RNA_POL_I_PROMOTER_OPENING	REACTOME_DEPOSITION_OF_NEW_CENPA_CONTAINING_NUCLEOSOMES_AT_THE_CENTROMERE	REACTOME_MEIOTIC_SYNAPSIS	REACTOME_TELOMERE_MAINTENANCE	REACTOME_MEIOTIC_RECOMBINATION	REACTOME_RNA_POL_I_TRANSCRIPTION	REACTOME_MEIOSIS	REACTOME_CHROMOSOME_MAINTENANCE	REACTOME_RNA_POL_I_RNA_POL_III_AND_MITOCHONDRIAL_TRANSCRIPTION					REACTOME_TRANSCRIPTION			REACTOME_CELL_CYCLE
8365	HIST1H4H	histone cluster 1, H4h	KEGG_SYSTEMIC_LUPUS_ERYTHEMATOSUS	REACTOME_PACKAGING_OF_TELOMERE_ENDS	REACTOME_AMYLOIDS	REACTOME_RNA_POL_I_PROMOTER_OPENING	REACTOME_DEPOSITION_OF_NEW_CENPA_CONTAINING_NUCLEOSOMES_AT_THE_CENTROMERE	REACTOME_MEIOTIC_SYNAPSIS	REACTOME_TELOMERE_MAINTENANCE	REACTOME_MEIOTIC_RECOMBINATION	REACTOME_RNA_POL_I_TRANSCRIPTION	REACTOME_MEIOSIS	REACTOME_CHROMOSOME_MAINTENANCE	REACTOME_RNA_POL_I_RNA_POL_III_AND_MITOCHONDRIAL_TRANSCRIPTION					REACTOME_TRANSCRIPTION			REACTOME_CELL_CYCLE
85236	HIST1H2BK	histone cluster 1, H2bk	KEGG_SYSTEMIC_LUPUS_ERYTHEMATOSUS	REACTOME_PACKAGING_OF_TELOMERE_ENDS	REACTOME_AMYLOIDS	REACTOME_RNA_POL_I_PROMOTER_OPENING	REACTOME_DEPOSITION_OF_NEW_CENPA_CONTAINING_NUCLEOSOMES_AT_THE_CENTROMERE	REACTOME_MEIOTIC_SYNAPSIS	REACTOME_TELOMERE_MAINTENANCE	REACTOME_MEIOTIC_RECOMBINATION	REACTOME_RNA_POL_I_TRANSCRIPTION	REACTOME_MEIOSIS	REACTOME_CHROMOSOME_MAINTENANCE	REACTOME_RNA_POL_I_RNA_POL_III_AND_MITOCHONDRIAL_TRANSCRIPTION					REACTOME_TRANSCRIPTION			REACTOME_CELL_CYCLE
8970	HIST1H2BJ	histone cluster 1, H2bj	KEGG_SYSTEMIC_LUPUS_ERYTHEMATOSUS	REACTOME_PACKAGING_OF_TELOMERE_ENDS	REACTOME_AMYLOIDS	REACTOME_RNA_POL_I_PROMOTER_OPENING	REACTOME_DEPOSITION_OF_NEW_CENPA_CONTAINING_NUCLEOSOMES_AT_THE_CENTROMERE	REACTOME_MEIOTIC_SYNAPSIS	REACTOME_TELOMERE_MAINTENANCE	REACTOME_MEIOTIC_RECOMBINATION	REACTOME_RNA_POL_I_TRANSCRIPTION	REACTOME_MEIOSIS	REACTOME_CHROMOSOME_MAINTENANCE	REACTOME_RNA_POL_I_RNA_POL_III_AND_MITOCHONDRIAL_TRANSCRIPTION					REACTOME_TRANSCRIPTION			REACTOME_CELL_CYCLE
713	C1QB	complement component 1, q subcomponent, B chain	KEGG_SYSTEMIC_LUPUS_ERYTHEMATOSUS												BIOCARTA_COMP_PATHWAY		REACTOME_IMMUNE_SYSTEM	KEGG_COMPLEMENT_AND_COAGULATION_CASCADES		BIOCARTA_CLASSIC_PATHWAY			NABA_MATRISOME		REACTOME_COMPLEMENT_CASCADE		REACTOME_INITIAL_TRIGGERING_OF_COMPLEMENT		NABA_MATRISOME_ASSOCIATED			REACTOME_INNATE_IMMUNE_SYSTEM
718	C3	complement component 3	KEGG_SYSTEMIC_LUPUS_ERYTHEMATOSUS												BIOCARTA_COMP_PATHWAY		REACTOME_IMMUNE_SYSTEM	KEGG_COMPLEMENT_AND_COAGULATION_CASCADES		BIOCARTA_CLASSIC_PATHWAY				BIOCARTA_LECTIN_PATHWAY	REACTOME_COMPLEMENT_CASCADE		REACTOME_INITIAL_TRIGGERING_OF_COMPLEMENT					REACTOME_INNATE_IMMUNE_SYSTEM						KEGG_LEISHMANIA_INFECTION			PID_INTEGRIN2_PATHWAY						REACTOME_REGULATION_OF_COMPLEMENT_CASCADE
717	C2	complement component 2	KEGG_SYSTEMIC_LUPUS_ERYTHEMATOSUS												BIOCARTA_COMP_PATHWAY		REACTOME_IMMUNE_SYSTEM	KEGG_COMPLEMENT_AND_COAGULATION_CASCADES		BIOCARTA_CLASSIC_PATHWAY				BIOCARTA_LECTIN_PATHWAY	REACTOME_COMPLEMENT_CASCADE		REACTOME_INITIAL_TRIGGERING_OF_COMPLEMENT					REACTOME_INNATE_IMMUNE_SYSTEM															REACTOME_REGULATION_OF_COMPLEMENT_CASCADE
735	C9	complement component 9	KEGG_SYSTEMIC_LUPUS_ERYTHEMATOSUS												BIOCARTA_COMP_PATHWAY		REACTOME_IMMUNE_SYSTEM	KEGG_COMPLEMENT_AND_COAGULATION_CASCADES		BIOCARTA_CLASSIC_PATHWAY				BIOCARTA_LECTIN_PATHWAY	REACTOME_COMPLEMENT_CASCADE							REACTOME_INNATE_IMMUNE_SYSTEM
721	C4B	complement component 4B (Chido blood group)	KEGG_SYSTEMIC_LUPUS_ERYTHEMATOSUS												BIOCARTA_COMP_PATHWAY			KEGG_COMPLEMENT_AND_COAGULATION_CASCADES		BIOCARTA_CLASSIC_PATHWAY				BIOCARTA_LECTIN_PATHWAY
2212	FCGR2A	Fc fragment of IgG, low affinity IIa, receptor (CD32)	KEGG_SYSTEMIC_LUPUS_ERYTHEMATOSUS																																			KEGG_LEISHMANIA_INFECTION			PID_INTEGRIN2_PATHWAY
2934	GSN	gelsolin			REACTOME_AMYLOIDS																																							REACTOME_CASPASE_MEDIATED_CLEAVAGE_OF_CYTOSKELETAL_PROTEINS
1675	CFD	complement factor D (adipsin)													BIOCARTA_COMP_PATHWAY		REACTOME_IMMUNE_SYSTEM	KEGG_COMPLEMENT_AND_COAGULATION_CASCADES							REACTOME_COMPLEMENT_CASCADE		REACTOME_INITIAL_TRIGGERING_OF_COMPLEMENT					REACTOME_INNATE_IMMUNE_SYSTEM
6772	STAT1	signal transducer and activator of transcription 1, 91kDa														REACTOME_INTERFERON_ALPHA_BETA_SIGNALING	REACTOME_IMMUNE_SYSTEM				REACTOME_INTERFERON_SIGNALING					REACTOME_CYTOKINE_SIGNALING_IN_IMMUNE_SYSTEM					ST_TYPE_I_INTERFERON_PATHWAY			REACTOME_INTERFERON_GAMMA_SIGNALING		REACTOME_ANTIVIRAL_MECHANISM_BY_IFN_STIMULATED_GENES	REACTOME_REGULATION_OF_IFNA_SIGNALING	KEGG_LEISHMANIA_INFECTION										BIOCARTA_IL22BP_PATHWAY
10379	IRF9	interferon regulatory factor 9														REACTOME_INTERFERON_ALPHA_BETA_SIGNALING	REACTOME_IMMUNE_SYSTEM				REACTOME_INTERFERON_SIGNALING					REACTOME_CYTOKINE_SIGNALING_IN_IMMUNE_SYSTEM					ST_TYPE_I_INTERFERON_PATHWAY			REACTOME_INTERFERON_GAMMA_SIGNALING											BIOCARTA_RANKL_PATHWAY
6773	STAT2	signal transducer and activator of transcription 2, 113kDa														REACTOME_INTERFERON_ALPHA_BETA_SIGNALING	REACTOME_IMMUNE_SYSTEM				REACTOME_INTERFERON_SIGNALING					REACTOME_CYTOKINE_SIGNALING_IN_IMMUNE_SYSTEM					ST_TYPE_I_INTERFERON_PATHWAY						REACTOME_REGULATION_OF_IFNA_SIGNALING											BIOCARTA_IL22BP_PATHWAY
3665	IRF7	interferon regulatory factor 7														REACTOME_INTERFERON_ALPHA_BETA_SIGNALING	REACTOME_IMMUNE_SYSTEM				REACTOME_INTERFERON_SIGNALING					REACTOME_CYTOKINE_SIGNALING_IN_IMMUNE_SYSTEM						REACTOME_INNATE_IMMUNE_SYSTEM		REACTOME_INTERFERON_GAMMA_SIGNALING
4939	OAS2	2'-5'-oligoadenylate synthetase 2, 69/71kDa														REACTOME_INTERFERON_ALPHA_BETA_SIGNALING	REACTOME_IMMUNE_SYSTEM				REACTOME_INTERFERON_SIGNALING					REACTOME_CYTOKINE_SIGNALING_IN_IMMUNE_SYSTEM								REACTOME_INTERFERON_GAMMA_SIGNALING
11274	USP18	ubiquitin specific peptidase 18														REACTOME_INTERFERON_ALPHA_BETA_SIGNALING	REACTOME_IMMUNE_SYSTEM				REACTOME_INTERFERON_SIGNALING					REACTOME_CYTOKINE_SIGNALING_IN_IMMUNE_SYSTEM										REACTOME_ANTIVIRAL_MECHANISM_BY_IFN_STIMULATED_GENES	REACTOME_REGULATION_OF_IFNA_SIGNALING
4600	MX2	myxovirus (influenza virus) resistance 2 (mouse)														REACTOME_INTERFERON_ALPHA_BETA_SIGNALING	REACTOME_IMMUNE_SYSTEM				REACTOME_INTERFERON_SIGNALING					REACTOME_CYTOKINE_SIGNALING_IN_IMMUNE_SYSTEM										REACTOME_ANTIVIRAL_MECHANISM_BY_IFN_STIMULATED_GENES
3429	IFI27	interferon, alpha-inducible protein 27														REACTOME_INTERFERON_ALPHA_BETA_SIGNALING	REACTOME_IMMUNE_SYSTEM				REACTOME_INTERFERON_SIGNALING					REACTOME_CYTOKINE_SIGNALING_IN_IMMUNE_SYSTEM
5610	EIF2AK2	eukaryotic translation initiation factor 2-alpha kinase 2															REACTOME_IMMUNE_SYSTEM				REACTOME_INTERFERON_SIGNALING					REACTOME_CYTOKINE_SIGNALING_IN_IMMUNE_SYSTEM										REACTOME_ANTIVIRAL_MECHANISM_BY_IFN_STIMULATED_GENES									BIOCARTA_RANKL_PATHWAY
1026	CDKN1A	cyclin-dependent kinase inhibitor 1A (p21, Cip1)															REACTOME_IMMUNE_SYSTEM					REACTOME_CELL_CYCLE
79132	DHX58	DEXH (Asp-Glu-X-His) box polypeptide 58															REACTOME_IMMUNE_SYSTEM															REACTOME_INNATE_IMMUNE_SYSTEM
4689	NCF4	neutrophil cytosolic factor 4, 40kDa															REACTOME_IMMUNE_SYSTEM																					KEGG_LEISHMANIA_INFECTION
4360	MRC1	mannose receptor, C type 1															REACTOME_IMMUNE_SYSTEM
80176	SPSB1	splA/ryanodine receptor domain and SOCS box containing 1															REACTOME_IMMUNE_SYSTEM
2159	F10	coagulation factor X																KEGG_COMPLEMENT_AND_COAGULATION_CASCADES					NABA_MATRISOME						NABA_MATRISOME_ASSOCIATED											NABA_ECM_REGULATORS	PID_INTEGRIN2_PATHWAY					REACTOME_COMMON_PATHWAY
2162	F13A1	coagulation factor XIII, A1 polypeptide																KEGG_COMPLEMENT_AND_COAGULATION_CASCADES					NABA_MATRISOME						NABA_MATRISOME_ASSOCIATED											NABA_ECM_REGULATORS						REACTOME_COMMON_PATHWAY
51129	ANGPTL4	angiopoietin-like 4																					NABA_MATRISOME					REACTOME_METABOLISM_OF_LIPIDS_AND_LIPOPROTEINS	NABA_MATRISOME_ASSOCIATED										REACTOME_TRANSCRIPTIONAL_REGULATION_OF_WHITE_ADIPOCYTE_DIFFERENTIATION
3952	LEP	leptin																					NABA_MATRISOME						NABA_MATRISOME_ASSOCIATED						PID_HIF1_TFPATHWAY				REACTOME_TRANSCRIPTIONAL_REGULATION_OF_WHITE_ADIPOCYTE_DIFFERENTIATION
12	SERPINA3	serpin peptidase inhibitor, clade A (alpha-1 antiproteinase, antitrypsin), member 3																					NABA_MATRISOME						NABA_MATRISOME_ASSOCIATED											NABA_ECM_REGULATORS
3700	ITIH4	inter-alpha-trypsin inhibitor heavy chain family, member 4																					NABA_MATRISOME						NABA_MATRISOME_ASSOCIATED											NABA_ECM_REGULATORS
4015	LOX	lysyl oxidase																					NABA_MATRISOME						NABA_MATRISOME_ASSOCIATED											NABA_ECM_REGULATORS
51156	SERPINA10	serpin peptidase inhibitor, clade A (alpha-1 antiproteinase, antitrypsin), member 10																					NABA_MATRISOME						NABA_MATRISOME_ASSOCIATED											NABA_ECM_REGULATORS
3479	IGF1	insulin-like growth factor 1 (somatomedin C)																					NABA_MATRISOME						NABA_MATRISOME_ASSOCIATED
10563	CXCL13	chemokine (C-X-C motif) ligand 13																					NABA_MATRISOME						NABA_MATRISOME_ASSOCIATED
3263	HPX	hemopexin																					NABA_MATRISOME						NABA_MATRISOME_ASSOCIATED
3965	LGALS9	lectin, galactoside-binding, soluble, 9																					NABA_MATRISOME						NABA_MATRISOME_ASSOCIATED
9370	ADIPOQ	adiponectin, C1Q and collagen domain containing																					NABA_MATRISOME																REACTOME_TRANSCRIPTIONAL_REGULATION_OF_WHITE_ADIPOCYTE_DIFFERENTIATION
116844	LRG1	leucine-rich alpha-2-glycoprotein 1																					NABA_MATRISOME
64129	TINAGL1	tubulointerstitial nephritis antigen-like 1																					NABA_MATRISOME
1634	DCN	decorin																					NABA_MATRISOME
10555	AGPAT2	1-acylglycerol-3-phosphate O-acyltransferase 2 (lysophosphatidic acid acyltransferase, beta)																										REACTOME_METABOLISM_OF_LIPIDS_AND_LIPOPROTEINS		KEGG_GLYCEROLIPID_METABOLISM			REACTOME_PHOSPHOLIPID_METABOLISM									REACTOME_GLYCEROPHOSPHOLIPID_BIOSYNTHESIS
84649	DGAT2	diacylglycerol O-acyltransferase 2																										REACTOME_METABOLISM_OF_LIPIDS_AND_LIPOPROTEINS		KEGG_GLYCEROLIPID_METABOLISM			REACTOME_PHOSPHOLIPID_METABOLISM									REACTOME_GLYCEROPHOSPHOLIPID_BIOSYNTHESIS
8611	PPAP2A	phosphatidic acid phosphatase type 2A																										REACTOME_METABOLISM_OF_LIPIDS_AND_LIPOPROTEINS		KEGG_GLYCEROLIPID_METABOLISM			REACTOME_PHOSPHOLIPID_METABOLISM										KEGG_ETHER_LIPID_METABOLISM
4023	LPL	lipoprotein lipase																										REACTOME_METABOLISM_OF_LIPIDS_AND_LIPOPROTEINS		KEGG_GLYCEROLIPID_METABOLISM									REACTOME_TRANSCRIPTIONAL_REGULATION_OF_WHITE_ADIPOCYTE_DIFFERENTIATION										REACTOME_CHYLOMICRON_MEDIATED_LIPID_TRANSPORT
231	AKR1B1	aldo-keto reductase family 1, member B1 (aldose reductase)																										REACTOME_METABOLISM_OF_LIPIDS_AND_LIPOPROTEINS		KEGG_GLYCEROLIPID_METABOLISM
56994	CHPT1	choline phosphotransferase 1																										REACTOME_METABOLISM_OF_LIPIDS_AND_LIPOPROTEINS					REACTOME_PHOSPHOLIPID_METABOLISM									REACTOME_GLYCEROPHOSPHOLIPID_BIOSYNTHESIS	KEGG_ETHER_LIPID_METABOLISM
57104	PNPLA2	patatin-like phospholipase domain containing 2																										REACTOME_METABOLISM_OF_LIPIDS_AND_LIPOPROTEINS					REACTOME_PHOSPHOLIPID_METABOLISM									REACTOME_GLYCEROPHOSPHOLIPID_BIOSYNTHESIS
259230	SGMS1	sphingomyelin synthase 1																										REACTOME_METABOLISM_OF_LIPIDS_AND_LIPOPROTEINS					REACTOME_PHOSPHOLIPID_METABOLISM
123	PLIN2	perilipin 2																										REACTOME_METABOLISM_OF_LIPIDS_AND_LIPOPROTEINS							PID_HIF1_TFPATHWAY
348	APOE	apolipoprotein E																										REACTOME_METABOLISM_OF_LIPIDS_AND_LIPOPROTEINS																					REACTOME_CHYLOMICRON_MEDIATED_LIPID_TRANSPORT
7018	TF	transferrin																																	PID_HIF1_TFPATHWAY
1356	CP	ceruloplasmin (ferroxidase)																																	PID_HIF1_TFPATHWAY
5168	ENPP2	ectonucleotide pyrophosphatase/phosphodiesterase 2																																									KEGG_ETHER_LIPID_METABOLISM
7431	VIM	vimentin																																										REACTOME_CASPASE_MEDIATED_CLEAVAGE_OF_CYTOSKELETAL_PROTEINS
1978	EIF4EBP1	eukaryotic translation initiation factor 4E binding protein 1
23327	NEDD4L	neural precursor cell expressed, developmentally down-regulated 4-like
2289	FKBP5	FK506 binding protein 5
3312	HSPA8	heat shock 70kDa protein 8
9945	GFPT2	glutamine-fructose-6-phosphate transaminase 2
84706	GPT2	glutamic pyruvate transaminase (alanine aminotransferase) 2
27159	CHIA	chitinase, acidic
53829	P2RY13	purinergic receptor P2Y, G-protein coupled, 13
2867	FFAR2	free fatty acid receptor 2
515	ATP5F1	ATP synthase, H+ transporting, mitochondrial Fo complex, subunit B1
23263	MCF2L	MCF.2 cell line derived transforming sequence-like
10608	MXD4	MAX dimerization protein 4
93343	FAM125A	family with sequence similarity 125, member A
4837	NNMT	nicotinamide N-methyltransferase
6817	SULT1A1	sulfotransferase family, cytosolic, 1A, phenol-preferring, member 1
6187	RPS2	ribosomal protein S2
4091	SMAD6	SMAD family member 6
9064	MAP3K6	mitogen-activated protein kinase kinase kinase 6
6530	SLC6A2	solute carrier family 6 (neurotransmitter transporter, noradrenalin), member 2
11309	SLCO2B1	solute carrier organic anion transporter family, member 2B1
706	TSPO	translocator protein (18kDa)
27074	LAMP3	lysosomal-associated membrane protein 3
968	CD68	CD68 molecule
5464	PPA1	pyrophosphatase (inorganic) 1
28984	C13orf15	chromosome 13 open reading frame 15
383	ARG1	arginase, liver
858	CAV2	caveolin 2
7498	XDH	xanthine dehydrogenase
129607	CMPK2	cytidine monophosphate (UMP-CMP) kinase 2, mitochondrial
2635	GBP3	guanylate binding protein 3
55679	LIMS2	LIM and senescent cell antigen-like domains 2
8639	AOC3	amine oxidase, copper containing 3 (vascular adhesion protein 1)
51131	PHF11	PHD finger protein 11
761	CA3	carbonic anhydrase III, muscle specific
1116	CHI3L1	chitinase 3-like 1 (cartilage glycoprotein-39)
11170	FAM107A	family with sequence similarity 107, member A
11326	VSIG4	V-set and immunoglobulin domain containing 4
116362	RBP7	retinol binding protein 7, cellular
151887	CCDC80	coiled-coil domain containing 80
2350	FOLR2	folate receptor 2 (fetal)
337988	CCL9	---
338785	KRT79	keratin 79
387751	GVINP1	GTPase, very large interferon inducible pseudogene 1
4826	NNAT	neuronatin
4883	NPR3	natriuretic peptide receptor C/guanylate cyclase C (atrionatriuretic peptide receptor C)
5004	ORM1	orosomucoid 1
51299	NRN1	neuritin 1
51621	KLF13	Kruppel-like factor 13
5199	CFP	complement factor properdin
55937	APOM	apolipoprotein M
56246	MRAP	melanocortin 2 receptor accessory protein
56892	C8orf4	chromosome 8 open reading frame 4
6291	SAA4	serum amyloid A4, constitutive
63924	CIDEC	cell death-inducing DFFA-like effector c
644076	GLYCAM1	glycosylation dependent cell adhesion molecule 1 (pseudogene)
652968	GATSL3	GATS protein-like 3
6623	SNCG	synuclein, gamma (breast cancer-specific protein 1)
6948	TCN2	transcobalamin II
729359	PLIN4	perilipin 4
7348	UPK1B	uroplakin 1B
80761	UPK3B	uroplakin 3B
8581	LY6D	lymphocyte antigen 6 complex, locus D
8635	RNASET2	ribonuclease T2
8848	TSC22D1	TSC22 domain family, member 1
89944	GLB1L2	galactosidase, beta 1-like 2
92304	SCGB3A1	secretoglobin, family 3A, member 1
94081	SFXN1	sideroflexin 1
[truncated: 3 more columns]

## Sheet: up to 90 mg_kg
Overlap Results
Collection(s):	CP, CP:BIOCARTA, CP:KEGG, CP:REACTOME
# overlaps shown:	50
# genesets in collections:	1329
# genes in comparison (n):	114
# genes in universe (N):	45956
Gene Set Name	# Genes in Gene Set (K)	Description	# Genes in Overlap (k)	k/K	p-value	FDR q-value
REACTOME_PACKAGING_OF_TELOMERE_ENDS	48	Genes involved in Packaging Of Telomere Ends	12	0.25	1.93e-21	2.57e-18
REACTOME_AMYLOIDS	83	Genes involved in Amyloids	13	0.1566	3.04e-20	2.02e-17
REACTOME_RNA_POL_I_PROMOTER_OPENING	62	Genes involved in RNA Polymerase I Promoter Opening	12	0.1935	5.82e-20	2.34e-17
REACTOME_DEPOSITION_OF_NEW_CENPA_CONTAINING_NUCLEOSOMES_AT_THE_CENTROMERE	64	Genes involved in Deposition of New CENPA-containing Nucleosomes at the Centromere	12	0.1875	8.81e-20	2.34e-17
REACTOME_INTERFERON_ALPHA_BETA_SIGNALING	64	Genes involved in Interferon alpha/beta signaling	12	0.1875	8.81e-20	2.34e-17
REACTOME_MEIOTIC_SYNAPSIS	73	Genes involved in Meiotic Synapsis	12	0.1644	4.84e-19	1.07e-16
REACTOME_TELOMERE_MAINTENANCE	75	Genes involved in Telomere Maintenance	12	0.16	6.85e-19	1.3e-16
REACTOME_MEIOTIC_RECOMBINATION	86	Genes involved in Meiotic Recombination	12	0.1395	3.92e-18	6.52e-16
REACTOME_INTERFERON_SIGNALING	159	Genes involved in Interferon Signaling	14	0.0881	4.56e-18	6.73e-16
REACTOME_RNA_POL_I_TRANSCRIPTION	89	Genes involved in RNA Polymerase I Transcription	12	0.1348	6.05e-18	8.04e-16
REACTOME_MEIOSIS	116	Genes involved in Meiosis	12	0.1034	1.66e-16	2e-14
REACTOME_CYTOKINE_SIGNALING_IN_IMMUNE_SYSTEM	270	Genes involved in Cytokine Signaling in Immune system	15	0.0556	2.88e-16	2.94e-14
REACTOME_CHROMOSOME_MAINTENANCE	122	Genes involved in Chromosome Maintenance	12	0.0984	3.09e-16	2.94e-14
REACTOME_RNA_POL_I_RNA_POL_III_AND_MITOCHONDRIAL_TRANSCRIPTION	122	Genes involved in RNA Polymerase I, RNA Polymerase III, and Mitochondrial Transcription	12	0.0984	3.09e-16	2.94e-14
REACTOME_IMMUNE_SYSTEM	933	Genes involved in Immune System	22	0.0236	1.43e-15	1.27e-13
KEGG_SYSTEMIC_LUPUS_ERYTHEMATOSUS	140	Systemic lupus erythematosus	12	0.0857	1.67e-15	1.39e-13
REACTOME_TRANSCRIPTION	210	Genes involved in Transcription	12	0.0571	2.22e-13	1.73e-11
REACTOME_CELL_CYCLE	421	Genes involved in Cell Cycle	14	0.0333	3.22e-12	2.38e-10
NABA_MATRISOME	1028	Ensemble of genes encoding extracellular matrix and extracellular matrix-associated proteins	14	0.0136	2.83e-07	1.98e-05
PID_IL12_2PATHWAY	63	IL12-mediated signaling events	5	0.0794	5.39e-07	3.58e-05
REACTOME_ANTIVIRAL_MECHANISM_BY_IFN_STIMULATED_GENES	66	Genes involved in Antiviral mechanism by IFN-stimulated genes	5	0.0758	6.81e-07	4.31e-05
ST_TYPE_I_INTERFERON_PATHWAY	9	Type I Interferon (alpha/beta IFN) Pathway	3	0.3333	1.24e-06	7.46e-05
PID_REG_GR_PATHWAY	82	Glucocorticoid receptor regulatory network	5	0.061	2.01e-06	0.000116
BIOCARTA_RANKL_PATHWAY	14	Bone Remodelling	3	0.2143	5.3e-06	0.000294
REACTOME_INTERFERON_GAMMA_SIGNALING	63	Genes involved in Interferon gamma signaling	4	0.0635	1.91e-05	0.000989
NABA_MATRISOME_ASSOCIATED	753	Ensemble of genes encoding ECM-associated proteins including ECM-affilaited proteins, ECM regulators and secreted factors	10	0.0133	1.94e-05	0.000989
KEGG_P53_SIGNALING_PATHWAY	69	p53 signaling pathway	4	0.058	2.74e-05	0.00135
REACTOME_REGULATION_OF_IFNA_SIGNALING	24	Genes involved in Regulation of IFNA signaling	3	0.125	2.9e-05	0.00137
PID_IL27_PATHWAY	26	IL27-mediated signaling events	3	0.1154	3.71e-05	0.00164
PID_P38_MKK3_6PATHWAY	26	p38 MAPK signaling pathway	3	0.1154	3.71e-05	0.00164
PID_P73PATHWAY	79	p73 transcription factor network	4	0.0506	4.67e-05	0.002
KEGG_MAPK_SIGNALING_PATHWAY	267	MAPK signaling pathway	6	0.0225	5.74e-05	0.00238
BIOCARTA_EGF_PATHWAY	31	EGF Signaling Pathway	3	0.0968	6.35e-05	0.00256
BIOCARTA_PDGF_PATHWAY	32	PDGF Signaling Pathway	3	0.0938	7e-05	0.00273
REACTOME_INNATE_IMMUNE_SYSTEM	279	Genes involved in Innate Immune System	6	0.0215	7.31e-05	0.00275
REACTOME_TRANSPORT_OF_GLUCOSE_AND_OTHER_SUGARS_BILE_SALTS_AND_ORGANIC_ACIDS_METAL_IONS_AND_AMINE_COMPOUNDS	89	Genes involved in Transport of glucose and other sugars, bile salts and organic acids, metal ions and amine compounds	4	0.0449	7.45e-05	0.00275
BIOCARTA_IL2RB_PATHWAY	38	IL-2 Receptor Beta Chain in T cell Activation	3	0.0789	0.000118	0.00423
KEGG_TOLL_LIKE_RECEPTOR_SIGNALING_PATHWAY	102	Toll-like receptor signaling pathway	4	0.0392	0.000127	0.00443
PID_IFNG_PATHWAY	40	IFN-gamma pathway	3	0.075	0.000137	0.00468
KEGG_ALDOSTERONE_REGULATED_SODIUM_REABSORPTION	42	Aldosterone-regulated sodium reabsorption	3	0.0714	0.000159	0.00528
REACTOME_HEMOSTASIS	466	Genes involved in Hemostasis	7	0.015	0.000171	0.00553
PID_IL6_7_PATHWAY	47	IL6-mediated signaling events	3	0.0638	0.000223	0.00704
KEGG_GLYCEROLIPID_METABOLISM	49	Glycerolipid metabolism	3	0.0612	0.000252	0.00779
KEGG_CELL_CYCLE	128	Cell cycle	4	0.0312	0.000302	0.00913
PID_PDGFRB_PATHWAY	129	PDGFR-beta signaling pathway	4	0.031	0.000311	0.0092
PID_P53_DOWNSTREAM_PATHWAY	137	Direct p53 effectors	4	0.0292	0.000391	0.0113
PID_FCER1_PATHWAY	62	Fc-epsilon receptor I signaling in mast cells	3	0.0484	0.000505	0.0143
REACTOME_TRANSMEMBRANE_TRANSPORT_OF_SMALL_MOLECULES	413	Genes involved in Transmembrane transport of small molecules	6	0.0145	0.000599	0.0166
KEGG_JAK_STAT_SIGNALING_PATHWAY	155	Jak-STAT signaling pathway	4	0.0258	0.000623	0.0167
SA_MMP_CYTOKINE_CONNECTION	15	Cytokines can induce activation of matrix metalloproteinases, which degrade extracellular matrix.	2	0.1333	0.000627	0.0167
Gene/Gene Set Overlap Matrix
Entrez Gene Id	Gene Symbol	Gene Description	REACTOME_PACKAGING_OF_TELOMERE_ENDS	REACTOME_AMYLOIDS	REACTOME_RNA_POL_I_PROMOTER_OPENING	REACTOME_DEPOSITION_OF_NEW_CENPA_CONTAINING_NUCLEOSOMES_AT_THE_CENTROMERE	REACTOME_INTERFERON_ALPHA_BETA_SIGNALING	REACTOME_MEIOTIC_SYNAPSIS	REACTOME_TELOMERE_MAINTENANCE	REACTOME_MEIOTIC_RECOMBINATION	REACTOME_INTERFERON_SIGNALING	REACTOME_RNA_POL_I_TRANSCRIPTION	REACTOME_MEIOSIS	REACTOME_CYTOKINE_SIGNALING_IN_IMMUNE_SYSTEM	REACTOME_CHROMOSOME_MAINTENANCE	REACTOME_RNA_POL_I_RNA_POL_III_AND_MITOCHONDRIAL_TRANSCRIPTION	REACTOME_IMMUNE_SYSTEM	KEGG_SYSTEMIC_LUPUS_ERYTHEMATOSUS	REACTOME_TRANSCRIPTION	REACTOME_CELL_CYCLE	NABA_MATRISOME	PID_IL12_2PATHWAY	REACTOME_ANTIVIRAL_MECHANISM_BY_IFN_STIMULATED_GENES	ST_TYPE_I_INTERFERON_PATHWAY	PID_REG_GR_PATHWAY	BIOCARTA_RANKL_PATHWAY	REACTOME_INTERFERON_GAMMA_SIGNALING	NABA_MATRISOME_ASSOCIATED	KEGG_P53_SIGNALING_PATHWAY	REACTOME_REGULATION_OF_IFNA_SIGNALING	PID_IL27_PATHWAY	PID_P38_MKK3_6PATHWAY	PID_P73PATHWAY	KEGG_MAPK_SIGNALING_PATHWAY	BIOCARTA_EGF_PATHWAY	BIOCARTA_PDGF_PATHWAY	REACTOME_INNATE_IMMUNE_SYSTEM	REACTOME_TRANSPORT_OF_GLUCOSE_AND_OTHER_SUGARS_BILE_SALTS_AND_ORGANIC_ACIDS_METAL_IONS_AND_AMINE_COMPOUNDS	BIOCARTA_IL2RB_PATHWAY	KEGG_TOLL_LIKE_RECEPTOR_SIGNALING_PATHWAY	PID_IFNG_PATHWAY	KEGG_ALDOSTERONE_REGULATED_SODIUM_REABSORPTION	REACTOME_HEMOSTASIS	PID_IL6_7_PATHWAY	KEGG_GLYCEROLIPID_METABOLISM	KEGG_CELL_CYCLE	PID_PDGFRB_PATHWAY	PID_P53_DOWNSTREAM_PATHWAY	PID_FCER1_PATHWAY
8294	HIST1H4I	histone cluster 1, H4i	REACTOME_PACKAGING_OF_TELOMERE_ENDS	REACTOME_AMYLOIDS	REACTOME_RNA_POL_I_PROMOTER_OPENING	REACTOME_DEPOSITION_OF_NEW_CENPA_CONTAINING_NUCLEOSOMES_AT_THE_CENTROMERE		REACTOME_MEIOTIC_SYNAPSIS	REACTOME_TELOMERE_MAINTENANCE	REACTOME_MEIOTIC_RECOMBINATION		REACTOME_RNA_POL_I_TRANSCRIPTION	REACTOME_MEIOSIS		REACTOME_CHROMOSOME_MAINTENANCE	REACTOME_RNA_POL_I_RNA_POL_III_AND_MITOCHONDRIAL_TRANSCRIPTION		KEGG_SYSTEMIC_LUPUS_ERYTHEMATOSUS	REACTOME_TRANSCRIPTION	REACTOME_CELL_CYCLE
8341	HIST1H2BN	histone cluster 1, H2bn	REACTOME_PACKAGING_OF_TELOMERE_ENDS	REACTOME_AMYLOIDS	REACTOME_RNA_POL_I_PROMOTER_OPENING	REACTOME_DEPOSITION_OF_NEW_CENPA_CONTAINING_NUCLEOSOMES_AT_THE_CENTROMERE		REACTOME_MEIOTIC_SYNAPSIS	REACTOME_TELOMERE_MAINTENANCE	REACTOME_MEIOTIC_RECOMBINATION		REACTOME_RNA_POL_I_TRANSCRIPTION	REACTOME_MEIOSIS		REACTOME_CHROMOSOME_MAINTENANCE	REACTOME_RNA_POL_I_RNA_POL_III_AND_MITOCHONDRIAL_TRANSCRIPTION		KEGG_SYSTEMIC_LUPUS_ERYTHEMATOSUS	REACTOME_TRANSCRIPTION	REACTOME_CELL_CYCLE
8342	HIST1H2BM	histone cluster 1, H2bm	REACTOME_PACKAGING_OF_TELOMERE_ENDS	REACTOME_AMYLOIDS	REACTOME_RNA_POL_I_PROMOTER_OPENING	REACTOME_DEPOSITION_OF_NEW_CENPA_CONTAINING_NUCLEOSOMES_AT_THE_CENTROMERE		REACTOME_MEIOTIC_SYNAPSIS	REACTOME_TELOMERE_MAINTENANCE	REACTOME_MEIOTIC_RECOMBINATION		REACTOME_RNA_POL_I_TRANSCRIPTION	REACTOME_MEIOSIS		REACTOME_CHROMOSOME_MAINTENANCE	REACTOME_RNA_POL_I_RNA_POL_III_AND_MITOCHONDRIAL_TRANSCRIPTION		KEGG_SYSTEMIC_LUPUS_ERYTHEMATOSUS	REACTOME_TRANSCRIPTION	REACTOME_CELL_CYCLE
8343	HIST1H2BF	histone cluster 1, H2bf	REACTOME_PACKAGING_OF_TELOMERE_ENDS	REACTOME_AMYLOIDS	REACTOME_RNA_POL_I_PROMOTER_OPENING	REACTOME_DEPOSITION_OF_NEW_CENPA_CONTAINING_NUCLEOSOMES_AT_THE_CENTROMERE		REACTOME_MEIOTIC_SYNAPSIS	REACTOME_TELOMERE_MAINTENANCE	REACTOME_MEIOTIC_RECOMBINATION		REACTOME_RNA_POL_I_TRANSCRIPTION	REACTOME_MEIOSIS		REACTOME_CHROMOSOME_MAINTENANCE	REACTOME_RNA_POL_I_RNA_POL_III_AND_MITOCHONDRIAL_TRANSCRIPTION		KEGG_SYSTEMIC_LUPUS_ERYTHEMATOSUS	REACTOME_TRANSCRIPTION	REACTOME_CELL_CYCLE
8345	HIST1H2BH	histone cluster 1, H2bh	REACTOME_PACKAGING_OF_TELOMERE_ENDS	REACTOME_AMYLOIDS	REACTOME_RNA_POL_I_PROMOTER_OPENING	REACTOME_DEPOSITION_OF_NEW_CENPA_CONTAINING_NUCLEOSOMES_AT_THE_CENTROMERE		REACTOME_MEIOTIC_SYNAPSIS	REACTOME_TELOMERE_MAINTENANCE	REACTOME_MEIOTIC_RECOMBINATION		REACTOME_RNA_POL_I_TRANSCRIPTION	REACTOME_MEIOSIS		REACTOME_CHROMOSOME_MAINTENANCE	REACTOME_RNA_POL_I_RNA_POL_III_AND_MITOCHONDRIAL_TRANSCRIPTION		KEGG_SYSTEMIC_LUPUS_ERYTHEMATOSUS	REACTOME_TRANSCRIPTION	REACTOME_CELL_CYCLE
8347	HIST1H2BC	histone cluster 1, H2bc	REACTOME_PACKAGING_OF_TELOMERE_ENDS	REACTOME_AMYLOIDS	REACTOME_RNA_POL_I_PROMOTER_OPENING	REACTOME_DEPOSITION_OF_NEW_CENPA_CONTAINING_NUCLEOSOMES_AT_THE_CENTROMERE		REACTOME_MEIOTIC_SYNAPSIS	REACTOME_TELOMERE_MAINTENANCE	REACTOME_MEIOTIC_RECOMBINATION		REACTOME_RNA_POL_I_TRANSCRIPTION	REACTOME_MEIOSIS		REACTOME_CHROMOSOME_MAINTENANCE	REACTOME_RNA_POL_I_RNA_POL_III_AND_MITOCHONDRIAL_TRANSCRIPTION		KEGG_SYSTEMIC_LUPUS_ERYTHEMATOSUS	REACTOME_TRANSCRIPTION	REACTOME_CELL_CYCLE
8361	HIST1H4F	histone cluster 1, H4f	REACTOME_PACKAGING_OF_TELOMERE_ENDS	REACTOME_AMYLOIDS	REACTOME_RNA_POL_I_PROMOTER_OPENING	REACTOME_DEPOSITION_OF_NEW_CENPA_CONTAINING_NUCLEOSOMES_AT_THE_CENTROMERE		REACTOME_MEIOTIC_SYNAPSIS	REACTOME_TELOMERE_MAINTENANCE	REACTOME_MEIOTIC_RECOMBINATION		REACTOME_RNA_POL_I_TRANSCRIPTION	REACTOME_MEIOSIS		REACTOME_CHROMOSOME_MAINTENANCE	REACTOME_RNA_POL_I_RNA_POL_III_AND_MITOCHONDRIAL_TRANSCRIPTION		KEGG_SYSTEMIC_LUPUS_ERYTHEMATOSUS	REACTOME_TRANSCRIPTION	REACTOME_CELL_CYCLE
8362	HIST1H4K	histone cluster 1, H4k	REACTOME_PACKAGING_OF_TELOMERE_ENDS	REACTOME_AMYLOIDS	REACTOME_RNA_POL_I_PROMOTER_OPENING	REACTOME_DEPOSITION_OF_NEW_CENPA_CONTAINING_NUCLEOSOMES_AT_THE_CENTROMERE		REACTOME_MEIOTIC_SYNAPSIS	REACTOME_TELOMERE_MAINTENANCE	REACTOME_MEIOTIC_RECOMBINATION		REACTOME_RNA_POL_I_TRANSCRIPTION	REACTOME_MEIOSIS		REACTOME_CHROMOSOME_MAINTENANCE	REACTOME_RNA_POL_I_RNA_POL_III_AND_MITOCHONDRIAL_TRANSCRIPTION		KEGG_SYSTEMIC_LUPUS_ERYTHEMATOSUS	REACTOME_TRANSCRIPTION	REACTOME_CELL_CYCLE
8363	HIST1H4J	histone cluster 1, H4j	REACTOME_PACKAGING_OF_TELOMERE_ENDS	REACTOME_AMYLOIDS	REACTOME_RNA_POL_I_PROMOTER_OPENING	REACTOME_DEPOSITION_OF_NEW_CENPA_CONTAINING_NUCLEOSOMES_AT_THE_CENTROMERE		REACTOME_MEIOTIC_SYNAPSIS	REACTOME_TELOMERE_MAINTENANCE	REACTOME_MEIOTIC_RECOMBINATION		REACTOME_RNA_POL_I_TRANSCRIPTION	REACTOME_MEIOSIS		REACTOME_CHROMOSOME_MAINTENANCE	REACTOME_RNA_POL_I_RNA_POL_III_AND_MITOCHONDRIAL_TRANSCRIPTION		KEGG_SYSTEMIC_LUPUS_ERYTHEMATOSUS	REACTOME_TRANSCRIPTION	REACTOME_CELL_CYCLE
8365	HIST1H4H	histone cluster 1, H4h	REACTOME_PACKAGING_OF_TELOMERE_ENDS	REACTOME_AMYLOIDS	REACTOME_RNA_POL_I_PROMOTER_OPENING	REACTOME_DEPOSITION_OF_NEW_CENPA_CONTAINING_NUCLEOSOMES_AT_THE_CENTROMERE		REACTOME_MEIOTIC_SYNAPSIS	REACTOME_TELOMERE_MAINTENANCE	REACTOME_MEIOTIC_RECOMBINATION		REACTOME_RNA_POL_I_TRANSCRIPTION	REACTOME_MEIOSIS		REACTOME_CHROMOSOME_MAINTENANCE	REACTOME_RNA_POL_I_RNA_POL_III_AND_MITOCHONDRIAL_TRANSCRIPTION		KEGG_SYSTEMIC_LUPUS_ERYTHEMATOSUS	REACTOME_TRANSCRIPTION	REACTOME_CELL_CYCLE
85236	HIST1H2BK	histone cluster 1, H2bk	REACTOME_PACKAGING_OF_TELOMERE_ENDS	REACTOME_AMYLOIDS	REACTOME_RNA_POL_I_PROMOTER_OPENING	REACTOME_DEPOSITION_OF_NEW_CENPA_CONTAINING_NUCLEOSOMES_AT_THE_CENTROMERE		REACTOME_MEIOTIC_SYNAPSIS	REACTOME_TELOMERE_MAINTENANCE	REACTOME_MEIOTIC_RECOMBINATION		REACTOME_RNA_POL_I_TRANSCRIPTION	REACTOME_MEIOSIS		REACTOME_CHROMOSOME_MAINTENANCE	REACTOME_RNA_POL_I_RNA_POL_III_AND_MITOCHONDRIAL_TRANSCRIPTION		KEGG_SYSTEMIC_LUPUS_ERYTHEMATOSUS	REACTOME_TRANSCRIPTION	REACTOME_CELL_CYCLE
8970	HIST1H2BJ	histone cluster 1, H2bj	REACTOME_PACKAGING_OF_TELOMERE_ENDS	REACTOME_AMYLOIDS	REACTOME_RNA_POL_I_PROMOTER_OPENING	REACTOME_DEPOSITION_OF_NEW_CENPA_CONTAINING_NUCLEOSOMES_AT_THE_CENTROMERE		REACTOME_MEIOTIC_SYNAPSIS	REACTOME_TELOMERE_MAINTENANCE	REACTOME_MEIOTIC_RECOMBINATION		REACTOME_RNA_POL_I_TRANSCRIPTION	REACTOME_MEIOSIS		REACTOME_CHROMOSOME_MAINTENANCE	REACTOME_RNA_POL_I_RNA_POL_III_AND_MITOCHONDRIAL_TRANSCRIPTION		KEGG_SYSTEMIC_LUPUS_ERYTHEMATOSUS	REACTOME_TRANSCRIPTION	REACTOME_CELL_CYCLE
4057	LTF	lactotransferrin		REACTOME_AMYLOIDS
6772	STAT1	signal transducer and activator of transcription 1, 91kDa					REACTOME_INTERFERON_ALPHA_BETA_SIGNALING				REACTOME_INTERFERON_SIGNALING			REACTOME_CYTOKINE_SIGNALING_IN_IMMUNE_SYSTEM			REACTOME_IMMUNE_SYSTEM					PID_IL12_2PATHWAY	REACTOME_ANTIVIRAL_MECHANISM_BY_IFN_STIMULATED_GENES	ST_TYPE_I_INTERFERON_PATHWAY	PID_REG_GR_PATHWAY		REACTOME_INTERFERON_GAMMA_SIGNALING			REACTOME_REGULATION_OF_IFNA_SIGNALING	PID_IL27_PATHWAY				BIOCARTA_EGF_PATHWAY	BIOCARTA_PDGF_PATHWAY				KEGG_TOLL_LIKE_RECEPTOR_SIGNALING_PATHWAY	PID_IFNG_PATHWAY			PID_IL6_7_PATHWAY			PID_PDGFRB_PATHWAY
11274	USP18	ubiquitin specific peptidase 18					REACTOME_INTERFERON_ALPHA_BETA_SIGNALING				REACTOME_INTERFERON_SIGNALING			REACTOME_CYTOKINE_SIGNALING_IN_IMMUNE_SYSTEM			REACTOME_IMMUNE_SYSTEM						REACTOME_ANTIVIRAL_MECHANISM_BY_IFN_STIMULATED_GENES							REACTOME_REGULATION_OF_IFNA_SIGNALING
4600	MX2	myxovirus (influenza virus) resistance 2 (mouse)					REACTOME_INTERFERON_ALPHA_BETA_SIGNALING				REACTOME_INTERFERON_SIGNALING			REACTOME_CYTOKINE_SIGNALING_IN_IMMUNE_SYSTEM			REACTOME_IMMUNE_SYSTEM						REACTOME_ANTIVIRAL_MECHANISM_BY_IFN_STIMULATED_GENES
10379	IRF9	interferon regulatory factor 9					REACTOME_INTERFERON_ALPHA_BETA_SIGNALING				REACTOME_INTERFERON_SIGNALING			REACTOME_CYTOKINE_SIGNALING_IN_IMMUNE_SYSTEM			REACTOME_IMMUNE_SYSTEM							ST_TYPE_I_INTERFERON_PATHWAY		BIOCARTA_RANKL_PATHWAY	REACTOME_INTERFERON_GAMMA_SIGNALING														PID_IFNG_PATHWAY
6773	STAT2	signal transducer and activator of transcription 2, 113kDa					REACTOME_INTERFERON_ALPHA_BETA_SIGNALING				REACTOME_INTERFERON_SIGNALING			REACTOME_CYTOKINE_SIGNALING_IN_IMMUNE_SYSTEM			REACTOME_IMMUNE_SYSTEM							ST_TYPE_I_INTERFERON_PATHWAY						REACTOME_REGULATION_OF_IFNA_SIGNALING	PID_IL27_PATHWAY				BIOCARTA_EGF_PATHWAY	BIOCARTA_PDGF_PATHWAY
3665	IRF7	interferon regulatory factor 7					REACTOME_INTERFERON_ALPHA_BETA_SIGNALING				REACTOME_INTERFERON_SIGNALING			REACTOME_CYTOKINE_SIGNALING_IN_IMMUNE_SYSTEM			REACTOME_IMMUNE_SYSTEM										REACTOME_INTERFERON_GAMMA_SIGNALING										REACTOME_INNATE_IMMUNE_SYSTEM			KEGG_TOLL_LIKE_RECEPTOR_SIGNALING_PATHWAY			REACTOME_HEMOSTASIS
4939	OAS2	2'-5'-oligoadenylate synthetase 2, 69/71kDa					REACTOME_INTERFERON_ALPHA_BETA_SIGNALING				REACTOME_INTERFERON_SIGNALING			REACTOME_CYTOKINE_SIGNALING_IN_IMMUNE_SYSTEM			REACTOME_IMMUNE_SYSTEM										REACTOME_INTERFERON_GAMMA_SIGNALING
3429	IFI27	interferon, alpha-inducible protein 27					REACTOME_INTERFERON_ALPHA_BETA_SIGNALING				REACTOME_INTERFERON_SIGNALING			REACTOME_CYTOKINE_SIGNALING_IN_IMMUNE_SYSTEM			REACTOME_IMMUNE_SYSTEM
10410	IFITM3	interferon induced transmembrane protein 3					REACTOME_INTERFERON_ALPHA_BETA_SIGNALING				REACTOME_INTERFERON_SIGNALING			REACTOME_CYTOKINE_SIGNALING_IN_IMMUNE_SYSTEM			REACTOME_IMMUNE_SYSTEM
3430	IFI35	interferon-induced protein 35					REACTOME_INTERFERON_ALPHA_BETA_SIGNALING				REACTOME_INTERFERON_SIGNALING			REACTOME_CYTOKINE_SIGNALING_IN_IMMUNE_SYSTEM			REACTOME_IMMUNE_SYSTEM
3433	IFIT2	interferon-induced protein with tetratricopeptide repeats 2					REACTOME_INTERFERON_ALPHA_BETA_SIGNALING				REACTOME_INTERFERON_SIGNALING			REACTOME_CYTOKINE_SIGNALING_IN_IMMUNE_SYSTEM			REACTOME_IMMUNE_SYSTEM
3437	IFIT3	interferon-induced protein with tetratricopeptide repeats 3					REACTOME_INTERFERON_ALPHA_BETA_SIGNALING				REACTOME_INTERFERON_SIGNALING			REACTOME_CYTOKINE_SIGNALING_IN_IMMUNE_SYSTEM			REACTOME_IMMUNE_SYSTEM
5610	EIF2AK2	eukaryotic translation initiation factor 2-alpha kinase 2									REACTOME_INTERFERON_SIGNALING			REACTOME_CYTOKINE_SIGNALING_IN_IMMUNE_SYSTEM			REACTOME_IMMUNE_SYSTEM						REACTOME_ANTIVIRAL_MECHANISM_BY_IFN_STIMULATED_GENES			BIOCARTA_RANKL_PATHWAY																					PID_PDGFRB_PATHWAY
7318	UBA7	ubiquitin-like modifier activating enzyme 7									REACTOME_INTERFERON_SIGNALING			REACTOME_CYTOKINE_SIGNALING_IN_IMMUNE_SYSTEM			REACTOME_IMMUNE_SYSTEM						REACTOME_ANTIVIRAL_MECHANISM_BY_IFN_STIMULATED_GENES														REACTOME_INNATE_IMMUNE_SYSTEM
3553	IL1B	interleukin 1, beta												REACTOME_CYTOKINE_SIGNALING_IN_IMMUNE_SYSTEM			REACTOME_IMMUNE_SYSTEM				NABA_MATRISOME	PID_IL12_2PATHWAY						NABA_MATRISOME_ASSOCIATED			PID_IL27_PATHWAY			KEGG_MAPK_SIGNALING_PATHWAY						KEGG_TOLL_LIKE_RECEPTOR_SIGNALING_PATHWAY	PID_IFNG_PATHWAY
1026	CDKN1A	cyclin-dependent kinase inhibitor 1A (p21, Cip1)															REACTOME_IMMUNE_SYSTEM			REACTOME_CELL_CYCLE					PID_REG_GR_PATHWAY				KEGG_P53_SIGNALING_PATHWAY				PID_P73PATHWAY													KEGG_CELL_CYCLE		PID_P53_DOWNSTREAM_PATHWAY
5689	PSMB1	proteasome (prosome, macropain) subunit, beta type, 1															REACTOME_IMMUNE_SYSTEM			REACTOME_CELL_CYCLE
4153	MBL2	mannose-binding lectin (protein C) 2, soluble															REACTOME_IMMUNE_SYSTEM				NABA_MATRISOME							NABA_MATRISOME_ASSOCIATED									REACTOME_INNATE_IMMUNE_SYSTEM
2353	FOS	FBJ murine osteosarcoma viral oncogene homolog															REACTOME_IMMUNE_SYSTEM					PID_IL12_2PATHWAY			PID_REG_GR_PATHWAY	BIOCARTA_RANKL_PATHWAY								KEGG_MAPK_SIGNALING_PATHWAY	BIOCARTA_EGF_PATHWAY	BIOCARTA_PDGF_PATHWAY	REACTOME_INNATE_IMMUNE_SYSTEM		BIOCARTA_IL2RB_PATHWAY	KEGG_TOLL_LIKE_RECEPTOR_SIGNALING_PATHWAY				PID_IL6_7_PATHWAY			PID_PDGFRB_PATHWAY		PID_FCER1_PATHWAY
598	BCL2L1	BCL2-like 1															REACTOME_IMMUNE_SYSTEM																				REACTOME_INNATE_IMMUNE_SYSTEM		BIOCARTA_IL2RB_PATHWAY					PID_IL6_7_PATHWAY				PID_P53_DOWNSTREAM_PATHWAY
79132	DHX58	DEXH (Asp-Glu-X-His) box polypeptide 58															REACTOME_IMMUNE_SYSTEM																				REACTOME_INNATE_IMMUNE_SYSTEM
6402	SELL	selectin L															REACTOME_IMMUNE_SYSTEM																										REACTOME_HEMOSTASIS
8482	SEMA7A	semaphorin 7A, GPI membrane anchor (John Milton Hagen blood group)																			NABA_MATRISOME							NABA_MATRISOME_ASSOCIATED
130120	REG3G	regenerating islet-derived 3 gamma																			NABA_MATRISOME							NABA_MATRISOME_ASSOCIATED
338339	CLEC4D	C-type lectin domain family 4, member D																			NABA_MATRISOME							NABA_MATRISOME_ASSOCIATED
6279	S100A8	S100 calcium binding protein A8																			NABA_MATRISOME							NABA_MATRISOME_ASSOCIATED
6280	S100A9	S100 calcium binding protein A9																			NABA_MATRISOME							NABA_MATRISOME_ASSOCIATED
51129	ANGPTL4	angiopoietin-like 4																			NABA_MATRISOME							NABA_MATRISOME_ASSOCIATED
3700	ITIH4	inter-alpha-trypsin inhibitor heavy chain family, member 4																			NABA_MATRISOME							NABA_MATRISOME_ASSOCIATED
4015	LOX	lysyl oxidase																			NABA_MATRISOME							NABA_MATRISOME_ASSOCIATED
5552	SRGN	serglycin																			NABA_MATRISOME																						REACTOME_HEMOSTASIS
1101	CHAD	chondroadherin																			NABA_MATRISOME
64129	TINAGL1	tubulointerstitial nephritis antigen-like 1																			NABA_MATRISOME
79812	MMRN2	multimerin 2																			NABA_MATRISOME
10912	GADD45G	growth arrest and DNA-damage-inducible, gamma																				PID_IL12_2PATHWAY							KEGG_P53_SIGNALING_PATHWAY			PID_P38_MKK3_6PATHWAY		KEGG_MAPK_SIGNALING_PATHWAY												KEGG_CELL_CYCLE
4616	GADD45B	growth arrest and DNA-damage-inducible, beta																				PID_IL12_2PATHWAY							KEGG_P53_SIGNALING_PATHWAY			PID_P38_MKK3_6PATHWAY		KEGG_MAPK_SIGNALING_PATHWAY												KEGG_CELL_CYCLE
6446	SGK1	serum/glucocorticoid regulated kinase 1																							PID_REG_GR_PATHWAY																	KEGG_ALDOSTERONE_REGULATED_SODIUM_REABSORPTION
2289	FKBP5	FK506 binding protein 5																							PID_REG_GR_PATHWAY
355	FAS	Fas (TNF receptor superfamily, member 6)																											KEGG_P53_SIGNALING_PATHWAY				PID_P73PATHWAY	KEGG_MAPK_SIGNALING_PATHWAY					BIOCARTA_IL2RB_PATHWAY									PID_P53_DOWNSTREAM_PATHWAY
9064	MAP3K6	mitogen-activated protein kinase kinase kinase 6																														PID_P38_MKK3_6PATHWAY		KEGG_MAPK_SIGNALING_PATHWAY
23327	NEDD4L	neural precursor cell expressed, developmentally down-regulated 4-like																															PID_P73PATHWAY									KEGG_ALDOSTERONE_REGULATED_SODIUM_REABSORPTION
8611	PPAP2A	phosphatidic acid phosphatase type 2A																															PID_P73PATHWAY												KEGG_GLYCEROLIPID_METABOLISM				PID_FCER1_PATHWAY
55630	SLC39A4	solute carrier family 39 (zinc transporter), member 4																																				REACTOME_TRANSPORT_OF_GLUCOSE_AND_OTHER_SUGARS_BILE_SALTS_AND_ORGANIC_ACIDS_METAL_IONS_AND_AMINE_COMPOUNDS
1317	SLC31A1	solute carrier family 31 (copper transporters), member 1																																				REACTOME_TRANSPORT_OF_GLUCOSE_AND_OTHER_SUGARS_BILE_SALTS_AND_ORGANIC_ACIDS_METAL_IONS_AND_AMINE_COMPOUNDS
6530	SLC6A2	solute carrier family 6 (neurotransmitter transporter, noradrenalin), member 2																																				REACTOME_TRANSPORT_OF_GLUCOSE_AND_OTHER_SUGARS_BILE_SALTS_AND_ORGANIC_ACIDS_METAL_IONS_AND_AMINE_COMPOUNDS
11182	SLC2A6	solute carrier family 2 (facilitated glucose transporter), member 6																																				REACTOME_TRANSPORT_OF_GLUCOSE_AND_OTHER_SUGARS_BILE_SALTS_AND_ORGANIC_ACIDS_METAL_IONS_AND_AMINE_COMPOUNDS
481	ATP1B1	ATPase, Na+/K+ transporting, beta 1 polypeptide																																								KEGG_ALDOSTERONE_REGULATED_SODIUM_REABSORPTION	REACTOME_HEMOSTASIS
489	ATP2A3	ATPase, Ca++ transporting, ubiquitous																																									REACTOME_HEMOSTASIS
2983	GUCY1B3	guanylate cyclase 1, soluble, beta 3																																									REACTOME_HEMOSTASIS
2812	GP1BB	glycoprotein Ib (platelet), beta polypeptide																																									REACTOME_HEMOSTASIS
4023	LPL	lipoprotein lipase																																											KEGG_GLYCEROLIPID_METABOLISM
231	AKR1B1	aldo-keto reductase family 1, member B1 (aldose reductase)																																											KEGG_GLYCEROLIPID_METABOLISM
1028	CDKN1C	cyclin-dependent kinase inhibitor 1C (p57, Kip2)																																												KEGG_CELL_CYCLE
8877	SPHK1	sphingosine kinase 1																																													PID_PDGFRB_PATHWAY		PID_FCER1_PATHWAY
28984	C13orf15	chromosome 13 open reading frame 15																																														PID_P53_DOWNSTREAM_PATHWAY
51181	DCXR	dicarbonyl/L-xylulose reductase
2635	GBP3	guanylate binding protein 3
23263	MCF2L	MCF.2 cell line derived transforming sequence-like
54625	PARP14	poly (ADP-ribose) polymerase family, member 14
1947	EFNB1	ephrin-B1
7498	XDH	xanthine dehydrogenase
93343	FAM125A	family with sequence similarity 125, member A
6187	RPS2	ribosomal protein S2
706	TSPO	translocator protein (18kDa)
6817	SULT1A1	sulfotransferase family, cytosolic, 1A, phenol-preferring, member 1
129607	CMPK2	cytidine monophosphate (UMP-CMP) kinase 2, mitochondrial
54453	RIN2	Ras and Rab interactor 2
239	ALOX12	arachidonate 12-lipoxygenase
55679	LIMS2	LIM and senescent cell antigen-like domains 2
27159	CHIA	chitinase, acidic
51131	PHF11	PHD finger protein 11
11332	ACOT7	acyl-CoA thioesterase 7
10920	COPS8	COP9 constitutive photomorphogenic homolog subunit 8 (Arabidopsis)
11054	OGFR	opioid growth factor receptor
1116	CHI3L1	chitinase 3-like 1 (cartilage glycoprotein-39)
11170	FAM107A	family with sequence similarity 107, member A
116362	RBP7	retinol binding protein 7, cellular
144347	FAM101A	family with sequence similarity 101, member A
147495	APCDD1	adenomatosis polyposis coli down-regulated 1
154791	C7orf55	chromosome 7 open reading frame 55
25924	MYRIP	myosin VIIA and Rab interacting protein
347902	AMIGO2	adhesion molecule with Ig-like domain 2
387751	GVINP1	GTPase, very large interferon inducible pseudogene 1
3959	LGALS3BP	lectin, galactoside-binding, soluble, 3 binding protein
415116	PIM3	pim-3 oncogene
4610	MYCL1	v-myc myelocytomatosis viral oncogene homolog 1, lung carcinoma derived (avian)
51297	BPIFA1	BPI fold containing family A, member 1
51621	KLF13	Kruppel-like factor 13
55739	CARKD	carbohydrate kinase domain containing
64108	RTP4	receptor (chemosensory) transporter protein 4
652968	GATSL3	GATS protein-like 3
684	BST2	bone marrow stromal cell antigen 2
687	KLF9	Kruppel-like factor 9
6948	TCN2	transcobalamin II
7511	XPNPEP1	X-prolyl aminopeptidase (aminopeptidase P) 1, soluble
79094	CHAC1	ChaC, cation transport regulator homolog 1 (E. coli)
79890	RIN3	Ras and Rab interactor 3
79919	C2orf54	chromosome 2 open reading frame 54
80740	LY6G6C	lymphocyte antigen 6 complex, locus G6C
91543	RSAD2	radical S-adenosyl methionine domain containing 2
92304	SCGB3A1	secretoglobin, family 3A, member 1
[truncated: 3 more columns]
