# Supplementary material for: TRAIN (Transcription of Repeats Activates INterferon) in response to chromatin destabilization induced by small molecules in mammalian cells
Source: eLife. 2018 Feb 5;7:e30842. doi: 10.7554/eLife.30842 (PMC5815852; doi:10.7554/eLife.30842)
Supplement: Figure 2—source data 5. [file elife-30842-fig2-data5.xls]

## Sheet: down to 30 mg_kg
Collections	# Overlaps Shown	# Gene Sets in Collections	# Genes in Comparison (n)	# Genes in Universe (N)
CP, CP:BIOCARTA, CP:KEGG, CP:REACTOME	0	1329	217	45956

## Sheet: down to 60 mg_kg
Overlap Results
Collection(s):	CP, CP:BIOCARTA, CP:KEGG, CP:REACTOME
# overlaps shown:	50
# genesets in collections:	1329
# genes in comparison (n):	445
# genes in universe (N):	45956
Gene Set Name	# Genes in Gene Set (K)	Description	# Genes in Overlap (k)	k/K	p-value	FDR q-value
REACTOME_CELL_CYCLE	421	Genes involved in Cell Cycle	49	0.1164	2e-37	2.66e-34
REACTOME_CELL_CYCLE_MITOTIC	325	Genes involved in Cell Cycle, Mitotic	42	0.1292	4.38e-34	2.91e-31
REACTOME_DNA_REPLICATION	192	Genes involved in DNA Replication	31	0.1615	1.77e-28	7.83e-26
KEGG_CELL_CYCLE	128	Cell cycle	24	0.1875	5.94e-24	1.98e-21
REACTOME_MITOTIC_M_M_G1_PHASES	172	Genes involved in Mitotic M-M/G1 phases	26	0.1512	2.57e-23	6.83e-21
REACTOME_MITOTIC_G1_G1_S_PHASES	137	Genes involved in Mitotic G1-G1/S phases	22	0.1606	1.61e-20	3.56e-18
REACTOME_G1_S_TRANSITION	112	Genes involved in G1/S Transition	19	0.1696	2.27e-18	4.31e-16
REACTOME_CELL_CYCLE_CHECKPOINTS	124	Genes involved in Cell Cycle Checkpoints	19	0.1532	1.67e-17	2.77e-15
REACTOME_G2_M_CHECKPOINTS	45	Genes involved in G2/M Checkpoints	13	0.2889	3.05e-16	4.5e-14
REACTOME_S_PHASE	109	Genes involved in S Phase	16	0.1468	1.2e-14	1.59e-12
PID_E2F_PATHWAY	74	E2F transcription factor network	14	0.1892	1.4e-14	1.69e-12
BIOCARTA_MCM_PATHWAY	18	CDK Regulation of DNA Replication	9	0.5	3.11e-14	3.44e-12
REACTOME_ACTIVATION_OF_ATR_IN_RESPONSE_TO_REPLICATION_STRESS	38	Genes involved in Activation of ATR in response to replication stress	11	0.2895	5.9e-14	6.03e-12
REACTOME_ACTIVATION_OF_THE_PRE_REPLICATIVE_COMPLEX	31	Genes involved in Activation of the pre-replicative complex	10	0.3226	2.42e-13	2.3e-11
REACTOME_SYNTHESIS_OF_DNA	92	Genes involved in Synthesis of DNA	14	0.1522	3.3e-13	2.92e-11
REACTOME_M_G1_TRANSITION	81	Genes involved in M/G1 Transition	13	0.1605	1.14e-12	9.49e-11
KEGG_DNA_REPLICATION	36	DNA replication	10	0.2778	1.33e-12	1.04e-10
REACTOME_MITOTIC_PROMETAPHASE	87	Genes involved in Mitotic Prometaphase	13	0.1494	2.95e-12	2.18e-10
REACTOME_DNA_STRAND_ELONGATION	30	Genes involved in DNA strand elongation	9	0.3	8.25e-12	5.77e-10
REACTOME_CHROMOSOME_MAINTENANCE	122	Genes involved in Chromosome Maintenance	14	0.1148	1.72e-11	1.14e-09
REACTOME_METABOLISM_OF_PORPHYRINS	14	Genes involved in Metabolism of porphyrins	7	0.5	2.47e-11	1.56e-09
BIOCARTA_CELLCYCLE_PATHWAY	23	Cyclins and Cell Cycle Regulation	8	0.3478	3.13e-11	1.89e-09
REACTOME_E2F_MEDIATED_REGULATION_OF_DNA_REPLICATION	35	Genes involved in E2F mediated regulation of DNA replication	9	0.2571	3.9e-11	2.25e-09
PID_ATR_PATHWAY	39	ATR signaling pathway	9	0.2308	1.13e-10	6.27e-09
PID_PLK1_PATHWAY	46	PLK1 signaling events	9	0.1957	5.54e-10	2.95e-08
REACTOME_ASSEMBLY_OF_THE_PRE_REPLICATIVE_COMPLEX	65	Genes involved in Assembly of the pre-replicative complex	10	0.1538	7.3e-10	3.73e-08
REACTOME_ORC1_REMOVAL_FROM_CHROMATIN	67	Genes involved in Orc1 removal from chromatin	10	0.1493	9.93e-10	4.89e-08
BIOCARTA_AHSP_PATHWAY	13	Hemoglobin's Chaperone	6	0.4615	1.29e-09	6.09e-08
KEGG_OOCYTE_MEIOSIS	114	Oocyte meiosis	12	0.1053	1.33e-09	6.09e-08
PID_FOXM1_PATHWAY	40	FOXM1 transcription factor network	8	0.2	4.26e-09	1.89e-07
REACTOME_G1_S_SPECIFIC_TRANSCRIPTION	19	Genes involved in G1/S-Specific Transcription	6	0.3158	1.94e-08	8.33e-07
REACTOME_UNWINDING_OF_DNA	11	Genes involved in Unwinding of DNA	5	0.4545	3.67e-08	1.52e-06
PID_AURORA_B_PATHWAY	39	Aurora B signaling	7	0.1795	8.96e-08	3.61e-06
SA_REG_CASCADE_OF_CYCLIN_EXPR	13	Expression of cyclins regulates progression through the cell cycle by activating cyclin-dependent kinases.	5	0.3846	1e-07	3.93e-06
KEGG_PORPHYRIN_AND_CHLOROPHYLL_METABOLISM	41	Porphyrin and chlorophyll metabolism	7	0.1707	1.29e-07	4.89e-06
REACTOME_REGULATION_OF_MITOTIC_CELL_CYCLE	85	Genes involved in Regulation of mitotic cell cycle	9	0.1059	1.48e-07	5.48e-06
BIOCARTA_P53_PATHWAY	16	p53 Signaling Pathway	5	0.3125	3.33e-07	1.2e-05
KEGG_P53_SIGNALING_PATHWAY	69	p53 signaling pathway	8	0.1159	3.62e-07	1.27e-05
KEGG_PYRIMIDINE_METABOLISM	98	Pyrimidine metabolism	9	0.0918	5.08e-07	1.73e-05
KEGG_GLUTATHIONE_METABOLISM	50	Glutathione metabolism	7	0.14	5.31e-07	1.76e-05
BIOCARTA_SKP2E2F_PATHWAY	10	E2F1 Destruction Pathway	4	0.4	1.74e-06	5.64e-05
REACTOME_MEIOSIS	116	Genes involved in Meiosis	9	0.0776	2.11e-06	6.68e-05
REACTOME_KINESINS	24	Genes involved in Kinesins	5	0.2083	3.04e-06	9.4e-05
REACTOME_G0_AND_EARLY_G1	25	Genes involved in G0 and Early G1	5	0.2	3.77e-06	0.000114
BIOCARTA_P27_PATHWAY	13	Regulation of p27 Phosphorylation during Cell Cycle Progression	4	0.3077	5.79e-06	0.000171
BIOCARTA_G1_PATHWAY	28	Cell Cycle: G1/S Check Point	5	0.1786	6.81e-06	0.000197
REACTOME_MEIOTIC_SYNAPSIS	73	Genes involved in Meiotic Synapsis	7	0.0959	7.15e-06	0.000202
REACTOME_TELOMERE_MAINTENANCE	75	Genes involved in Telomere Maintenance	7	0.0933	8.57e-06	0.000237
PID_AURORA_A_PATHWAY	31	Aurora A signaling	5	0.1613	1.15e-05	0.000312
PID_P73PATHWAY	79	p73 transcription factor network	7	0.0886	1.21e-05	0.000322
Gene/Gene Set Overlap Matrix
Entrez Gene Id	Gene Symbol	Gene Description	REACTOME_CELL_CYCLE	REACTOME_CELL_CYCLE_MITOTIC	REACTOME_DNA_REPLICATION	KEGG_CELL_CYCLE	REACTOME_MITOTIC_M_M_G1_PHASES	REACTOME_MITOTIC_G1_G1_S_PHASES	REACTOME_G1_S_TRANSITION	REACTOME_CELL_CYCLE_CHECKPOINTS	REACTOME_G2_M_CHECKPOINTS	REACTOME_S_PHASE	PID_E2F_PATHWAY	BIOCARTA_MCM_PATHWAY	REACTOME_ACTIVATION_OF_ATR_IN_RESPONSE_TO_REPLICATION_STRESS	REACTOME_ACTIVATION_OF_THE_PRE_REPLICATIVE_COMPLEX	REACTOME_SYNTHESIS_OF_DNA	REACTOME_M_G1_TRANSITION	KEGG_DNA_REPLICATION	REACTOME_MITOTIC_PROMETAPHASE	REACTOME_DNA_STRAND_ELONGATION	REACTOME_CHROMOSOME_MAINTENANCE	REACTOME_METABOLISM_OF_PORPHYRINS	BIOCARTA_CELLCYCLE_PATHWAY	REACTOME_E2F_MEDIATED_REGULATION_OF_DNA_REPLICATION	PID_ATR_PATHWAY	PID_PLK1_PATHWAY	REACTOME_ASSEMBLY_OF_THE_PRE_REPLICATIVE_COMPLEX	REACTOME_ORC1_REMOVAL_FROM_CHROMATIN	BIOCARTA_AHSP_PATHWAY	KEGG_OOCYTE_MEIOSIS	PID_FOXM1_PATHWAY	REACTOME_G1_S_SPECIFIC_TRANSCRIPTION	REACTOME_UNWINDING_OF_DNA	PID_AURORA_B_PATHWAY	SA_REG_CASCADE_OF_CYCLIN_EXPR	KEGG_PORPHYRIN_AND_CHLOROPHYLL_METABOLISM	REACTOME_REGULATION_OF_MITOTIC_CELL_CYCLE	BIOCARTA_P53_PATHWAY	KEGG_P53_SIGNALING_PATHWAY	KEGG_PYRIMIDINE_METABOLISM	KEGG_GLUTATHIONE_METABOLISM	BIOCARTA_SKP2E2F_PATHWAY	REACTOME_MEIOSIS	REACTOME_KINESINS	REACTOME_G0_AND_EARLY_G1	BIOCARTA_P27_PATHWAY	BIOCARTA_G1_PATHWAY	REACTOME_MEIOTIC_SYNAPSIS
1017	CDK2	cyclin-dependent kinase 2	REACTOME_CELL_CYCLE	REACTOME_CELL_CYCLE_MITOTIC	REACTOME_DNA_REPLICATION	KEGG_CELL_CYCLE	REACTOME_MITOTIC_M_M_G1_PHASES	REACTOME_MITOTIC_G1_G1_S_PHASES	REACTOME_G1_S_TRANSITION	REACTOME_CELL_CYCLE_CHECKPOINTS	REACTOME_G2_M_CHECKPOINTS	REACTOME_S_PHASE	PID_E2F_PATHWAY	BIOCARTA_MCM_PATHWAY	REACTOME_ACTIVATION_OF_ATR_IN_RESPONSE_TO_REPLICATION_STRESS	REACTOME_ACTIVATION_OF_THE_PRE_REPLICATIVE_COMPLEX	REACTOME_SYNTHESIS_OF_DNA	REACTOME_M_G1_TRANSITION						BIOCARTA_CELLCYCLE_PATHWAY		PID_ATR_PATHWAY			REACTOME_ORC1_REMOVAL_FROM_CHROMATIN		KEGG_OOCYTE_MEIOSIS	PID_FOXM1_PATHWAY				SA_REG_CASCADE_OF_CYCLIN_EXPR		REACTOME_REGULATION_OF_MITOTIC_CELL_CYCLE	BIOCARTA_P53_PATHWAY	KEGG_P53_SIGNALING_PATHWAY			BIOCARTA_SKP2E2F_PATHWAY	REACTOME_MEIOSIS		REACTOME_G0_AND_EARLY_G1	BIOCARTA_P27_PATHWAY	BIOCARTA_G1_PATHWAY
4171	MCM2	minichromosome maintenance complex component 2	REACTOME_CELL_CYCLE	REACTOME_CELL_CYCLE_MITOTIC	REACTOME_DNA_REPLICATION	KEGG_CELL_CYCLE	REACTOME_MITOTIC_M_M_G1_PHASES	REACTOME_MITOTIC_G1_G1_S_PHASES	REACTOME_G1_S_TRANSITION	REACTOME_CELL_CYCLE_CHECKPOINTS	REACTOME_G2_M_CHECKPOINTS	REACTOME_S_PHASE		BIOCARTA_MCM_PATHWAY	REACTOME_ACTIVATION_OF_ATR_IN_RESPONSE_TO_REPLICATION_STRESS	REACTOME_ACTIVATION_OF_THE_PRE_REPLICATIVE_COMPLEX	REACTOME_SYNTHESIS_OF_DNA	REACTOME_M_G1_TRANSITION	KEGG_DNA_REPLICATION		REACTOME_DNA_STRAND_ELONGATION					PID_ATR_PATHWAY		REACTOME_ASSEMBLY_OF_THE_PRE_REPLICATIVE_COMPLEX	REACTOME_ORC1_REMOVAL_FROM_CHROMATIN					REACTOME_UNWINDING_OF_DNA
4176	MCM7	minichromosome maintenance complex component 7	REACTOME_CELL_CYCLE	REACTOME_CELL_CYCLE_MITOTIC	REACTOME_DNA_REPLICATION	KEGG_CELL_CYCLE	REACTOME_MITOTIC_M_M_G1_PHASES	REACTOME_MITOTIC_G1_G1_S_PHASES	REACTOME_G1_S_TRANSITION	REACTOME_CELL_CYCLE_CHECKPOINTS	REACTOME_G2_M_CHECKPOINTS	REACTOME_S_PHASE		BIOCARTA_MCM_PATHWAY	REACTOME_ACTIVATION_OF_ATR_IN_RESPONSE_TO_REPLICATION_STRESS	REACTOME_ACTIVATION_OF_THE_PRE_REPLICATIVE_COMPLEX	REACTOME_SYNTHESIS_OF_DNA	REACTOME_M_G1_TRANSITION	KEGG_DNA_REPLICATION		REACTOME_DNA_STRAND_ELONGATION					PID_ATR_PATHWAY		REACTOME_ASSEMBLY_OF_THE_PRE_REPLICATIVE_COMPLEX	REACTOME_ORC1_REMOVAL_FROM_CHROMATIN					REACTOME_UNWINDING_OF_DNA
4173	MCM4	minichromosome maintenance complex component 4	REACTOME_CELL_CYCLE	REACTOME_CELL_CYCLE_MITOTIC	REACTOME_DNA_REPLICATION	KEGG_CELL_CYCLE	REACTOME_MITOTIC_M_M_G1_PHASES	REACTOME_MITOTIC_G1_G1_S_PHASES	REACTOME_G1_S_TRANSITION	REACTOME_CELL_CYCLE_CHECKPOINTS	REACTOME_G2_M_CHECKPOINTS	REACTOME_S_PHASE		BIOCARTA_MCM_PATHWAY	REACTOME_ACTIVATION_OF_ATR_IN_RESPONSE_TO_REPLICATION_STRESS	REACTOME_ACTIVATION_OF_THE_PRE_REPLICATIVE_COMPLEX	REACTOME_SYNTHESIS_OF_DNA	REACTOME_M_G1_TRANSITION	KEGG_DNA_REPLICATION		REACTOME_DNA_STRAND_ELONGATION							REACTOME_ASSEMBLY_OF_THE_PRE_REPLICATIVE_COMPLEX	REACTOME_ORC1_REMOVAL_FROM_CHROMATIN					REACTOME_UNWINDING_OF_DNA
4174	MCM5	minichromosome maintenance complex component 5	REACTOME_CELL_CYCLE	REACTOME_CELL_CYCLE_MITOTIC	REACTOME_DNA_REPLICATION	KEGG_CELL_CYCLE	REACTOME_MITOTIC_M_M_G1_PHASES	REACTOME_MITOTIC_G1_G1_S_PHASES	REACTOME_G1_S_TRANSITION	REACTOME_CELL_CYCLE_CHECKPOINTS	REACTOME_G2_M_CHECKPOINTS	REACTOME_S_PHASE		BIOCARTA_MCM_PATHWAY	REACTOME_ACTIVATION_OF_ATR_IN_RESPONSE_TO_REPLICATION_STRESS	REACTOME_ACTIVATION_OF_THE_PRE_REPLICATIVE_COMPLEX	REACTOME_SYNTHESIS_OF_DNA	REACTOME_M_G1_TRANSITION	KEGG_DNA_REPLICATION		REACTOME_DNA_STRAND_ELONGATION							REACTOME_ASSEMBLY_OF_THE_PRE_REPLICATIVE_COMPLEX	REACTOME_ORC1_REMOVAL_FROM_CHROMATIN					REACTOME_UNWINDING_OF_DNA
4175	MCM6	minichromosome maintenance complex component 6	REACTOME_CELL_CYCLE	REACTOME_CELL_CYCLE_MITOTIC	REACTOME_DNA_REPLICATION	KEGG_CELL_CYCLE	REACTOME_MITOTIC_M_M_G1_PHASES	REACTOME_MITOTIC_G1_G1_S_PHASES	REACTOME_G1_S_TRANSITION	REACTOME_CELL_CYCLE_CHECKPOINTS	REACTOME_G2_M_CHECKPOINTS	REACTOME_S_PHASE		BIOCARTA_MCM_PATHWAY	REACTOME_ACTIVATION_OF_ATR_IN_RESPONSE_TO_REPLICATION_STRESS	REACTOME_ACTIVATION_OF_THE_PRE_REPLICATIVE_COMPLEX	REACTOME_SYNTHESIS_OF_DNA	REACTOME_M_G1_TRANSITION	KEGG_DNA_REPLICATION		REACTOME_DNA_STRAND_ELONGATION							REACTOME_ASSEMBLY_OF_THE_PRE_REPLICATIVE_COMPLEX	REACTOME_ORC1_REMOVAL_FROM_CHROMATIN					REACTOME_UNWINDING_OF_DNA
23594	ORC6	origin recognition complex, subunit 6	REACTOME_CELL_CYCLE	REACTOME_CELL_CYCLE_MITOTIC	REACTOME_DNA_REPLICATION	KEGG_CELL_CYCLE	REACTOME_MITOTIC_M_M_G1_PHASES	REACTOME_MITOTIC_G1_G1_S_PHASES	REACTOME_G1_S_TRANSITION	REACTOME_CELL_CYCLE_CHECKPOINTS	REACTOME_G2_M_CHECKPOINTS	REACTOME_S_PHASE		BIOCARTA_MCM_PATHWAY	REACTOME_ACTIVATION_OF_ATR_IN_RESPONSE_TO_REPLICATION_STRESS	REACTOME_ACTIVATION_OF_THE_PRE_REPLICATIVE_COMPLEX	REACTOME_SYNTHESIS_OF_DNA	REACTOME_M_G1_TRANSITION							REACTOME_E2F_MEDIATED_REGULATION_OF_DNA_REPLICATION			REACTOME_ASSEMBLY_OF_THE_PRE_REPLICATIVE_COMPLEX	REACTOME_ORC1_REMOVAL_FROM_CHROMATIN
10926	DBF4	DBF4 homolog (S. cerevisiae)	REACTOME_CELL_CYCLE	REACTOME_CELL_CYCLE_MITOTIC	REACTOME_DNA_REPLICATION	KEGG_CELL_CYCLE	REACTOME_MITOTIC_M_M_G1_PHASES	REACTOME_MITOTIC_G1_G1_S_PHASES	REACTOME_G1_S_TRANSITION	REACTOME_CELL_CYCLE_CHECKPOINTS	REACTOME_G2_M_CHECKPOINTS				REACTOME_ACTIVATION_OF_ATR_IN_RESPONSE_TO_REPLICATION_STRESS	REACTOME_ACTIVATION_OF_THE_PRE_REPLICATIVE_COMPLEX		REACTOME_M_G1_TRANSITION
1869	E2F1	E2F transcription factor 1	REACTOME_CELL_CYCLE	REACTOME_CELL_CYCLE_MITOTIC	REACTOME_DNA_REPLICATION	KEGG_CELL_CYCLE	REACTOME_MITOTIC_M_M_G1_PHASES	REACTOME_MITOTIC_G1_G1_S_PHASES	REACTOME_G1_S_TRANSITION				PID_E2F_PATHWAY					REACTOME_M_G1_TRANSITION						BIOCARTA_CELLCYCLE_PATHWAY	REACTOME_E2F_MEDIATED_REGULATION_OF_DNA_REPLICATION			REACTOME_ASSEMBLY_OF_THE_PRE_REPLICATIVE_COMPLEX					REACTOME_G1_S_SPECIFIC_TRANSCRIPTION			SA_REG_CASCADE_OF_CYCLIN_EXPR			BIOCARTA_P53_PATHWAY				BIOCARTA_SKP2E2F_PATHWAY			REACTOME_G0_AND_EARLY_G1	BIOCARTA_P27_PATHWAY	BIOCARTA_G1_PATHWAY
1870	E2F2	E2F transcription factor 2	REACTOME_CELL_CYCLE	REACTOME_CELL_CYCLE_MITOTIC	REACTOME_DNA_REPLICATION	KEGG_CELL_CYCLE	REACTOME_MITOTIC_M_M_G1_PHASES	REACTOME_MITOTIC_G1_G1_S_PHASES					PID_E2F_PATHWAY					REACTOME_M_G1_TRANSITION										REACTOME_ASSEMBLY_OF_THE_PRE_REPLICATIVE_COMPLEX								SA_REG_CASCADE_OF_CYCLIN_EXPR
991	CDC20	cell division cycle 20 homolog (S. cerevisiae)	REACTOME_CELL_CYCLE	REACTOME_CELL_CYCLE_MITOTIC	REACTOME_DNA_REPLICATION	KEGG_CELL_CYCLE	REACTOME_MITOTIC_M_M_G1_PHASES			REACTOME_CELL_CYCLE_CHECKPOINTS										REACTOME_MITOTIC_PROMETAPHASE							PID_PLK1_PATHWAY				KEGG_OOCYTE_MEIOSIS							REACTOME_REGULATION_OF_MITOTIC_CELL_CYCLE
4085	MAD2L1	MAD2 mitotic arrest deficient-like 1 (yeast)	REACTOME_CELL_CYCLE	REACTOME_CELL_CYCLE_MITOTIC	REACTOME_DNA_REPLICATION	KEGG_CELL_CYCLE	REACTOME_MITOTIC_M_M_G1_PHASES			REACTOME_CELL_CYCLE_CHECKPOINTS										REACTOME_MITOTIC_PROMETAPHASE											KEGG_OOCYTE_MEIOSIS							REACTOME_REGULATION_OF_MITOTIC_CELL_CYCLE
5347	PLK1	polo-like kinase 1	REACTOME_CELL_CYCLE	REACTOME_CELL_CYCLE_MITOTIC	REACTOME_DNA_REPLICATION	KEGG_CELL_CYCLE	REACTOME_MITOTIC_M_M_G1_PHASES													REACTOME_MITOTIC_PROMETAPHASE						PID_ATR_PATHWAY	PID_PLK1_PATHWAY				KEGG_OOCYTE_MEIOSIS	PID_FOXM1_PATHWAY						REACTOME_REGULATION_OF_MITOTIC_CELL_CYCLE
5925	RB1	retinoblastoma 1	REACTOME_CELL_CYCLE	REACTOME_CELL_CYCLE_MITOTIC	REACTOME_DNA_REPLICATION	KEGG_CELL_CYCLE		REACTOME_MITOTIC_G1_G1_S_PHASES	REACTOME_G1_S_TRANSITION			REACTOME_S_PHASE	PID_E2F_PATHWAY				REACTOME_SYNTHESIS_OF_DNA							BIOCARTA_CELLCYCLE_PATHWAY	REACTOME_E2F_MEDIATED_REGULATION_OF_DNA_REPLICATION				REACTOME_ORC1_REMOVAL_FROM_CHROMATIN			PID_FOXM1_PATHWAY							BIOCARTA_P53_PATHWAY				BIOCARTA_SKP2E2F_PATHWAY				BIOCARTA_P27_PATHWAY	BIOCARTA_G1_PATHWAY
55388	MCM10	minichromosome maintenance complex component 10	REACTOME_CELL_CYCLE	REACTOME_CELL_CYCLE_MITOTIC	REACTOME_DNA_REPLICATION		REACTOME_MITOTIC_M_M_G1_PHASES	REACTOME_MITOTIC_G1_G1_S_PHASES	REACTOME_G1_S_TRANSITION	REACTOME_CELL_CYCLE_CHECKPOINTS	REACTOME_G2_M_CHECKPOINTS				REACTOME_ACTIVATION_OF_ATR_IN_RESPONSE_TO_REPLICATION_STRESS	REACTOME_ACTIVATION_OF_THE_PRE_REPLICATIVE_COMPLEX		REACTOME_M_G1_TRANSITION
9491	PSMF1	proteasome (prosome, macropain) inhibitor subunit 1 (PI31)	REACTOME_CELL_CYCLE	REACTOME_CELL_CYCLE_MITOTIC	REACTOME_DNA_REPLICATION		REACTOME_MITOTIC_M_M_G1_PHASES	REACTOME_MITOTIC_G1_G1_S_PHASES	REACTOME_G1_S_TRANSITION	REACTOME_CELL_CYCLE_CHECKPOINTS		REACTOME_S_PHASE					REACTOME_SYNTHESIS_OF_DNA	REACTOME_M_G1_TRANSITION										REACTOME_ASSEMBLY_OF_THE_PRE_REPLICATIVE_COMPLEX	REACTOME_ORC1_REMOVAL_FROM_CHROMATIN									REACTOME_REGULATION_OF_MITOTIC_CELL_CYCLE
81620	CDT1	chromatin licensing and DNA replication factor 1	REACTOME_CELL_CYCLE	REACTOME_CELL_CYCLE_MITOTIC	REACTOME_DNA_REPLICATION		REACTOME_MITOTIC_M_M_G1_PHASES	REACTOME_MITOTIC_G1_G1_S_PHASES	REACTOME_G1_S_TRANSITION			REACTOME_S_PHASE		BIOCARTA_MCM_PATHWAY		REACTOME_ACTIVATION_OF_THE_PRE_REPLICATIVE_COMPLEX	REACTOME_SYNTHESIS_OF_DNA	REACTOME_M_G1_TRANSITION							REACTOME_E2F_MEDIATED_REGULATION_OF_DNA_REPLICATION			REACTOME_ASSEMBLY_OF_THE_PRE_REPLICATIVE_COMPLEX	REACTOME_ORC1_REMOVAL_FROM_CHROMATIN				REACTOME_G1_S_SPECIFIC_TRANSCRIPTION
1058	CENPA	centromere protein A	REACTOME_CELL_CYCLE	REACTOME_CELL_CYCLE_MITOTIC	REACTOME_DNA_REPLICATION		REACTOME_MITOTIC_M_M_G1_PHASES													REACTOME_MITOTIC_PROMETAPHASE		REACTOME_CHROMOSOME_MAINTENANCE										PID_FOXM1_PATHWAY			PID_AURORA_B_PATHWAY
401541	CENPP	centromere protein P	REACTOME_CELL_CYCLE	REACTOME_CELL_CYCLE_MITOTIC	REACTOME_DNA_REPLICATION		REACTOME_MITOTIC_M_M_G1_PHASES													REACTOME_MITOTIC_PROMETAPHASE		REACTOME_CHROMOSOME_MAINTENANCE
55839	CENPN	centromere protein N	REACTOME_CELL_CYCLE	REACTOME_CELL_CYCLE_MITOTIC	REACTOME_DNA_REPLICATION		REACTOME_MITOTIC_M_M_G1_PHASES													REACTOME_MITOTIC_PROMETAPHASE		REACTOME_CHROMOSOME_MAINTENANCE
332	BIRC5	baculoviral IAP repeat containing 5	REACTOME_CELL_CYCLE	REACTOME_CELL_CYCLE_MITOTIC	REACTOME_DNA_REPLICATION		REACTOME_MITOTIC_M_M_G1_PHASES													REACTOME_MITOTIC_PROMETAPHASE												PID_FOXM1_PATHWAY			PID_AURORA_B_PATHWAY
11004	KIF2C	kinesin family member 2C	REACTOME_CELL_CYCLE	REACTOME_CELL_CYCLE_MITOTIC	REACTOME_DNA_REPLICATION		REACTOME_MITOTIC_M_M_G1_PHASES													REACTOME_MITOTIC_PROMETAPHASE															PID_AURORA_B_PATHWAY										REACTOME_KINESINS
55143	CDCA8	cell division cycle associated 8	REACTOME_CELL_CYCLE	REACTOME_CELL_CYCLE_MITOTIC	REACTOME_DNA_REPLICATION		REACTOME_MITOTIC_M_M_G1_PHASES													REACTOME_MITOTIC_PROMETAPHASE															PID_AURORA_B_PATHWAY
84643	KIF2B	kinesin family member 2B	REACTOME_CELL_CYCLE	REACTOME_CELL_CYCLE_MITOTIC	REACTOME_DNA_REPLICATION		REACTOME_MITOTIC_M_M_G1_PHASES													REACTOME_MITOTIC_PROMETAPHASE																									REACTOME_KINESINS
57405	SPC25	SPC25, NDC80 kinetochore complex component, homolog (S. cerevisiae)	REACTOME_CELL_CYCLE	REACTOME_CELL_CYCLE_MITOTIC	REACTOME_DNA_REPLICATION		REACTOME_MITOTIC_M_M_G1_PHASES													REACTOME_MITOTIC_PROMETAPHASE
91687	CENPL	centromere protein L	REACTOME_CELL_CYCLE	REACTOME_CELL_CYCLE_MITOTIC	REACTOME_DNA_REPLICATION		REACTOME_MITOTIC_M_M_G1_PHASES													REACTOME_MITOTIC_PROMETAPHASE
9735	KNTC1	kinetochore associated 1	REACTOME_CELL_CYCLE	REACTOME_CELL_CYCLE_MITOTIC	REACTOME_DNA_REPLICATION		REACTOME_MITOTIC_M_M_G1_PHASES													REACTOME_MITOTIC_PROMETAPHASE
5982	RFC2	replication factor C (activator 1) 2, 40kDa	REACTOME_CELL_CYCLE	REACTOME_CELL_CYCLE_MITOTIC	REACTOME_DNA_REPLICATION					REACTOME_CELL_CYCLE_CHECKPOINTS	REACTOME_G2_M_CHECKPOINTS	REACTOME_S_PHASE			REACTOME_ACTIVATION_OF_ATR_IN_RESPONSE_TO_REPLICATION_STRESS		REACTOME_SYNTHESIS_OF_DNA		KEGG_DNA_REPLICATION		REACTOME_DNA_STRAND_ELONGATION	REACTOME_CHROMOSOME_MAINTENANCE				PID_ATR_PATHWAY
5984	RFC4	replication factor C (activator 1) 4, 37kDa	REACTOME_CELL_CYCLE	REACTOME_CELL_CYCLE_MITOTIC	REACTOME_DNA_REPLICATION					REACTOME_CELL_CYCLE_CHECKPOINTS	REACTOME_G2_M_CHECKPOINTS	REACTOME_S_PHASE			REACTOME_ACTIVATION_OF_ATR_IN_RESPONSE_TO_REPLICATION_STRESS		REACTOME_SYNTHESIS_OF_DNA		KEGG_DNA_REPLICATION		REACTOME_DNA_STRAND_ELONGATION	REACTOME_CHROMOSOME_MAINTENANCE				PID_ATR_PATHWAY
3978	LIG1	ligase I, DNA, ATP-dependent	REACTOME_CELL_CYCLE	REACTOME_CELL_CYCLE_MITOTIC	REACTOME_DNA_REPLICATION							REACTOME_S_PHASE					REACTOME_SYNTHESIS_OF_DNA		KEGG_DNA_REPLICATION		REACTOME_DNA_STRAND_ELONGATION	REACTOME_CHROMOSOME_MAINTENANCE
2237	FEN1	flap structure-specific endonuclease 1	REACTOME_CELL_CYCLE	REACTOME_CELL_CYCLE_MITOTIC	REACTOME_DNA_REPLICATION							REACTOME_S_PHASE					REACTOME_SYNTHESIS_OF_DNA		KEGG_DNA_REPLICATION		REACTOME_DNA_STRAND_ELONGATION	REACTOME_CHROMOSOME_MAINTENANCE
983	CDK1	cyclin-dependent kinase 1	REACTOME_CELL_CYCLE	REACTOME_CELL_CYCLE_MITOTIC		KEGG_CELL_CYCLE		REACTOME_MITOTIC_G1_G1_S_PHASES	REACTOME_G1_S_TRANSITION	REACTOME_CELL_CYCLE_CHECKPOINTS	REACTOME_G2_M_CHECKPOINTS		PID_E2F_PATHWAY											BIOCARTA_CELLCYCLE_PATHWAY	REACTOME_E2F_MEDIATED_REGULATION_OF_DNA_REPLICATION		PID_PLK1_PATHWAY				KEGG_OOCYTE_MEIOSIS	PID_FOXM1_PATHWAY	REACTOME_G1_S_SPECIFIC_TRANSCRIPTION					REACTOME_REGULATION_OF_MITOTIC_CELL_CYCLE		KEGG_P53_SIGNALING_PATHWAY						REACTOME_G0_AND_EARLY_G1		BIOCARTA_G1_PATHWAY
891	CCNB1	cyclin B1	REACTOME_CELL_CYCLE	REACTOME_CELL_CYCLE_MITOTIC		KEGG_CELL_CYCLE		REACTOME_MITOTIC_G1_G1_S_PHASES	REACTOME_G1_S_TRANSITION	REACTOME_CELL_CYCLE_CHECKPOINTS	REACTOME_G2_M_CHECKPOINTS													BIOCARTA_CELLCYCLE_PATHWAY	REACTOME_E2F_MEDIATED_REGULATION_OF_DNA_REPLICATION		PID_PLK1_PATHWAY				KEGG_OOCYTE_MEIOSIS	PID_FOXM1_PATHWAY						REACTOME_REGULATION_OF_MITOTIC_CELL_CYCLE		KEGG_P53_SIGNALING_PATHWAY
898	CCNE1	cyclin E1	REACTOME_CELL_CYCLE	REACTOME_CELL_CYCLE_MITOTIC		KEGG_CELL_CYCLE		REACTOME_MITOTIC_G1_G1_S_PHASES	REACTOME_G1_S_TRANSITION	REACTOME_CELL_CYCLE_CHECKPOINTS		REACTOME_S_PHASE	PID_E2F_PATHWAY	BIOCARTA_MCM_PATHWAY										BIOCARTA_CELLCYCLE_PATHWAY	REACTOME_E2F_MEDIATED_REGULATION_OF_DNA_REPLICATION						KEGG_OOCYTE_MEIOSIS	PID_FOXM1_PATHWAY	REACTOME_G1_S_SPECIFIC_TRANSCRIPTION			SA_REG_CASCADE_OF_CYCLIN_EXPR			BIOCARTA_P53_PATHWAY	KEGG_P53_SIGNALING_PATHWAY			BIOCARTA_SKP2E2F_PATHWAY			REACTOME_G0_AND_EARLY_G1	BIOCARTA_P27_PATHWAY	BIOCARTA_G1_PATHWAY
9134	CCNE2	cyclin E2	REACTOME_CELL_CYCLE	REACTOME_CELL_CYCLE_MITOTIC		KEGG_CELL_CYCLE		REACTOME_MITOTIC_G1_G1_S_PHASES	REACTOME_G1_S_TRANSITION	REACTOME_CELL_CYCLE_CHECKPOINTS		REACTOME_S_PHASE	PID_E2F_PATHWAY																		KEGG_OOCYTE_MEIOSIS					SA_REG_CASCADE_OF_CYCLIN_EXPR				KEGG_P53_SIGNALING_PATHWAY						REACTOME_G0_AND_EARLY_G1
896	CCND3	cyclin D3	REACTOME_CELL_CYCLE	REACTOME_CELL_CYCLE_MITOTIC		KEGG_CELL_CYCLE		REACTOME_MITOTIC_G1_G1_S_PHASES					PID_E2F_PATHWAY											BIOCARTA_CELLCYCLE_PATHWAY																KEGG_P53_SIGNALING_PATHWAY
1031	CDKN2C	cyclin-dependent kinase inhibitor 2C (p18, inhibits CDK4)	REACTOME_CELL_CYCLE	REACTOME_CELL_CYCLE_MITOTIC		KEGG_CELL_CYCLE		REACTOME_MITOTIC_G1_G1_S_PHASES					PID_E2F_PATHWAY											BIOCARTA_CELLCYCLE_PATHWAY
51433	ANAPC5	anaphase promoting complex subunit 5	REACTOME_CELL_CYCLE	REACTOME_CELL_CYCLE_MITOTIC		KEGG_CELL_CYCLE				REACTOME_CELL_CYCLE_CHECKPOINTS																					KEGG_OOCYTE_MEIOSIS							REACTOME_REGULATION_OF_MITOTIC_CELL_CYCLE
6241	RRM2	ribonucleotide reductase M2	REACTOME_CELL_CYCLE	REACTOME_CELL_CYCLE_MITOTIC				REACTOME_MITOTIC_G1_G1_S_PHASES	REACTOME_G1_S_TRANSITION				PID_E2F_PATHWAY												REACTOME_E2F_MEDIATED_REGULATION_OF_DNA_REPLICATION								REACTOME_G1_S_SPECIFIC_TRANSCRIPTION							KEGG_P53_SIGNALING_PATHWAY	KEGG_PYRIMIDINE_METABOLISM	KEGG_GLUTATHIONE_METABOLISM
7298	TYMS	thymidylate synthetase	REACTOME_CELL_CYCLE	REACTOME_CELL_CYCLE_MITOTIC				REACTOME_MITOTIC_G1_G1_S_PHASES	REACTOME_G1_S_TRANSITION				PID_E2F_PATHWAY												REACTOME_E2F_MEDIATED_REGULATION_OF_DNA_REPLICATION								REACTOME_G1_S_SPECIFIC_TRANSCRIPTION								KEGG_PYRIMIDINE_METABOLISM
6790	AURKA	aurora kinase A	REACTOME_CELL_CYCLE	REACTOME_CELL_CYCLE_MITOTIC																							PID_PLK1_PATHWAY				KEGG_OOCYTE_MEIOSIS				PID_AURORA_B_PATHWAY			REACTOME_REGULATION_OF_MITOTIC_CELL_CYCLE
10383	TUBB4B	tubulin, beta 4B class IVb	REACTOME_CELL_CYCLE	REACTOME_CELL_CYCLE_MITOTIC
10734	STAG3	stromal antigen 3	REACTOME_CELL_CYCLE																			REACTOME_CHROMOSOME_MAINTENANCE									KEGG_OOCYTE_MEIOSIS													REACTOME_MEIOSIS					REACTOME_MEIOTIC_SYNAPSIS
3014	H2AFX	H2A histone family, member X	REACTOME_CELL_CYCLE																			REACTOME_CHROMOSOME_MAINTENANCE																						REACTOME_MEIOSIS					REACTOME_MEIOTIC_SYNAPSIS
3013	HIST1H2AD	histone cluster 1, H2ad	REACTOME_CELL_CYCLE																			REACTOME_CHROMOSOME_MAINTENANCE																						REACTOME_MEIOSIS					REACTOME_MEIOTIC_SYNAPSIS
8338	HIST2H2AC	histone cluster 2, H2ac	REACTOME_CELL_CYCLE																			REACTOME_CHROMOSOME_MAINTENANCE																						REACTOME_MEIOSIS					REACTOME_MEIOTIC_SYNAPSIS
4000	LMNA	lamin A/C	REACTOME_CELL_CYCLE																			REACTOME_CHROMOSOME_MAINTENANCE																						REACTOME_MEIOSIS					REACTOME_MEIOTIC_SYNAPSIS
4001	LMNB1	lamin B1	REACTOME_CELL_CYCLE																			REACTOME_CHROMOSOME_MAINTENANCE																						REACTOME_MEIOSIS					REACTOME_MEIOTIC_SYNAPSIS
3306	HSPA2	heat shock 70kDa protein 2	REACTOME_CELL_CYCLE																			REACTOME_CHROMOSOME_MAINTENANCE																						REACTOME_MEIOSIS					REACTOME_MEIOTIC_SYNAPSIS
7029	TFDP2	transcription factor Dp-2 (E2F dimerization partner 2)				KEGG_CELL_CYCLE							PID_E2F_PATHWAY
51343	FZR1	fizzy/cell division cycle 20 related 1 (Drosophila)				KEGG_CELL_CYCLE																					PID_PLK1_PATHWAY
1647	GADD45A	growth arrest and DNA-damage-inducible, alpha				KEGG_CELL_CYCLE																																	BIOCARTA_P53_PATHWAY	KEGG_P53_SIGNALING_PATHWAY
6240	RRM1	ribonucleotide reductase M1											PID_E2F_PATHWAY																												KEGG_PYRIMIDINE_METABOLISM	KEGG_GLUTATHIONE_METABOLISM
7083	TK1	thymidine kinase 1, soluble											PID_E2F_PATHWAY																												KEGG_PYRIMIDINE_METABOLISM
54107	POLE3	polymerase (DNA directed), epsilon 3 (p17 subunit)																	KEGG_DNA_REPLICATION																						KEGG_PYRIMIDINE_METABOLISM
2235	FECH	ferrochelatase																					REACTOME_METABOLISM_OF_PORPHYRINS							BIOCARTA_AHSP_PATHWAY							KEGG_PORPHYRIN_AND_CHLOROPHYLL_METABOLISM
212	ALAS2	aminolevulinate, delta-, synthase 2																					REACTOME_METABOLISM_OF_PORPHYRINS							BIOCARTA_AHSP_PATHWAY							KEGG_PORPHYRIN_AND_CHLOROPHYLL_METABOLISM
210	ALAD	aminolevulinate dehydratase																					REACTOME_METABOLISM_OF_PORPHYRINS							BIOCARTA_AHSP_PATHWAY							KEGG_PORPHYRIN_AND_CHLOROPHYLL_METABOLISM
7389	UROD	uroporphyrinogen decarboxylase																					REACTOME_METABOLISM_OF_PORPHYRINS							BIOCARTA_AHSP_PATHWAY							KEGG_PORPHYRIN_AND_CHLOROPHYLL_METABOLISM
7390	UROS	uroporphyrinogen III synthase																					REACTOME_METABOLISM_OF_PORPHYRINS							BIOCARTA_AHSP_PATHWAY							KEGG_PORPHYRIN_AND_CHLOROPHYLL_METABOLISM
645	BLVRB	biliverdin reductase B (flavin reductase (NADPH))																					REACTOME_METABOLISM_OF_PORPHYRINS														KEGG_PORPHYRIN_AND_CHLOROPHYLL_METABOLISM
5498	PPOX	protoporphyrinogen oxidase																					REACTOME_METABOLISM_OF_PORPHYRINS														KEGG_PORPHYRIN_AND_CHLOROPHYLL_METABOLISM
63967	CLSPN	claspin																								PID_ATR_PATHWAY	PID_PLK1_PATHWAY
2177	FANCD2	Fanconi anemia, complementation group D2																								PID_ATR_PATHWAY
54962	TIPIN	TIMELESS interacting protein																								PID_ATR_PATHWAY
4957	ODF2	outer dense fiber of sperm tails 2																									PID_PLK1_PATHWAY
9055	PRC1	protein regulator of cytokinesis 1																									PID_PLK1_PATHWAY
51327	AHSP	alpha hemoglobin stabilizing protein																												BIOCARTA_AHSP_PATHWAY
89869	PLCZ1	phospholipase C, zeta 1																													KEGG_OOCYTE_MEIOSIS
9918	NCAPD2	non-SMC condensin I complex, subunit D2																																	PID_AURORA_B_PATHWAY
23397	NCAPH	non-SMC condensin I complex, subunit H																																	PID_AURORA_B_PATHWAY
51251	NT5C3	5'-nucleotidase, cytosolic III																																							KEGG_PYRIMIDINE_METABOLISM
93034	NT5C1B	5'-nucleotidase, cytosolic IB																																							KEGG_PYRIMIDINE_METABOLISM
8382	NME5	non-metastatic cells 5, protein expressed in (nucleoside-diphosphate kinase)																																							KEGG_PYRIMIDINE_METABOLISM
10587	TXNRD2	thioredoxin reductase 2																																							KEGG_PYRIMIDINE_METABOLISM
119391	GSTO2	glutathione S-transferase omega 2																																								KEGG_GLUTATHIONE_METABOLISM
2730	GCLM	glutamate-cysteine ligase, modifier subunit																																								KEGG_GLUTATHIONE_METABOLISM
2949	GSTM5	glutathione S-transferase mu 5																																								KEGG_GLUTATHIONE_METABOLISM
4259	MGST3	microsomal glutathione S-transferase 3																																								KEGG_GLUTATHIONE_METABOLISM
4953	ODC1	ornithine decarboxylase 1																																								KEGG_GLUTATHIONE_METABOLISM
641	BLM	Bloom syndrome, RecQ helicase-like																																										REACTOME_MEIOSIS
24137	KIF4A	kinesin family member 4A																																											REACTOME_KINESINS
3832	KIF11	kinesin family member 11																																											REACTOME_KINESINS
3835	KIF22	kinesin family member 22																																											REACTOME_KINESINS
3029	HAGH	hydroxyacylglutathione hydrolase
148327	CREB3L4	cAMP responsive element binding protein 3-like 4
221823	PRPS1L1	phosphoribosyl pyrophosphate synthetase 1-like 1
55811	ADCY10	adenylate cyclase 10 (soluble)
55821	ALLC	allantoicase
5564	PRKAB1	protein kinase, AMP-activated, beta 1 non-catalytic subunit
28984	C13orf15	chromosome 13 open reading frame 15
665	BNIP3L	BCL2/adenovirus E1B 19kDa interacting protein 3-like
5886	RAD23A	RAD23 homolog A (S. cerevisiae)
7874	USP7	ubiquitin specific peptidase 7 (herpes virus-associated)
5213	PFKM	phosphofructokinase, muscle
7037	TFRC	transferrin receptor (p90, CD71)
358	AQP1	aquaporin 1 (Colton blood group)
364	AQP7	aquaporin 7
366	AQP9	aquaporin 9
4778	NFE2	nuclear factor (erythroid-derived 2), 45kDa
2203	FBP1	fructose-1,6-bisphosphatase 1
5224	PGAM2	phosphoglycerate mutase 2 (muscle)
3948	LDHC	lactate dehydrogenase C
5232	PGK2	phosphoglycerate kinase 2
54498	SMOX	spermine oxidase
1586	CYP17A1	cytochrome P450, family 17, subfamily A, polypeptide 1
216	ALDH1A1	aldehyde dehydrogenase 1 family, member A1
317772	HIST2H2AB	histone cluster 2, H2ab
8330	HIST1H2AK	histone cluster 1, H2ak
85235	HIST1H2AH	histone cluster 1, H2ah
8969	HIST1H2AG	histone cluster 1, H2ag
26330	GAPDHS	glyceraldehyde-3-phosphate dehydrogenase, spermatogenic
5261	PHKG2	phosphorylase kinase, gamma 2 (testis)
23604	DAPK2	death-associated protein kinase 2
84790	TUBA1C	tubulin, alpha 1c
6950	TCP1	t-complex 1
8877	SPHK1	sphingosine kinase 1
64137	ABCG4	ATP-binding cassette, sub-family G (WHITE), member 4
10058	ABCB6	ATP-binding cassette, sub-family B (MDR/TAP), member 6
6536	SLC6A9	solute carrier family 6 (neurotransmitter transporter, glycine), member 9
6005	RHAG	Rh-associated glycoprotein
92745	SLC38A5	solute carrier family 38, member 5
6521	SLC4A1	solute carrier family 4, anion exchanger, member 1 (erythrocyte membrane protein band 3, Diego blood group)
148229	ATP8B3	ATPase, aminophospholipid transporter, class I, type 8B, member 3
3148	HMGB2	high mobility group box 2
7153	TOP2A	topoisomerase (DNA) II alpha 170kDa
6652	SORD	sorbitol dehydrogenase
56895	AGPAT4	1-acylglycerol-3-phosphate O-acyltransferase 4 (lysophosphatidic acid acyltransferase, delta)
10162	LPCAT3	lysophosphatidylcholine acyltransferase 3
81490	PTDSS2	phosphatidylserine synthase 2
2820	GPD2	glycerol-3-phosphate dehydrogenase 2 (mitochondrial)
27040	LAT	linker for activation of T cells
63893	UBE2O	ubiquitin-conjugating enzyme E2O
55521	TRIM36	tripartite motif containing 36
3386	ICAM4	intercellular adhesion molecule 4 (Landsteiner-Wiener blood group)
6622	SNCA	synuclein, alpha (non A4 component of amyloid precursor)
5244	ABCB4	ATP-binding cassette, sub-family B (MDR/TAP), member 4
4522	MTHFD1	methylenetetrahydrofolate dehydrogenase (NADP+ dependent) 1, methenyltetrahydrofolate cyclohydrolase, formyltetrahydrofolate synthetase
283871	PGP	phosphoglycolate phosphatase
2057	EPOR	erythropoietin receptor
966	CD59	CD59 molecule, complement regulatory protein
2993	GYPA	glycophorin A (MNS blood group)
10402	ST3GAL6	ST3 beta-galactoside alpha-2,3-sialyltransferase 6
5606	MAP2K3	mitogen-activated protein kinase kinase 3
9265	CYTH3	cytohesin 3
381	ARF5	ADP-ribosylation factor 5
51686	OAZ3	ornithine decarboxylase antizyme 3
55163	PNPO	pyridoxamine 5'-phosphate oxidase
440	ASNS	asparagine synthetase (glutamine-hydrolyzing)
5174	PDZK1	PDZ domain containing 1
760	CA2	carbonic anhydrase II
55593	OTUD5	OTU domain containing 5
3669	ISG20	interferon stimulated exonuclease gene 20kDa
80119	PIF1	PIF1 5'-to-3' DNA helicase homolog (S. cerevisiae)
8438	RAD54L	RAD54-like (S. cerevisiae)
3068	HDGF	hepatoma-derived growth factor
8395	PIP5K1B	phosphatidylinositol-4-phosphate 5-kinase, type I, beta
1384	CRAT	carnitine O-acetyltransferase
10197	PSME3	proteasome (prosome, macropain) activator subunit 3 (PA28 gamma; Ki)
3305	HSPA1L	heat shock 70kDa protein 1-like
26986	PABPC1	poly(A) binding protein, cytoplasmic 1
168391	GALNTL5	UDP-N-acetyl-alpha-D-galactosamine:polypeptide N-acetylgalactosaminyltransferase-like 5
10610	ST6GALNAC2	ST6 (alpha-N-acetyl-neuraminyl-2,3-beta-galactosyl-1,3)-N-acetylgalactosaminide alpha-2,6-sialyltransferase 2
9091	PIGQ	phosphatidylinositol glycan anchor biosynthesis, class Q
2395	FXN	frataxin
2712	GK2	glycerol kinase 2
51729	WBP11	WW domain binding protein 11
51094	ADIPOR1	adiponectin receptor 1
5010	CLDN11	claudin 11
2035	EPB41	erythrocyte membrane protein band 4.1 (elliptocytosis 1, RH-linked)
8531	CSDA	cold shock domain protein A
81624	DIAPH3	diaphanous homolog 3 (Drosophila)
30837	SOCS7	suppressor of cytokine signaling 7
286	ANK1	ankyrin 1, erythrocytic
341947	COX8C	cytochrome c oxidase subunit VIIIC
7802	DNALI1	dynein, axonemal, light intermediate chain 1
345456	PFN3	profilin 3
1510	CTSE	cathepsin E
128817	CSTL1	cystatin-like 1
203102	ADAM32	ADAM metallopeptidase domain 32
3640	INSL3	insulin-like 3 (Leydig cell)
2532	DARC	Duffy blood group, chemokine receptor
11172	INSL6	insulin-like 6
114900	C1QTNF4	C1q and tumor necrosis factor related protein 4
84034	EMILIN2	elastin microfibril interfacer 2
6002	RGS12	regulator of G-protein signaling 12
3783	KCNN4	potassium intermediate/small conductance calcium-activated channel, subfamily N, member 4
55789	DEPDC1B	DEP domain containing 1B
23052	ENDOD1	endonuclease domain containing 1
57610	RANBP10	RAN binding protein 10
117178	SSX2IP	synovial sarcoma, X breakpoint 2 interacting protein
286827	TRIM59	tripartite motif containing 59
23645	PPP1R15A	protein phosphatase 1, regulatory subunit 15A
56903	PAPOLB	poly(A) polymerase beta (testis specific)
7111	TMOD1	tropomodulin 1
5791	PTPRE	protein tyrosine phosphatase, receptor type, E
9271	PIWIL1	piwi-like 1 (Drosophila)
2643	GCH1	GTP cyclohydrolase 1
9149	DYRK1B	dual-specificity tyrosine-(Y)-phosphorylation regulated kinase 1B
8869	ST3GAL5	ST3 beta-galactoside alpha-2,3-sialyltransferase 5
27102	EIF2AK1	eukaryotic translation initiation factor 2-alpha kinase 1
10036	CHAF1A	chromatin assembly factor 1, subunit A (p150)
100505478	LOC100505478	uncharacterized protein LOC100505478
10107	TRIM10	tripartite motif containing 10
10158	PDZK1IP1	PDZK1 interacting protein 1
10360	NPM3	nucleophosmin/nucleoplasmin 3
1039	CDR2	cerebellar degeneration-related protein 2, 62kDa
10422	UBAC1	UBA domain containing 1
1047	CLGN	calmegin
10566	AKAP3	A kinase (PRKA) anchor protein 3
10572	SIVA1	SIVA1, apoptosis-inducing factor
10615	SPAG5	sperm associated antigen 5
10661	KLF1	Kruppel-like factor 1 (erythroid)
10693	CCT6B	chaperonin containing TCP1, subunit 6B (zeta 2)
10732	TCFL5	transcription factor-like 5 (basic helix-loop-helix)
10809	STARD10	StAR-related lipid transfer (START) domain containing 10
10880	ACTL7B	actin-like 7B
10881	ACTL7A	actin-like 7A
10942	PRSS21	protease, serine, 21 (testisin)
11055	ZPBP	zona pellucida binding protein
11092	C9orf9	chromosome 9 open reading frame 9
11163	NUDT4	nudix (nucleoside diphosphate linked moiety X)-type motif 4
11169	WDHD1	WD repeat and HMG-box DNA binding protein 1
113130	CDCA5	cell division cycle associated 5
113746	ODF3	outer dense fiber of sperm tails 3
114112	TXNRD3	thioredoxin reductase 3
114625	ERMAP	erythroblast membrane-associated protein (Scianna blood group)
117155	CATSPER2	cation channel, sperm associated 2
117245	HRASLS5	HRAS-like suppressor family, member 5
120224	TMEM45B	transmembrane protein 45B
120406	FAM55B	family with sequence similarity 55, member B
123606	NIPA1	non imprinted in Prader-Willi/Angelman syndrome 1
123872	DNAAF1	dynein, axonemal, assembly factor 1
124045	C16orf55	chromosome 16 open reading frame 55
124801	LSM12	LSM12 homolog (S. cerevisiae)
124912	SPACA3	sperm acrosome associated 3
126119	JOSD2	Josephin domain containing 2
130560	SPATA3	spermatogenesis associated 3
130752	MDH1B	malate dehydrogenase 1B, NAD (soluble)
131375	LYZL4	lysozyme-like 4
132864	CPEB2	cytoplasmic polyadenylation element binding protein 2
135138	PACRG	PARK2 co-regulated
140625	ACTRT2	actin-related protein T2
143630	UBQLNL	ubiquilin-like
144404	TMEM120B	transmembrane protein 120B
145942	TMCO5A	transmembrane and coiled-coil domains 5A
146212	KCTD19	potassium channel tetramerisation domain containing 19
146378	C16orf92	chromosome 16 open reading frame 92
146852	ODF4	outer dense fiber of sperm tails 4
147719	LYPD4	LY6/PLAUR domain containing 4
148066	ZNRF4	zinc and ring finger 4
148109	FAM187B	family with sequence similarity 187, member B
148398	SAMD11	sterile alpha motif domain containing 11
148534	TMEM56	transmembrane protein 56
149699	GTSF1L	gametocyte specific factor 1-like
150248	C22orf15	chromosome 22 open reading frame 15
151011	2016-09-10	septin 10
151827	LRRC34	leucine rich repeat containing 34
157313	CDCA2	cell division cycle associated 2
157570	ESCO2	establishment of cohesion 1 homolog 2 (S. cerevisiae)
158067	AK8	adenylate kinase 8
1587	ADAM3A	ADAM metallopeptidase domain 3A
160140	C11orf65	chromosome 11 open reading frame 65
162333	2016-03-10	membrane-associated ring finger (C3HC4) 10
163732	CITED4	Cbp/p300-interacting transactivator, with Glu/Asp-rich carboxy-terminal domain, 4
164127	C1orf65	chromosome 1 open reading frame 65
165721	DNAJB8	DnaJ (Hsp40) homolog, subfamily B, member 8
168433	RNF133	ring finger protein 133
200172	SLFNL1	schlafen-like 1
201191	SAMD14	sterile alpha motif domain containing 14
202018	TAPT1	transmembrane anterior posterior transformation 1
2039	EPB49	erythrocyte membrane protein band 4.9 (dematin)
219938	SPATA19	spermatogenesis associated 19
220082	SPERT	spermatid associated
221400	TDRD6	tudor domain containing 6
222229	LRWD1	leucine-rich repeats and WD repeat domain containing 1
222642	TSPO2	translocator protein 2
22996	TTC39A	tetratricopeptide repeat domain 39A
23310	NCAPD3	non-SMC condensin II complex, subunit D3
23588	KLHDC2	kelch domain containing 2
23589	CARHSP1	calcium regulated heat stable protein 1, 24kDa
254956	MORN5	MORN repeat containing 5
255220	TXNDC8	thioredoxin domain containing 8 (spermatozoa)
25923	ATL3	atlastin GTPase 3
26256	CABYR	calcium binding tyrosine-(Y)-phosphorylation regulated
26751	SH3YL1	SH3 domain containing, Ysc84-like 1 (S. cerevisiae)
26994	RNF11	ring finger protein 11
27120	DKKL1	dickkopf-like 1
27346	TMEM97	transmembrane protein 97
282679	AQP11	aquaporin 11
284161	GDPD1	glycerophosphodiester phosphodiesterase domain containing 1
284485	RIIAD1	regulatory subunit of type II PKA R-subunit (RIIa) domain containing 1
285126	DNAJC5G	DnaJ (Hsp40) homolog, subfamily C, member 5 gamma
285237	C3orf38	chromosome 3 open reading frame 38
285782	CAGE1	cancer antigen 1
29070	CCDC113	coiled-coil domain containing 113
29098	RANGRF	RAN guanine nucleotide release factor
29118	DDX25	DEAD (Asp-Glu-Ala-Asp) box polypeptide 25
29128	UHRF1	ubiquitin-like with PHD and ring finger domains 1
29893	PSMC3IP	PSMC3 interacting protein
29902	C12orf24	chromosome 12 open reading frame 24
2995	GYPC	glycophorin C (Gerbich blood group)
317719	KLHL10	kelch-like 10 (Drosophila)
3300	DNAJB2	DnaJ (Hsp40) homolog, subfamily B, member 2
338323	NLRP14	NLR family, pyrin domain containing 14
339778	C2orf70	chromosome 2 open reading frame 70
340348	TSPAN33	tetraspanin 33
341567	H1FNT	H1 histone family, member N, testis-specific
373509	USP50	ubiquitin specific peptidase 50
373861	HILS1	histone linker H1 domain, spermatid-specific 1
374407	DNAJB13	DnaJ (Hsp40) homolog, subfamily B, member 13
374739	TEPP	testis, prostate and placenta expressed
3792	KEL	Kell blood group, metallo-endopeptidase
388581	FAM132A	family with sequence similarity 132, member A
388962	BOLA3	bolA homolog 3 (E. coli)
401067	IQCF3	IQ motif containing F3
4184	SMCP	sperm mitochondria-associated cysteine-rich protein
420	ART4	ADP-ribosyltransferase 4 (Dombrock blood group)
4291	MLF1	myeloid leukemia factor 1
4354	MPP1	membrane protein, palmitoylated 1, 55kDa
441376	C8orf85	chromosome 8 open reading frame 85
4867	NPHP1	nephronophthisis 1 (juvenile)
493861	EID3	EP300 interacting inhibitor of differentiation 3
4956	ODF1	outer dense fiber of sperm tails 1
503497	MS4A13	membrane-spanning 4-domains, subfamily A, member 13
50613	UBQLN3	ubiquilin 3
51087	YBX2	Y box binding protein 2
51127	TRIM17	tripartite motif containing 17
51134	CCDC41	coiled-coil domain containing 41
51203	NUSAP1	nucleolar and spindle associated protein 1
51207	DUSP13	dual specificity phosphatase 13
51218	GLRX5	glutaredoxin 5
51257	2016-03-02	membrane-associated ring finger (C3HC4) 2
51312	SLC25A37	solute carrier family 25, member 37
51439	FAM8A1	family with sequence similarity 8, member A1
51522	TMEM14C	transmembrane protein 14C
51533	PHF7	PHD finger protein 7
51629	SLC25A39	solute carrier family 25, member 39
54443	ANLN	anillin, actin binding protein
54558	SPATA6	spermatogenesis associated 6
54749	EPDR1	ependymin related protein 1 (zebrafish)
54827	FAM55D	family with sequence similarity 55, member D
54964	C1orf56	chromosome 1 open reading frame 56
54976	C20orf27	chromosome 20 open reading frame 27
54977	SLC25A38	solute carrier family 25, member 38
54994	C20orf11	chromosome 20 open reading frame 11
55028	C17orf80	chromosome 17 open reading frame 80
55108	BSDC1	BSD domain containing 1
55329	MNS1	meiosis-specific nuclear structural 1
55363	HEMGN	hemogen
55544	RBM38	RNA binding motif protein 38
55646	LYAR	Ly1 antibody reactive homolog (mouse)
55815	TSNAXIP1	translin-associated factor X interacting protein 1
55833	UBAP2	ubiquitin associated protein 2
55872	PBK	PDZ binding kinase
56	ACRV1	acrosomal vesicle protein 1
5619	PRM1	protamine 1
56271	BEX4	brain expressed, X-linked 4
57151	LYZL6	lysozyme-like 6
57553	MICAL3	microtubule associated monoxygenase, calponin and LIM domain containing 3
58531	PRM3	protamine 3
5990	RFX2	regulatory factor X, 2 (influences HLA class II expression)
63979	FIGNL1	fidgetin-like 1
64122	FN3K	fructosamine 3 kinase
64180	DPEP3	dipeptidase 3
64518	TEKT3	tektin 3
646480	FABP9	fatty acid binding protein 9, testis
647310	TEX22	testis expressed 22
64800	EFCAB6	EF-hand calcium binding domain 6
64847	SPATA20	spermatogenesis associated 20
66008	TRAK2	trafficking protein, kinesin binding 2
6660	SOX5	SRY (sex determining region Y)-box 5
6691	SPINK2	serine peptidase inhibitor, Kazal type 2 (acrosin-trypsin inhibitor)
6733	SRPK2	SRSF protein kinase 2
6764	ST5	suppression of tumorigenicity 5
6886	TAL1	T-cell acute lymphocytic leukemia 1
6919	TCEA2	transcription elongation factor A (SII), 2
6941	TCF19	transcription factor 19
6954	TCP11	t-complex 11 homolog (mouse)
6991	TCTE3	t-complex-associated-testis-expressed 3
7001	PRDX2	peroxiredoxin 2
7103	TSPAN8	tetraspanin 8
7141	TNP1	transition protein 1 (during histone to protamine replacement)
7142	TNP2	transition protein 2 (during histone to protamine replacement)
7288	TULP2	tubby like protein 2
741	ZNHIT2	zinc finger, HIT-type containing 2
7913	DEK	DEK oncogene
79153	GDPD3	glycerophosphodiester phosphodiesterase domain containing 3
79154	DHRS11	dehydrogenase/reductase (SDR family) member 11
79639	TMEM53	transmembrane protein 53
79740	ZBBX	zinc finger, B-box domain containing
80097	MZT2B	mitotic spindle organizing protein 2B
80148	PQLC1	PQ loop repeat containing 1
80212	CCDC92	coiled-coil domain containing 92
80318	GKAP1	G kinase anchoring protein 1
81552	VOPP1	vesicular, overexpressed in cancer, prosurvival protein 1
81558	FAM117A	family with sequence similarity 117, member A
81572	PDRG1	p53 and DNA-damage regulated 1
81616	ACSBG2	acyl-CoA synthetase bubblegum family member 2
81689	ISCA1	iron-sulfur cluster assembly 1 homolog (S. cerevisiae)
81889	FAHD1	fumarylacetoacetate hydrolase domain containing 1
8208	CHAF1B	chromatin assembly factor 1, subunit B (p60)
8226	HDHD1	haloacid dehalogenase-like hydrolase domain containing 1
8293	SERF1A	small EDRK-rich factor 1A (telomeric)
8328	GFI1B	growth factor independent 1B transcription repressor
83445	GSG1	germ cell associated 1
83461	CDCA3	cell division cycle associated 3
83657	DYNLRB2	dynein, light chain, roadblock-type 2
83659	TEKT1	tektin 1
83894	TTC29	tetratricopeptide repeat domain 29
83903	GSG2	germ cell associated 2 (haspin)
83983	TSSK6	testis-specific serine kinase 6
84073	MYCBPAP	MYCBP associated protein
84074	QRICH2	glutamine rich 2
84203	TXNDC2	thioredoxin domain containing 2 (spermatozoa)
84337	ELOF1	elongation factor 1 homolog (S. cerevisiae)
84419	C15orf48	chromosome 15 open reading frame 48
8444	DYRK3	dual-specificity tyrosine-(Y)-phosphorylation regulated kinase 3
84569	LYZL1	lysozyme-like 1
84645	C22orf23	chromosome 22 open reading frame 23
84654	SPZ1	spermatogenic leucine zipper 1
84661	DPY30	dpy-30 homolog (C. elegans)
84692	CCDC54	coiled-coil domain containing 54
84792	C7orf70	chromosome 7 open reading frame 70
84939	MUM1	melanoma associated antigen (mutated) 1
84952	CGNL1	cingulin-like 1
8520	HAT1	histone acetyltransferase 1
85462	FHDC1	FH2 domain containing 1
85478	CCDC65	coiled-coil domain containing 65
85479	DNAJC5B	DnaJ (Hsp40) homolog, subfamily C, member 5 beta
8852	AKAP4	A kinase (PRKA) anchor protein 4
89765	RSPH1	radial spoke head 1 homolog (Chlamydomonas)
90843	TCEAL8	transcription elongation factor A (SII)-like 8
9099	USP2	ubiquitin specific peptidase 2
92840	REEP6	receptor accessory protein 6
93661	CAPZA3	capping protein (actin filament) muscle Z-line, alpha 3
93974	ATPIF1	ATPase inhibitory factor 1
9457	FHL5	four and a half LIM domains 5
9465	AKAP7	A kinase (PRKA) anchor protein 7
9529	BAG5	BCL2-associated athanogene 5
9576	SPAG6	sperm associated antigen 6
9590	AKAP12	A kinase (PRKA) anchor protein 12
9738	CCP110	centriolar coiled coil protein 110kDa
9848	MFAP3L	microfibrillar-associated protein 3-like
9911	TMCC2	transmembrane and coiled-coil domain family 2
[truncated: 3 more columns]

## Sheet: down to 90 mg_kg
Overlap Results
Collection(s):	CP, CP:BIOCARTA, CP:KEGG, CP:REACTOME
# overlaps shown:	50
# genesets in collections:	1329
# genes in comparison (n):	453
# genes in universe (N):	45956
Gene Set Name	# Genes in Gene Set (K)	Description	# Genes in Overlap (k)	k/K	p-value	FDR q-value
REACTOME_CELL_CYCLE	421	Genes involved in Cell Cycle	52	0.1235	1.29e-40	1.71e-37
REACTOME_CELL_CYCLE_MITOTIC	325	Genes involved in Cell Cycle, Mitotic	44	0.1354	3.16e-36	2.1e-33
REACTOME_DNA_REPLICATION	192	Genes involved in DNA Replication	33	0.1719	6.4e-31	2.83e-28
REACTOME_MITOTIC_M_M_G1_PHASES	172	Genes involved in Mitotic M-M/G1 phases	30	0.1744	2.06e-28	6.83e-26
KEGG_CELL_CYCLE	128	Cell cycle	24	0.1875	9.06e-24	2.41e-21
REACTOME_MITOTIC_G1_G1_S_PHASES	137	Genes involved in Mitotic G1-G1/S phases	24	0.1752	5.01e-23	1.11e-20
REACTOME_G1_S_TRANSITION	112	Genes involved in G1/S Transition	22	0.1964	2.29e-22	4.35e-20
REACTOME_G2_M_CHECKPOINTS	45	Genes involved in G2/M Checkpoints	14	0.3111	8.46e-18	1.4e-15
REACTOME_CELL_CYCLE_CHECKPOINTS	124	Genes involved in Cell Cycle Checkpoints	19	0.1532	2.31e-17	3.42e-15
REACTOME_ACTIVATION_OF_THE_PRE_REPLICATIVE_COMPLEX	31	Genes involved in Activation of the pre-replicative complex	12	0.3871	8.67e-17	1.15e-14
BIOCARTA_MCM_PATHWAY	18	CDK Regulation of DNA Replication	10	0.5556	3.2e-16	3.86e-14
PID_E2F_PATHWAY	74	E2F transcription factor network	15	0.2027	6.87e-16	7.6e-14
REACTOME_ACTIVATION_OF_ATR_IN_RESPONSE_TO_REPLICATION_STRESS	38	Genes involved in Activation of ATR in response to replication stress	12	0.3158	1.56e-15	1.6e-13
REACTOME_M_G1_TRANSITION	81	Genes involved in M/G1 Transition	15	0.1852	2.88e-15	2.73e-13
REACTOME_S_PHASE	109	Genes involved in S Phase	16	0.1468	1.58e-14	1.4e-12
REACTOME_MITOTIC_PROMETAPHASE	87	Genes involved in Mitotic Prometaphase	14	0.1609	1.88e-13	1.56e-11
REACTOME_SYNTHESIS_OF_DNA	92	Genes involved in Synthesis of DNA	14	0.1522	4.19e-13	3.28e-11
REACTOME_E2F_MEDIATED_REGULATION_OF_DNA_REPLICATION	35	Genes involved in E2F mediated regulation of DNA replication	10	0.2857	1.16e-12	8.53e-11
KEGG_DNA_REPLICATION	36	DNA replication	10	0.2778	1.59e-12	1.11e-10
REACTOME_DNA_STRAND_ELONGATION	30	Genes involved in DNA strand elongation	9	0.3	9.67e-12	6.42e-10
REACTOME_CHROMOSOME_MAINTENANCE	122	Genes involved in Chromosome Maintenance	14	0.1148	2.18e-11	1.38e-09
REACTOME_METABOLISM_OF_PORPHYRINS	14	Genes involved in Metabolism of porphyrins	7	0.5	2.79e-11	1.69e-09
BIOCARTA_CELLCYCLE_PATHWAY	23	Cyclins and Cell Cycle Regulation	8	0.3478	3.61e-11	2.09e-09
REACTOME_ASSEMBLY_OF_THE_PRE_REPLICATIVE_COMPLEX	65	Genes involved in Assembly of the pre-replicative complex	11	0.1692	4.2e-11	2.32e-09
REACTOME_ORC1_REMOVAL_FROM_CHROMATIN	67	Genes involved in Orc1 removal from chromatin	11	0.1642	5.92e-11	3.15e-09
REACTOME_G1_S_SPECIFIC_TRANSCRIPTION	19	Genes involved in G1/S-Specific Transcription	7	0.3684	3.93e-10	1.94e-08
REACTOME_UNWINDING_OF_DNA	11	Genes involved in Unwinding of DNA	6	0.5455	3.93e-10	1.94e-08
PID_PLK1_PATHWAY	46	PLK1 signaling events	9	0.1957	6.48e-10	3.07e-08
BIOCARTA_AHSP_PATHWAY	13	Hemoglobin's Chaperone	6	0.4615	1.44e-09	6.58e-08
KEGG_OOCYTE_MEIOSIS	114	Oocyte meiosis	12	0.1053	1.62e-09	7.19e-08
PID_ATR_PATHWAY	39	ATR signaling pathway	8	0.2051	3.95e-09	1.64e-07
PID_AURORA_B_PATHWAY	39	Aurora B signaling	8	0.2051	3.95e-09	1.64e-07
PID_FOXM1_PATHWAY	40	FOXM1 transcription factor network	8	0.2	4.89e-09	1.97e-07
BIOCARTA_SKP2E2F_PATHWAY	10	E2F1 Destruction Pathway	5	0.5	2.2e-08	8.61e-07
REACTOME_MEIOSIS	116	Genes involved in Meiosis	11	0.0948	2.35e-08	8.93e-07
REACTOME_KINESINS	24	Genes involved in Kinesins	6	0.25	1.03e-07	3.79e-06
BIOCARTA_P27_PATHWAY	13	Regulation of p27 Phosphorylation during Cell Cycle Progression	5	0.3846	1.1e-07	3.84e-06
SA_REG_CASCADE_OF_CYCLIN_EXPR	13	Expression of cyclins regulates progression through the cell cycle by activating cyclin-dependent kinases.	5	0.3846	1.1e-07	3.84e-06
REACTOME_G0_AND_EARLY_G1	25	Genes involved in G0 and Early G1	6	0.24	1.34e-07	4.57e-06
KEGG_PORPHYRIN_AND_CHLOROPHYLL_METABOLISM	41	Porphyrin and chlorophyll metabolism	7	0.1707	1.45e-07	4.83e-06
BIOCARTA_G1_PATHWAY	28	Cell Cycle: G1/S Check Point	6	0.2143	2.78e-07	9.02e-06
BIOCARTA_P53_PATHWAY	16	p53 Signaling Pathway	5	0.3125	3.64e-07	1.15e-05
KEGG_PYRIMIDINE_METABOLISM	98	Pyrimidine metabolism	9	0.0918	5.89e-07	1.81e-05
KEGG_GLUTATHIONE_METABOLISM	50	Glutathione metabolism	7	0.14	5.98e-07	1.81e-05
REACTOME_MEIOTIC_SYNAPSIS	73	Genes involved in Meiotic Synapsis	8	0.1096	6.43e-07	1.9e-05
REACTOME_REGULATION_OF_MITOTIC_CELL_CYCLE	85	Genes involved in Regulation of mitotic cell cycle	8	0.0941	2.08e-06	6e-05
REACTOME_DEPOSITION_OF_NEW_CENPA_CONTAINING_NUCLEOSOMES_AT_THE_CENTROMERE	64	Genes involved in Deposition of New CENPA-containing Nucleosomes at the Centromere	7	0.1094	3.3e-06	9.34e-05
BIOCARTA_RACCYCD_PATHWAY	26	Influence of Ras and Rho proteins on G1 to S Transition	5	0.1923	5.05e-06	0.00014
KEGG_P53_SIGNALING_PATHWAY	69	p53 signaling pathway	7	0.1014	5.5e-06	0.000149
REACTOME_TELOMERE_MAINTENANCE	75	Genes involved in Telomere Maintenance	7	0.0933	9.62e-06	0.000256
Gene/Gene Set Overlap Matrix
Entrez Gene Id	Gene Symbol	Gene Description	REACTOME_CELL_CYCLE	REACTOME_CELL_CYCLE_MITOTIC	REACTOME_DNA_REPLICATION	REACTOME_MITOTIC_M_M_G1_PHASES	KEGG_CELL_CYCLE	REACTOME_MITOTIC_G1_G1_S_PHASES	REACTOME_G1_S_TRANSITION	REACTOME_G2_M_CHECKPOINTS	REACTOME_CELL_CYCLE_CHECKPOINTS	REACTOME_ACTIVATION_OF_THE_PRE_REPLICATIVE_COMPLEX	BIOCARTA_MCM_PATHWAY	PID_E2F_PATHWAY	REACTOME_ACTIVATION_OF_ATR_IN_RESPONSE_TO_REPLICATION_STRESS	REACTOME_M_G1_TRANSITION	REACTOME_S_PHASE	REACTOME_MITOTIC_PROMETAPHASE	REACTOME_SYNTHESIS_OF_DNA	REACTOME_E2F_MEDIATED_REGULATION_OF_DNA_REPLICATION	KEGG_DNA_REPLICATION	REACTOME_DNA_STRAND_ELONGATION	REACTOME_CHROMOSOME_MAINTENANCE	REACTOME_METABOLISM_OF_PORPHYRINS	BIOCARTA_CELLCYCLE_PATHWAY	REACTOME_ASSEMBLY_OF_THE_PRE_REPLICATIVE_COMPLEX	REACTOME_ORC1_REMOVAL_FROM_CHROMATIN	REACTOME_G1_S_SPECIFIC_TRANSCRIPTION	REACTOME_UNWINDING_OF_DNA	PID_PLK1_PATHWAY	BIOCARTA_AHSP_PATHWAY	KEGG_OOCYTE_MEIOSIS	PID_ATR_PATHWAY	PID_AURORA_B_PATHWAY	PID_FOXM1_PATHWAY	BIOCARTA_SKP2E2F_PATHWAY	REACTOME_MEIOSIS	REACTOME_KINESINS	BIOCARTA_P27_PATHWAY	SA_REG_CASCADE_OF_CYCLIN_EXPR	REACTOME_G0_AND_EARLY_G1	KEGG_PORPHYRIN_AND_CHLOROPHYLL_METABOLISM	BIOCARTA_G1_PATHWAY	BIOCARTA_P53_PATHWAY	KEGG_PYRIMIDINE_METABOLISM	KEGG_GLUTATHIONE_METABOLISM	REACTOME_MEIOTIC_SYNAPSIS	REACTOME_REGULATION_OF_MITOTIC_CELL_CYCLE	REACTOME_DEPOSITION_OF_NEW_CENPA_CONTAINING_NUCLEOSOMES_AT_THE_CENTROMERE
4172	MCM3	minichromosome maintenance complex component 3	REACTOME_CELL_CYCLE	REACTOME_CELL_CYCLE_MITOTIC	REACTOME_DNA_REPLICATION	REACTOME_MITOTIC_M_M_G1_PHASES	KEGG_CELL_CYCLE	REACTOME_MITOTIC_G1_G1_S_PHASES	REACTOME_G1_S_TRANSITION	REACTOME_G2_M_CHECKPOINTS	REACTOME_CELL_CYCLE_CHECKPOINTS	REACTOME_ACTIVATION_OF_THE_PRE_REPLICATIVE_COMPLEX	BIOCARTA_MCM_PATHWAY	PID_E2F_PATHWAY	REACTOME_ACTIVATION_OF_ATR_IN_RESPONSE_TO_REPLICATION_STRESS	REACTOME_M_G1_TRANSITION	REACTOME_S_PHASE		REACTOME_SYNTHESIS_OF_DNA		KEGG_DNA_REPLICATION	REACTOME_DNA_STRAND_ELONGATION				REACTOME_ASSEMBLY_OF_THE_PRE_REPLICATIVE_COMPLEX	REACTOME_ORC1_REMOVAL_FROM_CHROMATIN		REACTOME_UNWINDING_OF_DNA
1017	CDK2	cyclin-dependent kinase 2	REACTOME_CELL_CYCLE	REACTOME_CELL_CYCLE_MITOTIC	REACTOME_DNA_REPLICATION	REACTOME_MITOTIC_M_M_G1_PHASES	KEGG_CELL_CYCLE	REACTOME_MITOTIC_G1_G1_S_PHASES	REACTOME_G1_S_TRANSITION	REACTOME_G2_M_CHECKPOINTS	REACTOME_CELL_CYCLE_CHECKPOINTS	REACTOME_ACTIVATION_OF_THE_PRE_REPLICATIVE_COMPLEX	BIOCARTA_MCM_PATHWAY	PID_E2F_PATHWAY	REACTOME_ACTIVATION_OF_ATR_IN_RESPONSE_TO_REPLICATION_STRESS	REACTOME_M_G1_TRANSITION	REACTOME_S_PHASE		REACTOME_SYNTHESIS_OF_DNA						BIOCARTA_CELLCYCLE_PATHWAY		REACTOME_ORC1_REMOVAL_FROM_CHROMATIN					KEGG_OOCYTE_MEIOSIS	PID_ATR_PATHWAY		PID_FOXM1_PATHWAY	BIOCARTA_SKP2E2F_PATHWAY	REACTOME_MEIOSIS		BIOCARTA_P27_PATHWAY	SA_REG_CASCADE_OF_CYCLIN_EXPR	REACTOME_G0_AND_EARLY_G1		BIOCARTA_G1_PATHWAY	BIOCARTA_P53_PATHWAY				REACTOME_REGULATION_OF_MITOTIC_CELL_CYCLE
23594	ORC6	origin recognition complex, subunit 6	REACTOME_CELL_CYCLE	REACTOME_CELL_CYCLE_MITOTIC	REACTOME_DNA_REPLICATION	REACTOME_MITOTIC_M_M_G1_PHASES	KEGG_CELL_CYCLE	REACTOME_MITOTIC_G1_G1_S_PHASES	REACTOME_G1_S_TRANSITION	REACTOME_G2_M_CHECKPOINTS	REACTOME_CELL_CYCLE_CHECKPOINTS	REACTOME_ACTIVATION_OF_THE_PRE_REPLICATIVE_COMPLEX	BIOCARTA_MCM_PATHWAY		REACTOME_ACTIVATION_OF_ATR_IN_RESPONSE_TO_REPLICATION_STRESS	REACTOME_M_G1_TRANSITION	REACTOME_S_PHASE		REACTOME_SYNTHESIS_OF_DNA	REACTOME_E2F_MEDIATED_REGULATION_OF_DNA_REPLICATION						REACTOME_ASSEMBLY_OF_THE_PRE_REPLICATIVE_COMPLEX	REACTOME_ORC1_REMOVAL_FROM_CHROMATIN
4171	MCM2	minichromosome maintenance complex component 2	REACTOME_CELL_CYCLE	REACTOME_CELL_CYCLE_MITOTIC	REACTOME_DNA_REPLICATION	REACTOME_MITOTIC_M_M_G1_PHASES	KEGG_CELL_CYCLE	REACTOME_MITOTIC_G1_G1_S_PHASES	REACTOME_G1_S_TRANSITION	REACTOME_G2_M_CHECKPOINTS	REACTOME_CELL_CYCLE_CHECKPOINTS	REACTOME_ACTIVATION_OF_THE_PRE_REPLICATIVE_COMPLEX	BIOCARTA_MCM_PATHWAY		REACTOME_ACTIVATION_OF_ATR_IN_RESPONSE_TO_REPLICATION_STRESS	REACTOME_M_G1_TRANSITION	REACTOME_S_PHASE		REACTOME_SYNTHESIS_OF_DNA		KEGG_DNA_REPLICATION	REACTOME_DNA_STRAND_ELONGATION				REACTOME_ASSEMBLY_OF_THE_PRE_REPLICATIVE_COMPLEX	REACTOME_ORC1_REMOVAL_FROM_CHROMATIN		REACTOME_UNWINDING_OF_DNA				PID_ATR_PATHWAY
4176	MCM7	minichromosome maintenance complex component 7	REACTOME_CELL_CYCLE	REACTOME_CELL_CYCLE_MITOTIC	REACTOME_DNA_REPLICATION	REACTOME_MITOTIC_M_M_G1_PHASES	KEGG_CELL_CYCLE	REACTOME_MITOTIC_G1_G1_S_PHASES	REACTOME_G1_S_TRANSITION	REACTOME_G2_M_CHECKPOINTS	REACTOME_CELL_CYCLE_CHECKPOINTS	REACTOME_ACTIVATION_OF_THE_PRE_REPLICATIVE_COMPLEX	BIOCARTA_MCM_PATHWAY		REACTOME_ACTIVATION_OF_ATR_IN_RESPONSE_TO_REPLICATION_STRESS	REACTOME_M_G1_TRANSITION	REACTOME_S_PHASE		REACTOME_SYNTHESIS_OF_DNA		KEGG_DNA_REPLICATION	REACTOME_DNA_STRAND_ELONGATION				REACTOME_ASSEMBLY_OF_THE_PRE_REPLICATIVE_COMPLEX	REACTOME_ORC1_REMOVAL_FROM_CHROMATIN		REACTOME_UNWINDING_OF_DNA				PID_ATR_PATHWAY
4173	MCM4	minichromosome maintenance complex component 4	REACTOME_CELL_CYCLE	REACTOME_CELL_CYCLE_MITOTIC	REACTOME_DNA_REPLICATION	REACTOME_MITOTIC_M_M_G1_PHASES	KEGG_CELL_CYCLE	REACTOME_MITOTIC_G1_G1_S_PHASES	REACTOME_G1_S_TRANSITION	REACTOME_G2_M_CHECKPOINTS	REACTOME_CELL_CYCLE_CHECKPOINTS	REACTOME_ACTIVATION_OF_THE_PRE_REPLICATIVE_COMPLEX	BIOCARTA_MCM_PATHWAY		REACTOME_ACTIVATION_OF_ATR_IN_RESPONSE_TO_REPLICATION_STRESS	REACTOME_M_G1_TRANSITION	REACTOME_S_PHASE		REACTOME_SYNTHESIS_OF_DNA		KEGG_DNA_REPLICATION	REACTOME_DNA_STRAND_ELONGATION				REACTOME_ASSEMBLY_OF_THE_PRE_REPLICATIVE_COMPLEX	REACTOME_ORC1_REMOVAL_FROM_CHROMATIN		REACTOME_UNWINDING_OF_DNA
4174	MCM5	minichromosome maintenance complex component 5	REACTOME_CELL_CYCLE	REACTOME_CELL_CYCLE_MITOTIC	REACTOME_DNA_REPLICATION	REACTOME_MITOTIC_M_M_G1_PHASES	KEGG_CELL_CYCLE	REACTOME_MITOTIC_G1_G1_S_PHASES	REACTOME_G1_S_TRANSITION	REACTOME_G2_M_CHECKPOINTS	REACTOME_CELL_CYCLE_CHECKPOINTS	REACTOME_ACTIVATION_OF_THE_PRE_REPLICATIVE_COMPLEX	BIOCARTA_MCM_PATHWAY		REACTOME_ACTIVATION_OF_ATR_IN_RESPONSE_TO_REPLICATION_STRESS	REACTOME_M_G1_TRANSITION	REACTOME_S_PHASE		REACTOME_SYNTHESIS_OF_DNA		KEGG_DNA_REPLICATION	REACTOME_DNA_STRAND_ELONGATION				REACTOME_ASSEMBLY_OF_THE_PRE_REPLICATIVE_COMPLEX	REACTOME_ORC1_REMOVAL_FROM_CHROMATIN		REACTOME_UNWINDING_OF_DNA
4175	MCM6	minichromosome maintenance complex component 6	REACTOME_CELL_CYCLE	REACTOME_CELL_CYCLE_MITOTIC	REACTOME_DNA_REPLICATION	REACTOME_MITOTIC_M_M_G1_PHASES	KEGG_CELL_CYCLE	REACTOME_MITOTIC_G1_G1_S_PHASES	REACTOME_G1_S_TRANSITION	REACTOME_G2_M_CHECKPOINTS	REACTOME_CELL_CYCLE_CHECKPOINTS	REACTOME_ACTIVATION_OF_THE_PRE_REPLICATIVE_COMPLEX	BIOCARTA_MCM_PATHWAY		REACTOME_ACTIVATION_OF_ATR_IN_RESPONSE_TO_REPLICATION_STRESS	REACTOME_M_G1_TRANSITION	REACTOME_S_PHASE		REACTOME_SYNTHESIS_OF_DNA		KEGG_DNA_REPLICATION	REACTOME_DNA_STRAND_ELONGATION				REACTOME_ASSEMBLY_OF_THE_PRE_REPLICATIVE_COMPLEX	REACTOME_ORC1_REMOVAL_FROM_CHROMATIN		REACTOME_UNWINDING_OF_DNA
10926	DBF4	DBF4 homolog (S. cerevisiae)	REACTOME_CELL_CYCLE	REACTOME_CELL_CYCLE_MITOTIC	REACTOME_DNA_REPLICATION	REACTOME_MITOTIC_M_M_G1_PHASES	KEGG_CELL_CYCLE	REACTOME_MITOTIC_G1_G1_S_PHASES	REACTOME_G1_S_TRANSITION	REACTOME_G2_M_CHECKPOINTS	REACTOME_CELL_CYCLE_CHECKPOINTS	REACTOME_ACTIVATION_OF_THE_PRE_REPLICATIVE_COMPLEX			REACTOME_ACTIVATION_OF_ATR_IN_RESPONSE_TO_REPLICATION_STRESS	REACTOME_M_G1_TRANSITION
1869	E2F1	E2F transcription factor 1	REACTOME_CELL_CYCLE	REACTOME_CELL_CYCLE_MITOTIC	REACTOME_DNA_REPLICATION	REACTOME_MITOTIC_M_M_G1_PHASES	KEGG_CELL_CYCLE	REACTOME_MITOTIC_G1_G1_S_PHASES	REACTOME_G1_S_TRANSITION					PID_E2F_PATHWAY		REACTOME_M_G1_TRANSITION				REACTOME_E2F_MEDIATED_REGULATION_OF_DNA_REPLICATION					BIOCARTA_CELLCYCLE_PATHWAY	REACTOME_ASSEMBLY_OF_THE_PRE_REPLICATIVE_COMPLEX		REACTOME_G1_S_SPECIFIC_TRANSCRIPTION								BIOCARTA_SKP2E2F_PATHWAY			BIOCARTA_P27_PATHWAY	SA_REG_CASCADE_OF_CYCLIN_EXPR	REACTOME_G0_AND_EARLY_G1		BIOCARTA_G1_PATHWAY	BIOCARTA_P53_PATHWAY
1870	E2F2	E2F transcription factor 2	REACTOME_CELL_CYCLE	REACTOME_CELL_CYCLE_MITOTIC	REACTOME_DNA_REPLICATION	REACTOME_MITOTIC_M_M_G1_PHASES	KEGG_CELL_CYCLE	REACTOME_MITOTIC_G1_G1_S_PHASES						PID_E2F_PATHWAY		REACTOME_M_G1_TRANSITION										REACTOME_ASSEMBLY_OF_THE_PRE_REPLICATIVE_COMPLEX														SA_REG_CASCADE_OF_CYCLIN_EXPR
991	CDC20	cell division cycle 20 homolog (S. cerevisiae)	REACTOME_CELL_CYCLE	REACTOME_CELL_CYCLE_MITOTIC	REACTOME_DNA_REPLICATION	REACTOME_MITOTIC_M_M_G1_PHASES	KEGG_CELL_CYCLE				REACTOME_CELL_CYCLE_CHECKPOINTS							REACTOME_MITOTIC_PROMETAPHASE												PID_PLK1_PATHWAY		KEGG_OOCYTE_MEIOSIS																REACTOME_REGULATION_OF_MITOTIC_CELL_CYCLE
4085	MAD2L1	MAD2 mitotic arrest deficient-like 1 (yeast)	REACTOME_CELL_CYCLE	REACTOME_CELL_CYCLE_MITOTIC	REACTOME_DNA_REPLICATION	REACTOME_MITOTIC_M_M_G1_PHASES	KEGG_CELL_CYCLE				REACTOME_CELL_CYCLE_CHECKPOINTS							REACTOME_MITOTIC_PROMETAPHASE														KEGG_OOCYTE_MEIOSIS																REACTOME_REGULATION_OF_MITOTIC_CELL_CYCLE
5347	PLK1	polo-like kinase 1	REACTOME_CELL_CYCLE	REACTOME_CELL_CYCLE_MITOTIC	REACTOME_DNA_REPLICATION	REACTOME_MITOTIC_M_M_G1_PHASES	KEGG_CELL_CYCLE											REACTOME_MITOTIC_PROMETAPHASE												PID_PLK1_PATHWAY		KEGG_OOCYTE_MEIOSIS	PID_ATR_PATHWAY		PID_FOXM1_PATHWAY													REACTOME_REGULATION_OF_MITOTIC_CELL_CYCLE
6119	RPA3	replication protein A3, 14kDa	REACTOME_CELL_CYCLE	REACTOME_CELL_CYCLE_MITOTIC	REACTOME_DNA_REPLICATION	REACTOME_MITOTIC_M_M_G1_PHASES		REACTOME_MITOTIC_G1_G1_S_PHASES	REACTOME_G1_S_TRANSITION	REACTOME_G2_M_CHECKPOINTS	REACTOME_CELL_CYCLE_CHECKPOINTS	REACTOME_ACTIVATION_OF_THE_PRE_REPLICATIVE_COMPLEX			REACTOME_ACTIVATION_OF_ATR_IN_RESPONSE_TO_REPLICATION_STRESS	REACTOME_M_G1_TRANSITION	REACTOME_S_PHASE		REACTOME_SYNTHESIS_OF_DNA		KEGG_DNA_REPLICATION	REACTOME_DNA_STRAND_ELONGATION	REACTOME_CHROMOSOME_MAINTENANCE														REACTOME_MEIOSIS
55388	MCM10	minichromosome maintenance complex component 10	REACTOME_CELL_CYCLE	REACTOME_CELL_CYCLE_MITOTIC	REACTOME_DNA_REPLICATION	REACTOME_MITOTIC_M_M_G1_PHASES		REACTOME_MITOTIC_G1_G1_S_PHASES	REACTOME_G1_S_TRANSITION	REACTOME_G2_M_CHECKPOINTS	REACTOME_CELL_CYCLE_CHECKPOINTS	REACTOME_ACTIVATION_OF_THE_PRE_REPLICATIVE_COMPLEX			REACTOME_ACTIVATION_OF_ATR_IN_RESPONSE_TO_REPLICATION_STRESS	REACTOME_M_G1_TRANSITION
9491	PSMF1	proteasome (prosome, macropain) inhibitor subunit 1 (PI31)	REACTOME_CELL_CYCLE	REACTOME_CELL_CYCLE_MITOTIC	REACTOME_DNA_REPLICATION	REACTOME_MITOTIC_M_M_G1_PHASES		REACTOME_MITOTIC_G1_G1_S_PHASES	REACTOME_G1_S_TRANSITION		REACTOME_CELL_CYCLE_CHECKPOINTS					REACTOME_M_G1_TRANSITION	REACTOME_S_PHASE		REACTOME_SYNTHESIS_OF_DNA							REACTOME_ASSEMBLY_OF_THE_PRE_REPLICATIVE_COMPLEX	REACTOME_ORC1_REMOVAL_FROM_CHROMATIN																					REACTOME_REGULATION_OF_MITOTIC_CELL_CYCLE
81620	CDT1	chromatin licensing and DNA replication factor 1	REACTOME_CELL_CYCLE	REACTOME_CELL_CYCLE_MITOTIC	REACTOME_DNA_REPLICATION	REACTOME_MITOTIC_M_M_G1_PHASES		REACTOME_MITOTIC_G1_G1_S_PHASES	REACTOME_G1_S_TRANSITION			REACTOME_ACTIVATION_OF_THE_PRE_REPLICATIVE_COMPLEX	BIOCARTA_MCM_PATHWAY			REACTOME_M_G1_TRANSITION	REACTOME_S_PHASE		REACTOME_SYNTHESIS_OF_DNA	REACTOME_E2F_MEDIATED_REGULATION_OF_DNA_REPLICATION						REACTOME_ASSEMBLY_OF_THE_PRE_REPLICATIVE_COMPLEX	REACTOME_ORC1_REMOVAL_FROM_CHROMATIN	REACTOME_G1_S_SPECIFIC_TRANSCRIPTION
1058	CENPA	centromere protein A	REACTOME_CELL_CYCLE	REACTOME_CELL_CYCLE_MITOTIC	REACTOME_DNA_REPLICATION	REACTOME_MITOTIC_M_M_G1_PHASES												REACTOME_MITOTIC_PROMETAPHASE					REACTOME_CHROMOSOME_MAINTENANCE											PID_AURORA_B_PATHWAY	PID_FOXM1_PATHWAY														REACTOME_DEPOSITION_OF_NEW_CENPA_CONTAINING_NUCLEOSOMES_AT_THE_CENTROMERE
401541	CENPP	centromere protein P	REACTOME_CELL_CYCLE	REACTOME_CELL_CYCLE_MITOTIC	REACTOME_DNA_REPLICATION	REACTOME_MITOTIC_M_M_G1_PHASES												REACTOME_MITOTIC_PROMETAPHASE					REACTOME_CHROMOSOME_MAINTENANCE																										REACTOME_DEPOSITION_OF_NEW_CENPA_CONTAINING_NUCLEOSOMES_AT_THE_CENTROMERE
55839	CENPN	centromere protein N	REACTOME_CELL_CYCLE	REACTOME_CELL_CYCLE_MITOTIC	REACTOME_DNA_REPLICATION	REACTOME_MITOTIC_M_M_G1_PHASES												REACTOME_MITOTIC_PROMETAPHASE					REACTOME_CHROMOSOME_MAINTENANCE																										REACTOME_DEPOSITION_OF_NEW_CENPA_CONTAINING_NUCLEOSOMES_AT_THE_CENTROMERE
332	BIRC5	baculoviral IAP repeat containing 5	REACTOME_CELL_CYCLE	REACTOME_CELL_CYCLE_MITOTIC	REACTOME_DNA_REPLICATION	REACTOME_MITOTIC_M_M_G1_PHASES												REACTOME_MITOTIC_PROMETAPHASE																PID_AURORA_B_PATHWAY	PID_FOXM1_PATHWAY
11004	KIF2C	kinesin family member 2C	REACTOME_CELL_CYCLE	REACTOME_CELL_CYCLE_MITOTIC	REACTOME_DNA_REPLICATION	REACTOME_MITOTIC_M_M_G1_PHASES												REACTOME_MITOTIC_PROMETAPHASE																PID_AURORA_B_PATHWAY				REACTOME_KINESINS
55143	CDCA8	cell division cycle associated 8	REACTOME_CELL_CYCLE	REACTOME_CELL_CYCLE_MITOTIC	REACTOME_DNA_REPLICATION	REACTOME_MITOTIC_M_M_G1_PHASES												REACTOME_MITOTIC_PROMETAPHASE																PID_AURORA_B_PATHWAY
84643	KIF2B	kinesin family member 2B	REACTOME_CELL_CYCLE	REACTOME_CELL_CYCLE_MITOTIC	REACTOME_DNA_REPLICATION	REACTOME_MITOTIC_M_M_G1_PHASES												REACTOME_MITOTIC_PROMETAPHASE																				REACTOME_KINESINS
5905	RANGAP1	Ran GTPase activating protein 1	REACTOME_CELL_CYCLE	REACTOME_CELL_CYCLE_MITOTIC	REACTOME_DNA_REPLICATION	REACTOME_MITOTIC_M_M_G1_PHASES												REACTOME_MITOTIC_PROMETAPHASE
57405	SPC25	SPC25, NDC80 kinetochore complex component, homolog (S. cerevisiae)	REACTOME_CELL_CYCLE	REACTOME_CELL_CYCLE_MITOTIC	REACTOME_DNA_REPLICATION	REACTOME_MITOTIC_M_M_G1_PHASES												REACTOME_MITOTIC_PROMETAPHASE
91687	CENPL	centromere protein L	REACTOME_CELL_CYCLE	REACTOME_CELL_CYCLE_MITOTIC	REACTOME_DNA_REPLICATION	REACTOME_MITOTIC_M_M_G1_PHASES												REACTOME_MITOTIC_PROMETAPHASE
9735	KNTC1	kinetochore associated 1	REACTOME_CELL_CYCLE	REACTOME_CELL_CYCLE_MITOTIC	REACTOME_DNA_REPLICATION	REACTOME_MITOTIC_M_M_G1_PHASES												REACTOME_MITOTIC_PROMETAPHASE
9493	KIF23	kinesin family member 23	REACTOME_CELL_CYCLE	REACTOME_CELL_CYCLE_MITOTIC	REACTOME_DNA_REPLICATION	REACTOME_MITOTIC_M_M_G1_PHASES																												PID_AURORA_B_PATHWAY				REACTOME_KINESINS
5925	RB1	retinoblastoma 1	REACTOME_CELL_CYCLE	REACTOME_CELL_CYCLE_MITOTIC	REACTOME_DNA_REPLICATION		KEGG_CELL_CYCLE	REACTOME_MITOTIC_G1_G1_S_PHASES	REACTOME_G1_S_TRANSITION					PID_E2F_PATHWAY			REACTOME_S_PHASE		REACTOME_SYNTHESIS_OF_DNA	REACTOME_E2F_MEDIATED_REGULATION_OF_DNA_REPLICATION					BIOCARTA_CELLCYCLE_PATHWAY		REACTOME_ORC1_REMOVAL_FROM_CHROMATIN								PID_FOXM1_PATHWAY	BIOCARTA_SKP2E2F_PATHWAY			BIOCARTA_P27_PATHWAY				BIOCARTA_G1_PATHWAY	BIOCARTA_P53_PATHWAY
5984	RFC4	replication factor C (activator 1) 4, 37kDa	REACTOME_CELL_CYCLE	REACTOME_CELL_CYCLE_MITOTIC	REACTOME_DNA_REPLICATION					REACTOME_G2_M_CHECKPOINTS	REACTOME_CELL_CYCLE_CHECKPOINTS				REACTOME_ACTIVATION_OF_ATR_IN_RESPONSE_TO_REPLICATION_STRESS		REACTOME_S_PHASE		REACTOME_SYNTHESIS_OF_DNA		KEGG_DNA_REPLICATION	REACTOME_DNA_STRAND_ELONGATION	REACTOME_CHROMOSOME_MAINTENANCE										PID_ATR_PATHWAY
2237	FEN1	flap structure-specific endonuclease 1	REACTOME_CELL_CYCLE	REACTOME_CELL_CYCLE_MITOTIC	REACTOME_DNA_REPLICATION												REACTOME_S_PHASE		REACTOME_SYNTHESIS_OF_DNA		KEGG_DNA_REPLICATION	REACTOME_DNA_STRAND_ELONGATION	REACTOME_CHROMOSOME_MAINTENANCE
983	CDK1	cyclin-dependent kinase 1	REACTOME_CELL_CYCLE	REACTOME_CELL_CYCLE_MITOTIC			KEGG_CELL_CYCLE	REACTOME_MITOTIC_G1_G1_S_PHASES	REACTOME_G1_S_TRANSITION	REACTOME_G2_M_CHECKPOINTS	REACTOME_CELL_CYCLE_CHECKPOINTS			PID_E2F_PATHWAY						REACTOME_E2F_MEDIATED_REGULATION_OF_DNA_REPLICATION					BIOCARTA_CELLCYCLE_PATHWAY			REACTOME_G1_S_SPECIFIC_TRANSCRIPTION		PID_PLK1_PATHWAY		KEGG_OOCYTE_MEIOSIS			PID_FOXM1_PATHWAY						REACTOME_G0_AND_EARLY_G1		BIOCARTA_G1_PATHWAY					REACTOME_REGULATION_OF_MITOTIC_CELL_CYCLE
891	CCNB1	cyclin B1	REACTOME_CELL_CYCLE	REACTOME_CELL_CYCLE_MITOTIC			KEGG_CELL_CYCLE	REACTOME_MITOTIC_G1_G1_S_PHASES	REACTOME_G1_S_TRANSITION	REACTOME_G2_M_CHECKPOINTS	REACTOME_CELL_CYCLE_CHECKPOINTS									REACTOME_E2F_MEDIATED_REGULATION_OF_DNA_REPLICATION					BIOCARTA_CELLCYCLE_PATHWAY					PID_PLK1_PATHWAY		KEGG_OOCYTE_MEIOSIS			PID_FOXM1_PATHWAY													REACTOME_REGULATION_OF_MITOTIC_CELL_CYCLE
898	CCNE1	cyclin E1	REACTOME_CELL_CYCLE	REACTOME_CELL_CYCLE_MITOTIC			KEGG_CELL_CYCLE	REACTOME_MITOTIC_G1_G1_S_PHASES	REACTOME_G1_S_TRANSITION		REACTOME_CELL_CYCLE_CHECKPOINTS		BIOCARTA_MCM_PATHWAY	PID_E2F_PATHWAY			REACTOME_S_PHASE			REACTOME_E2F_MEDIATED_REGULATION_OF_DNA_REPLICATION					BIOCARTA_CELLCYCLE_PATHWAY			REACTOME_G1_S_SPECIFIC_TRANSCRIPTION				KEGG_OOCYTE_MEIOSIS			PID_FOXM1_PATHWAY	BIOCARTA_SKP2E2F_PATHWAY			BIOCARTA_P27_PATHWAY	SA_REG_CASCADE_OF_CYCLIN_EXPR	REACTOME_G0_AND_EARLY_G1		BIOCARTA_G1_PATHWAY	BIOCARTA_P53_PATHWAY
9134	CCNE2	cyclin E2	REACTOME_CELL_CYCLE	REACTOME_CELL_CYCLE_MITOTIC			KEGG_CELL_CYCLE	REACTOME_MITOTIC_G1_G1_S_PHASES	REACTOME_G1_S_TRANSITION		REACTOME_CELL_CYCLE_CHECKPOINTS			PID_E2F_PATHWAY			REACTOME_S_PHASE															KEGG_OOCYTE_MEIOSIS								SA_REG_CASCADE_OF_CYCLIN_EXPR	REACTOME_G0_AND_EARLY_G1
7027	TFDP1	transcription factor Dp-1	REACTOME_CELL_CYCLE	REACTOME_CELL_CYCLE_MITOTIC			KEGG_CELL_CYCLE	REACTOME_MITOTIC_G1_G1_S_PHASES	REACTOME_G1_S_TRANSITION					PID_E2F_PATHWAY						REACTOME_E2F_MEDIATED_REGULATION_OF_DNA_REPLICATION					BIOCARTA_CELLCYCLE_PATHWAY			REACTOME_G1_S_SPECIFIC_TRANSCRIPTION								BIOCARTA_SKP2E2F_PATHWAY			BIOCARTA_P27_PATHWAY		REACTOME_G0_AND_EARLY_G1		BIOCARTA_G1_PATHWAY
1031	CDKN2C	cyclin-dependent kinase inhibitor 2C (p18, inhibits CDK4)	REACTOME_CELL_CYCLE	REACTOME_CELL_CYCLE_MITOTIC			KEGG_CELL_CYCLE	REACTOME_MITOTIC_G1_G1_S_PHASES						PID_E2F_PATHWAY											BIOCARTA_CELLCYCLE_PATHWAY
6241	RRM2	ribonucleotide reductase M2	REACTOME_CELL_CYCLE	REACTOME_CELL_CYCLE_MITOTIC				REACTOME_MITOTIC_G1_G1_S_PHASES	REACTOME_G1_S_TRANSITION					PID_E2F_PATHWAY						REACTOME_E2F_MEDIATED_REGULATION_OF_DNA_REPLICATION								REACTOME_G1_S_SPECIFIC_TRANSCRIPTION																	KEGG_PYRIMIDINE_METABOLISM	KEGG_GLUTATHIONE_METABOLISM
7298	TYMS	thymidylate synthetase	REACTOME_CELL_CYCLE	REACTOME_CELL_CYCLE_MITOTIC				REACTOME_MITOTIC_G1_G1_S_PHASES	REACTOME_G1_S_TRANSITION					PID_E2F_PATHWAY						REACTOME_E2F_MEDIATED_REGULATION_OF_DNA_REPLICATION								REACTOME_G1_S_SPECIFIC_TRANSCRIPTION																	KEGG_PYRIMIDINE_METABOLISM
6790	AURKA	aurora kinase A	REACTOME_CELL_CYCLE	REACTOME_CELL_CYCLE_MITOTIC																										PID_PLK1_PATHWAY		KEGG_OOCYTE_MEIOSIS		PID_AURORA_B_PATHWAY														REACTOME_REGULATION_OF_MITOTIC_CELL_CYCLE
10383	TUBB4B	tubulin, beta 4B class IVb	REACTOME_CELL_CYCLE	REACTOME_CELL_CYCLE_MITOTIC
203068	TUBB	tubulin, beta class I	REACTOME_CELL_CYCLE	REACTOME_CELL_CYCLE_MITOTIC
10734	STAG3	stromal antigen 3	REACTOME_CELL_CYCLE																				REACTOME_CHROMOSOME_MAINTENANCE									KEGG_OOCYTE_MEIOSIS					REACTOME_MEIOSIS										REACTOME_MEIOTIC_SYNAPSIS
3014	H2AFX	H2A histone family, member X	REACTOME_CELL_CYCLE																				REACTOME_CHROMOSOME_MAINTENANCE														REACTOME_MEIOSIS										REACTOME_MEIOTIC_SYNAPSIS		REACTOME_DEPOSITION_OF_NEW_CENPA_CONTAINING_NUCLEOSOMES_AT_THE_CENTROMERE
3015	H2AFZ	H2A histone family, member Z	REACTOME_CELL_CYCLE																				REACTOME_CHROMOSOME_MAINTENANCE														REACTOME_MEIOSIS										REACTOME_MEIOTIC_SYNAPSIS		REACTOME_DEPOSITION_OF_NEW_CENPA_CONTAINING_NUCLEOSOMES_AT_THE_CENTROMERE
3013	HIST1H2AD	histone cluster 1, H2ad	REACTOME_CELL_CYCLE																				REACTOME_CHROMOSOME_MAINTENANCE														REACTOME_MEIOSIS										REACTOME_MEIOTIC_SYNAPSIS		REACTOME_DEPOSITION_OF_NEW_CENPA_CONTAINING_NUCLEOSOMES_AT_THE_CENTROMERE
8338	HIST2H2AC	histone cluster 2, H2ac	REACTOME_CELL_CYCLE																				REACTOME_CHROMOSOME_MAINTENANCE														REACTOME_MEIOSIS										REACTOME_MEIOTIC_SYNAPSIS		REACTOME_DEPOSITION_OF_NEW_CENPA_CONTAINING_NUCLEOSOMES_AT_THE_CENTROMERE
3306	HSPA2	heat shock 70kDa protein 2	REACTOME_CELL_CYCLE																				REACTOME_CHROMOSOME_MAINTENANCE														REACTOME_MEIOSIS										REACTOME_MEIOTIC_SYNAPSIS
4000	LMNA	lamin A/C	REACTOME_CELL_CYCLE																				REACTOME_CHROMOSOME_MAINTENANCE														REACTOME_MEIOSIS										REACTOME_MEIOTIC_SYNAPSIS
4001	LMNB1	lamin B1	REACTOME_CELL_CYCLE																				REACTOME_CHROMOSOME_MAINTENANCE														REACTOME_MEIOSIS										REACTOME_MEIOTIC_SYNAPSIS
7029	TFDP2	transcription factor Dp-2 (E2F dimerization partner 2)					KEGG_CELL_CYCLE							PID_E2F_PATHWAY
51343	FZR1	fizzy/cell division cycle 20 related 1 (Drosophila)					KEGG_CELL_CYCLE																							PID_PLK1_PATHWAY
1647	GADD45A	growth arrest and DNA-damage-inducible, alpha					KEGG_CELL_CYCLE																																					BIOCARTA_P53_PATHWAY
6240	RRM1	ribonucleotide reductase M1												PID_E2F_PATHWAY																															KEGG_PYRIMIDINE_METABOLISM	KEGG_GLUTATHIONE_METABOLISM
7083	TK1	thymidine kinase 1, soluble												PID_E2F_PATHWAY																															KEGG_PYRIMIDINE_METABOLISM
54107	POLE3	polymerase (DNA directed), epsilon 3 (p17 subunit)																			KEGG_DNA_REPLICATION																								KEGG_PYRIMIDINE_METABOLISM
2235	FECH	ferrochelatase																						REACTOME_METABOLISM_OF_PORPHYRINS							BIOCARTA_AHSP_PATHWAY											KEGG_PORPHYRIN_AND_CHLOROPHYLL_METABOLISM
212	ALAS2	aminolevulinate, delta-, synthase 2																						REACTOME_METABOLISM_OF_PORPHYRINS							BIOCARTA_AHSP_PATHWAY											KEGG_PORPHYRIN_AND_CHLOROPHYLL_METABOLISM
210	ALAD	aminolevulinate dehydratase																						REACTOME_METABOLISM_OF_PORPHYRINS							BIOCARTA_AHSP_PATHWAY											KEGG_PORPHYRIN_AND_CHLOROPHYLL_METABOLISM
7389	UROD	uroporphyrinogen decarboxylase																						REACTOME_METABOLISM_OF_PORPHYRINS							BIOCARTA_AHSP_PATHWAY											KEGG_PORPHYRIN_AND_CHLOROPHYLL_METABOLISM
7390	UROS	uroporphyrinogen III synthase																						REACTOME_METABOLISM_OF_PORPHYRINS							BIOCARTA_AHSP_PATHWAY											KEGG_PORPHYRIN_AND_CHLOROPHYLL_METABOLISM
645	BLVRB	biliverdin reductase B (flavin reductase (NADPH))																						REACTOME_METABOLISM_OF_PORPHYRINS																		KEGG_PORPHYRIN_AND_CHLOROPHYLL_METABOLISM
5498	PPOX	protoporphyrinogen oxidase																						REACTOME_METABOLISM_OF_PORPHYRINS																		KEGG_PORPHYRIN_AND_CHLOROPHYLL_METABOLISM
63967	CLSPN	claspin																												PID_PLK1_PATHWAY			PID_ATR_PATHWAY
4957	ODF2	outer dense fiber of sperm tails 2																												PID_PLK1_PATHWAY
9055	PRC1	protein regulator of cytokinesis 1																												PID_PLK1_PATHWAY
51327	AHSP	alpha hemoglobin stabilizing protein																													BIOCARTA_AHSP_PATHWAY
805	CALM2	calmodulin 2 (phosphorylase kinase, delta)																														KEGG_OOCYTE_MEIOSIS
89869	PLCZ1	phospholipase C, zeta 1																														KEGG_OOCYTE_MEIOSIS
2177	FANCD2	Fanconi anemia, complementation group D2																															PID_ATR_PATHWAY
54962	TIPIN	TIMELESS interacting protein																															PID_ATR_PATHWAY
9918	NCAPD2	non-SMC condensin I complex, subunit D2																																PID_AURORA_B_PATHWAY
23397	NCAPH	non-SMC condensin I complex, subunit H																																PID_AURORA_B_PATHWAY
641	BLM	Bloom syndrome, RecQ helicase-like																																			REACTOME_MEIOSIS
24137	KIF4A	kinesin family member 4A																																				REACTOME_KINESINS
3832	KIF11	kinesin family member 11																																				REACTOME_KINESINS
3835	KIF22	kinesin family member 22																																				REACTOME_KINESINS
51251	NT5C3	5'-nucleotidase, cytosolic III																																											KEGG_PYRIMIDINE_METABOLISM
93034	NT5C1B	5'-nucleotidase, cytosolic IB																																											KEGG_PYRIMIDINE_METABOLISM
8382	NME5	non-metastatic cells 5, protein expressed in (nucleoside-diphosphate kinase)																																											KEGG_PYRIMIDINE_METABOLISM
10587	TXNRD2	thioredoxin reductase 2																																											KEGG_PYRIMIDINE_METABOLISM
4953	ODC1	ornithine decarboxylase 1																																												KEGG_GLUTATHIONE_METABOLISM
2730	GCLM	glutamate-cysteine ligase, modifier subunit																																												KEGG_GLUTATHIONE_METABOLISM
119391	GSTO2	glutathione S-transferase omega 2																																												KEGG_GLUTATHIONE_METABOLISM
2949	GSTM5	glutathione S-transferase mu 5																																												KEGG_GLUTATHIONE_METABOLISM
4259	MGST3	microsomal glutathione S-transferase 3																																												KEGG_GLUTATHIONE_METABOLISM
5213	PFKM	phosphofructokinase, muscle
7037	TFRC	transferrin receptor (p90, CD71)
10935	PRDX3	peroxiredoxin 3
3029	HAGH	hydroxyacylglutathione hydrolase
468	ATF4	activating transcription factor 4 (tax-responsive enhancer element B67)
221823	PRPS1L1	phosphoribosyl pyrophosphate synthetase 1-like 1
55811	ADCY10	adenylate cyclase 10 (soluble)
55821	ALLC	allantoicase
4778	NFE2	nuclear factor (erythroid-derived 2), 45kDa
2203	FBP1	fructose-1,6-bisphosphatase 1
5224	PGAM2	phosphoglycerate mutase 2 (muscle)
26330	GAPDHS	glyceraldehyde-3-phosphate dehydrogenase, spermatogenic
5261	PHKG2	phosphorylase kinase, gamma 2 (testis)
317772	HIST2H2AB	histone cluster 2, H2ab
8330	HIST1H2AK	histone cluster 1, H2ak
85235	HIST1H2AH	histone cluster 1, H2ah
8969	HIST1H2AG	histone cluster 1, H2ag
7874	USP7	ubiquitin specific peptidase 7 (herpes virus-associated)
358	AQP1	aquaporin 1 (Colton blood group)
364	AQP7	aquaporin 7
366	AQP9	aquaporin 9
3312	HSPA8	heat shock 70kDa protein 8
3305	HSPA1L	heat shock 70kDa protein 1-like
10189	THOC4	THO complex 4
84844	PHF5A	PHD finger protein 5A
29896	TRA2A	transformer 2 alpha homolog (Drosophila)
51729	WBP11	WW domain binding protein 11
3948	LDHC	lactate dehydrogenase C
5232	PGK2	phosphoglycerate kinase 2
28984	C13orf15	chromosome 13 open reading frame 15
54498	SMOX	spermine oxidase
1586	CYP17A1	cytochrome P450, family 17, subfamily A, polypeptide 1
216	ALDH1A1	aldehyde dehydrogenase 1 family, member A1
23604	DAPK2	death-associated protein kinase 2
3148	HMGB2	high mobility group box 2
5886	RAD23A	RAD23 homolog A (S. cerevisiae)
27040	LAT	linker for activation of T cells
3093	UBE2K	ubiquitin-conjugating enzyme E2K
63893	UBE2O	ubiquitin-conjugating enzyme E2O
55521	TRIM36	tripartite motif containing 36
3386	ICAM4	intercellular adhesion molecule 4 (Landsteiner-Wiener blood group)
6622	SNCA	synuclein, alpha (non A4 component of amyloid precursor)
5876	RABGGTB	Rab geranylgeranyltransferase, beta subunit
5481	PPID	peptidylprolyl isomerase D
8438	RAD54L	RAD54-like (S. cerevisiae)
64137	ABCG4	ATP-binding cassette, sub-family G (WHITE), member 4
10058	ABCB6	ATP-binding cassette, sub-family B (MDR/TAP), member 6
6536	SLC6A9	solute carrier family 6 (neurotransmitter transporter, glycine), member 9
6005	RHAG	Rh-associated glycoprotein
92745	SLC38A5	solute carrier family 38, member 5
6521	SLC4A1	solute carrier family 4, anion exchanger, member 1 (erythrocyte membrane protein band 3, Diego blood group)
148229	ATP8B3	ATPase, aminophospholipid transporter, class I, type 8B, member 3
10402	ST3GAL6	ST3 beta-galactoside alpha-2,3-sialyltransferase 6
7153	TOP2A	topoisomerase (DNA) II alpha 170kDa
6652	SORD	sorbitol dehydrogenase
51684	SUFU	suppressor of fused homolog (Drosophila)
2643	GCH1	GTP cyclohydrolase 1
56895	AGPAT4	1-acylglycerol-3-phosphate O-acyltransferase 4 (lysophosphatidic acid acyltransferase, delta)
10162	LPCAT3	lysophosphatidylcholine acyltransferase 3
81490	PTDSS2	phosphatidylserine synthase 2
2820	GPD2	glycerol-3-phosphate dehydrogenase 2 (mitochondrial)
440	ASNS	asparagine synthetase (glutamine-hydrolyzing)
3068	HDGF	hepatoma-derived growth factor
8877	SPHK1	sphingosine kinase 1
7419	VDAC3	voltage-dependent anion channel 3
5244	ABCB4	ATP-binding cassette, sub-family B (MDR/TAP), member 4
7852	CXCR4	chemokine (C-X-C motif) receptor 4
8395	PIP5K1B	phosphatidylinositol-4-phosphate 5-kinase, type I, beta
4522	MTHFD1	methylenetetrahydrofolate dehydrogenase (NADP+ dependent) 1, methenyltetrahydrofolate cyclohydrolase, formyltetrahydrofolate synthetase
283871	PGP	phosphoglycolate phosphatase
9265	CYTH3	cytohesin 3
381	ARF5	ADP-ribosylation factor 5
51686	OAZ3	ornithine decarboxylase antizyme 3
6950	TCP1	t-complex 1
760	CA2	carbonic anhydrase II
3669	ISG20	interferon stimulated exonuclease gene 20kDa
80119	PIF1	PIF1 5'-to-3' DNA helicase homolog (S. cerevisiae)
341947	COX8C	cytochrome c oxidase subunit VIIIC
5010	CLDN11	claudin 11
55844	PPP2R2D	protein phosphatase 2, regulatory subunit B, delta
2035	EPB41	erythrocyte membrane protein band 4.1 (elliptocytosis 1, RH-linked)
8531	CSDA	cold shock domain protein A
10963	STIP1	stress-induced-phosphoprotein 1
286	ANK1	ankyrin 1, erythrocytic
2057	EPOR	erythropoietin receptor
2993	GYPA	glycophorin A (MNS blood group)
7111	TMOD1	tropomodulin 1
7802	DNALI1	dynein, axonemal, light intermediate chain 1
168391	GALNTL5	UDP-N-acetyl-alpha-D-galactosamine:polypeptide N-acetylgalactosaminyltransferase-like 5
10610	ST6GALNAC2	ST6 (alpha-N-acetyl-neuraminyl-2,3-beta-galactosyl-1,3)-N-acetylgalactosaminide alpha-2,6-sialyltransferase 2
23645	PPP1R15A	protein phosphatase 1, regulatory subunit 15A
9091	PIGQ	phosphatidylinositol glycan anchor biosynthesis, class Q
81624	DIAPH3	diaphanous homolog 3 (Drosophila)
345456	PFN3	profilin 3
1510	CTSE	cathepsin E
128817	CSTL1	cystatin-like 1
203102	ADAM32	ADAM metallopeptidase domain 32
30837	SOCS7	suppressor of cytokine signaling 7
3783	KCNN4	potassium intermediate/small conductance calcium-activated channel, subfamily N, member 4
2532	DARC	Duffy blood group, chemokine receptor
11172	INSL6	insulin-like 6
114900	C1QTNF4	C1q and tumor necrosis factor related protein 4
84034	EMILIN2	elastin microfibril interfacer 2
55789	DEPDC1B	DEP domain containing 1B
23052	ENDOD1	endonuclease domain containing 1
2288	FKBP4	FK506 binding protein 4, 59kDa
57610	RANBP10	RAN binding protein 10
117178	SSX2IP	synovial sarcoma, X breakpoint 2 interacting protein
25998	IBTK	inhibitor of Bruton agammaglobulinemia tyrosine kinase
286827	TRIM59	tripartite motif containing 59
162989	DEDD2	death effector domain containing 2
56903	PAPOLB	poly(A) polymerase beta (testis specific)
9271	PIWIL1	piwi-like 1 (Drosophila)
6540	SLC6A13	solute carrier family 6 (neurotransmitter transporter, GABA), member 13
5174	PDZK1	PDZ domain containing 1
8869	ST3GAL5	ST3 beta-galactoside alpha-2,3-sialyltransferase 5
27102	EIF2AK1	eukaryotic translation initiation factor 2-alpha kinase 1
10036	CHAF1A	chromatin assembly factor 1, subunit A (p150)
100505478	LOC100505478	uncharacterized protein LOC100505478
10107	TRIM10	tripartite motif containing 10
10147	SUGP2	SURP and G patch domain containing 2
10158	PDZK1IP1	PDZK1 interacting protein 1
1039	CDR2	cerebellar degeneration-related protein 2, 62kDa
10422	UBAC1	UBA domain containing 1
1047	CLGN	calmegin
10566	AKAP3	A kinase (PRKA) anchor protein 3
10572	SIVA1	SIVA1, apoptosis-inducing factor
10661	KLF1	Kruppel-like factor 1 (erythroid)
10693	CCT6B	chaperonin containing TCP1, subunit 6B (zeta 2)
10732	TCFL5	transcription factor-like 5 (basic helix-loop-helix)
10809	STARD10	StAR-related lipid transfer (START) domain containing 10
10880	ACTL7B	actin-like 7B
10881	ACTL7A	actin-like 7A
11055	ZPBP	zona pellucida binding protein
11092	C9orf9	chromosome 9 open reading frame 9
11163	NUDT4	nudix (nucleoside diphosphate linked moiety X)-type motif 4
113746	ODF3	outer dense fiber of sperm tails 3
114625	ERMAP	erythroblast membrane-associated protein (Scianna blood group)
117155	CATSPER2	cation channel, sperm associated 2
117245	HRASLS5	HRAS-like suppressor family, member 5
120224	TMEM45B	transmembrane protein 45B
120406	FAM55B	family with sequence similarity 55, member B
123606	NIPA1	non imprinted in Prader-Willi/Angelman syndrome 1
123872	DNAAF1	dynein, axonemal, assembly factor 1
124045	C16orf55	chromosome 16 open reading frame 55
124801	LSM12	LSM12 homolog (S. cerevisiae)
124912	SPACA3	sperm acrosome associated 3
126119	JOSD2	Josephin domain containing 2
129880	BBS5	Bardet-Biedl syndrome 5
130560	SPATA3	spermatogenesis associated 3
130752	MDH1B	malate dehydrogenase 1B, NAD (soluble)
131375	LYZL4	lysozyme-like 4
132864	CPEB2	cytoplasmic polyadenylation element binding protein 2
135138	PACRG	PARK2 co-regulated
140625	ACTRT2	actin-related protein T2
140701	ABHD16B	abhydrolase domain containing 16B
143630	UBQLNL	ubiquilin-like
144404	TMEM120B	transmembrane protein 120B
145942	TMCO5A	transmembrane and coiled-coil domains 5A
146212	KCTD19	potassium channel tetramerisation domain containing 19
146378	C16orf92	chromosome 16 open reading frame 92
146852	ODF4	outer dense fiber of sperm tails 4
147719	LYPD4	LY6/PLAUR domain containing 4
148066	ZNRF4	zinc and ring finger 4
148109	FAM187B	family with sequence similarity 187, member B
148398	SAMD11	sterile alpha motif domain containing 11
148534	TMEM56	transmembrane protein 56
149699	GTSF1L	gametocyte specific factor 1-like
150248	C22orf15	chromosome 22 open reading frame 15
151827	LRRC34	leucine rich repeat containing 34
154807	VKORC1L1	vitamin K epoxide reductase complex, subunit 1-like 1
155038	GIMAP8	GTPase, IMAP family member 8
157313	CDCA2	cell division cycle associated 2
157570	ESCO2	establishment of cohesion 1 homolog 2 (S. cerevisiae)
158067	AK8	adenylate kinase 8
1587	ADAM3A	ADAM metallopeptidase domain 3A
162333	2016-03-10	membrane-associated ring finger (C3HC4) 10
163732	CITED4	Cbp/p300-interacting transactivator, with Glu/Asp-rich carboxy-terminal domain, 4
164127	C1orf65	chromosome 1 open reading frame 65
164684	WBP2NL	WBP2 N-terminal like
165721	DNAJB8	DnaJ (Hsp40) homolog, subfamily B, member 8
168433	RNF133	ring finger protein 133
168537	GIMAP7	GTPase, IMAP family member 7
198437	C20orf201	chromosome 20 open reading frame 201
200172	SLFNL1	schlafen-like 1
201191	SAMD14	sterile alpha motif domain containing 14
202018	TAPT1	transmembrane anterior posterior transformation 1
2039	EPB49	erythrocyte membrane protein band 4.9 (dematin)
2146	EZH2	enhancer of zeste homolog 2 (Drosophila)
219938	SPATA19	spermatogenesis associated 19
220082	SPERT	spermatid associated
221400	TDRD6	tudor domain containing 6
222229	LRWD1	leucine-rich repeats and WD repeat domain containing 1
222642	TSPO2	translocator protein 2
222658	KCTD20	potassium channel tetramerisation domain containing 20
22996	TTC39A	tetratricopeptide repeat domain 39A
23149	FCHO1	FCH domain only 1
23176	2016-09-08	septin 8
23310	NCAPD3	non-SMC condensin II complex, subunit D3
2342	FNTB	farnesyltransferase, CAAX box, beta
23560	GTPBP4	GTP binding protein 4
23589	CARHSP1	calcium regulated heat stable protein 1, 24kDa
23648	SSBP3	single stranded DNA binding protein 3
254956	MORN5	MORN repeat containing 5
255220	TXNDC8	thioredoxin domain containing 8 (spermatozoa)
25793	FBXO7	F-box protein 7
25923	ATL3	atlastin GTPase 3
25941	C18orf10	chromosome 18 open reading frame 10
26256	CABYR	calcium binding tyrosine-(Y)-phosphorylation regulated
26576	SRPK3	SRSF protein kinase 3
26973	CHORDC1	cysteine and histidine-rich domain (CHORD) containing 1
26994	RNF11	ring finger protein 11
27120	DKKL1	dickkopf-like 1
27346	TMEM97	transmembrane protein 97
282679	AQP11	aquaporin 11
284485	RIIAD1	regulatory subunit of type II PKA R-subunit (RIIa) domain containing 1
285126	DNAJC5G	DnaJ (Hsp40) homolog, subfamily C, member 5 gamma
285237	C3orf38	chromosome 3 open reading frame 38
285782	CAGE1	cancer antigen 1
29070	CCDC113	coiled-coil domain containing 113
29098	RANGRF	RAN guanine nucleotide release factor
29118	DDX25	DEAD (Asp-Glu-Ala-Asp) box polypeptide 25
29128	UHRF1	ubiquitin-like with PHD and ring finger domains 1
29802	VPREB3	pre-B lymphocyte 3
29893	PSMC3IP	PSMC3 interacting protein
29907	SNX15	sorting nexin 15
29909	GPR171	G protein-coupled receptor 171
2995	GYPC	glycophorin C (Gerbich blood group)
317719	KLHL10	kelch-like 10 (Drosophila)
3300	DNAJB2	DnaJ (Hsp40) homolog, subfamily B, member 2
3337	DNAJB1	DnaJ (Hsp40) homolog, subfamily B, member 1
338323	NLRP14	NLR family, pyrin domain containing 14
339778	C2orf70	chromosome 2 open reading frame 70
340348	TSPAN33	tetraspanin 33
341567	H1FNT	H1 histone family, member N, testis-specific
373509	USP50	ubiquitin specific peptidase 50
373861	HILS1	histone linker H1 domain, spermatid-specific 1
374407	DNAJB13	DnaJ (Hsp40) homolog, subfamily B, member 13
374739	TEPP	testis, prostate and placenta expressed
378807	CATSPER4	cation channel, sperm associated 4
3792	KEL	Kell blood group, metallo-endopeptidase
388581	FAM132A	family with sequence similarity 132, member A
388962	BOLA3	bolA homolog 3 (E. coli)
401067	IQCF3	IQ motif containing F3
4184	SMCP	sperm mitochondria-associated cysteine-rich protein
420	ART4	ADP-ribosyltransferase 4 (Dombrock blood group)
4291	MLF1	myeloid leukemia factor 1
4354	MPP1	membrane protein, palmitoylated 1, 55kDa
441376	C8orf85	chromosome 8 open reading frame 85
4678	NASP	nuclear autoantigenic sperm protein (histone-binding)
4867	NPHP1	nephronophthisis 1 (juvenile)
493861	EID3	EP300 interacting inhibitor of differentiation 3
4956	ODF1	outer dense fiber of sperm tails 1
503497	MS4A13	membrane-spanning 4-domains, subfamily A, member 13
50613	UBQLN3	ubiquilin 3
51087	YBX2	Y box binding protein 2
51097	SCCPDH	saccharopine dehydrogenase (putative)
51134	CCDC41	coiled-coil domain containing 41
51203	NUSAP1	nucleolar and spindle associated protein 1
51207	DUSP13	dual specificity phosphatase 13
51218	GLRX5	glutaredoxin 5
51257	2016-03-02	membrane-associated ring finger (C3HC4) 2
51312	SLC25A37	solute carrier family 25, member 37
51439	FAM8A1	family with sequence similarity 8, member A1
51522	TMEM14C	transmembrane protein 14C
51533	PHF7	PHD finger protein 7
54443	ANLN	anillin, actin binding protein
54558	SPATA6	spermatogenesis associated 6
54827	FAM55D	family with sequence similarity 55, member D
54964	C1orf56	chromosome 1 open reading frame 56
54976	C20orf27	chromosome 20 open reading frame 27
54977	SLC25A38	solute carrier family 25, member 38
54994	C20orf11	chromosome 20 open reading frame 11
55071	C9orf40	chromosome 9 open reading frame 40
55108	BSDC1	BSD domain containing 1
55161	TMEM33	transmembrane protein 33
55329	MNS1	meiosis-specific nuclear structural 1
55363	HEMGN	hemogen
55544	RBM38	RNA binding motif protein 38
55646	LYAR	Ly1 antibody reactive homolog (mouse)
55815	TSNAXIP1	translin-associated factor X interacting protein 1
55872	PBK	PDZ binding kinase
56	ACRV1	acrosomal vesicle protein 1
56271	BEX4	brain expressed, X-linked 4
57151	LYZL6	lysozyme-like 6
57531	HACE1	HECT domain and ankyrin repeat containing, E3 ubiquitin protein ligase 1
57553	MICAL3	microtubule associated monoxygenase, calponin and LIM domain containing 3
58531	PRM3	protamine 3
5990	RFX2	regulatory factor X, 2 (influences HLA class II expression)
60468	BACH2	BTB and CNC homology 1, basic leucine zipper transcription factor 2
63979	FIGNL1	fidgetin-like 1
64122	FN3K	fructosamine 3 kinase
64180	DPEP3	dipeptidase 3
64518	TEKT3	tektin 3
646480	FABP9	fatty acid binding protein 9, testis
647310	TEX22	testis expressed 22
64800	EFCAB6	EF-hand calcium binding domain 6
64847	SPATA20	spermatogenesis associated 20
66008	TRAK2	trafficking protein, kinesin binding 2
6691	SPINK2	serine peptidase inhibitor, Kazal type 2 (acrosin-trypsin inhibitor)
6733	SRPK2	SRSF protein kinase 2
6886	TAL1	T-cell acute lymphocytic leukemia 1
6919	TCEA2	transcription elongation factor A (SII), 2
6941	TCF19	transcription factor 19
6954	TCP11	t-complex 11 homolog (mouse)
6991	TCTE3	t-complex-associated-testis-expressed 3
7001	PRDX2	peroxiredoxin 2
7103	TSPAN8	tetraspanin 8
7141	TNP1	transition protein 1 (during histone to protamine replacement)
7142	TNP2	transition protein 2 (during histone to protamine replacement)
7288	TULP2	tubby like protein 2
7913	DEK	DEK oncogene
79153	GDPD3	glycerophosphodiester phosphodiesterase domain containing 3
79154	DHRS11	dehydrogenase/reductase (SDR family) member 11
79639	TMEM53	transmembrane protein 53
79740	ZBBX	zinc finger, B-box domain containing
80097	MZT2B	mitotic spindle organizing protein 2B
80148	PQLC1	PQ loop repeat containing 1
80212	CCDC92	coiled-coil domain containing 92
80318	GKAP1	G kinase anchoring protein 1
81552	VOPP1	vesicular, overexpressed in cancer, prosurvival protein 1
81558	FAM117A	family with sequence similarity 117, member A
81572	PDRG1	p53 and DNA-damage regulated 1
81616	ACSBG2	acyl-CoA synthetase bubblegum family member 2
81689	ISCA1	iron-sulfur cluster assembly 1 homolog (S. cerevisiae)
81889	FAHD1	fumarylacetoacetate hydrolase domain containing 1
8208	CHAF1B	chromatin assembly factor 1, subunit B (p60)
8226	HDHD1	haloacid dehalogenase-like hydrolase domain containing 1
8328	GFI1B	growth factor independent 1B transcription repressor
83445	GSG1	germ cell associated 1
83461	CDCA3	cell division cycle associated 3
83657	DYNLRB2	dynein, light chain, roadblock-type 2
83659	TEKT1	tektin 1
83695	C12orf32	chromosome 12 open reading frame 32
83894	TTC29	tetratricopeptide repeat domain 29
83903	GSG2	germ cell associated 2 (haspin)
83983	TSSK6	testis-specific serine kinase 6
84073	MYCBPAP	MYCBP associated protein
84074	QRICH2	glutamine rich 2
84203	TXNDC2	thioredoxin domain containing 2 (spermatozoa)
84268	RPAIN	RPA interacting protein
84320	ACBD6	acyl-CoA binding domain containing 6
84419	C15orf48	chromosome 15 open reading frame 48
8444	DYRK3	dual-specificity tyrosine-(Y)-phosphorylation regulated kinase 3
84569	LYZL1	lysozyme-like 1
84661	DPY30	dpy-30 homolog (C. elegans)
84692	CCDC54	coiled-coil domain containing 54
84952	CGNL1	cingulin-like 1
8520	HAT1	histone acetyltransferase 1
85462	FHDC1	FH2 domain containing 1
85478	CCDC65	coiled-coil domain containing 65
85479	DNAJC5B	DnaJ (Hsp40) homolog, subfamily C, member 5 beta
8852	AKAP4	A kinase (PRKA) anchor protein 4
89765	RSPH1	radial spoke head 1 homolog (Chlamydomonas)
90843	TCEAL8	transcription elongation factor A (SII)-like 8
9099	USP2	ubiquitin specific peptidase 2
92840	REEP6	receptor accessory protein 6
93661	CAPZA3	capping protein (actin filament) muscle Z-line, alpha 3
9457	FHL5	four and a half LIM domains 5
9529	BAG5	BCL2-associated athanogene 5
9576	SPAG6	sperm associated antigen 6
9590	AKAP12	A kinase (PRKA) anchor protein 12
9738	CCP110	centriolar coiled coil protein 110kDa
9848	MFAP3L	microfibrillar-associated protein 3-like
9911	TMCC2	transmembrane and coiled-coil domain family 2
[truncated: 3 more columns]
