# Supplementary material for: TRAIN (Transcription of Repeats Activates INterferon) in response to chromatin destabilization induced by small molecules in mammalian cells
Source: eLife. 2018 Feb 5;7:e30842. doi: 10.7554/eLife.30842 (PMC5815852; doi:10.7554/eLife.30842)
Supplement: Figure 2—source data 6. [file elife-30842-fig2-data6.xls]

## Sheet: up to 30 mg_kg
Overlap Results
Collection(s):	CP, CP:BIOCARTA, CP:KEGG, CP:REACTOME
# overlaps shown:	12
# genesets in collections:	1329
# genes in comparison (n):	27
# genes in universe (N):	45956
Gene Set Name	# Genes in Gene Set (K)	Description	# Genes in Overlap (k)	k/K	p-value	FDR q-value
REACTOME_DEGRADATION_OF_THE_EXTRACELLULAR_MATRIX	29	Genes involved in Degradation of the extracellular matrix	3	0.1034	6.54e-07	0.000869
NABA_MATRISOME	1028	Ensemble of genes encoding extracellular matrix and extracellular matrix-associated proteins	7	0.0068	1.65e-06	0.000906
PID_UPA_UPAR_PATHWAY	42	Urokinase-type plasminogen activator (uPA) and uPAR-mediated signaling	3	0.0714	2.04e-06	0.000906
NABA_MATRISOME_ASSOCIATED	753	Ensemble of genes encoding ECM-associated proteins including ECM-affilaited proteins, ECM regulators and secreted factors	6	0.008	4.19e-06	0.00131
KEGG_CYTOSOLIC_DNA_SENSING_PATHWAY	56	Cytosolic DNA-sensing pathway	3	0.0536	4.91e-06	0.00131
KEGG_NOD_LIKE_RECEPTOR_SIGNALING_PATHWAY	62	NOD-like receptor signaling pathway	3	0.0484	6.68e-06	0.00148
REACTOME_EXTRACELLULAR_MATRIX_ORGANIZATION	87	Genes involved in Extracellular matrix organization	3	0.0345	1.85e-05	0.00352
REACTOME_REGULATION_OF_INSULIN_LIKE_GROWTH_FACTOR_IGF_ACTIVITY_BY_INSULIN_LIKE_GROWTH_FACTOR_BINDING_PROTEINS_IGFBPS	16	Genes involved in Regulation of Insulin-like Growth Factor (IGF) Activity by Insulin-like Growth Factor Binding Proteins (IGFBPs)	2	0.125	3.97e-05	0.00659
PID_SYNDECAN_4_PATHWAY	32	Syndecan-4-mediated signaling events	2	0.0625	0.000163	0.0241
KEGG_PRION_DISEASES	35	Prion diseases	2	0.0571	0.000195	0.026
PID_SYNDECAN_1_PATHWAY	46	Syndecan-1-mediated signaling events	2	0.0435	0.000339	0.0405
NABA_ECM_REGULATORS	238	Genes encoding enzymes and their regulators involved in the remodeling of the extracellular matrix	3	0.0126	0.000366	0.0405
Gene/Gene Set Overlap Matrix
Entrez Gene Id	Gene Symbol	Gene Description	REACTOME_DEGRADATION_OF_THE_EXTRACELLULAR_MATRIX	NABA_MATRISOME	PID_UPA_UPAR_PATHWAY	NABA_MATRISOME_ASSOCIATED	KEGG_CYTOSOLIC_DNA_SENSING_PATHWAY	KEGG_NOD_LIKE_RECEPTOR_SIGNALING_PATHWAY	REACTOME_EXTRACELLULAR_MATRIX_ORGANIZATION	REACTOME_REGULATION_OF_INSULIN_LIKE_GROWTH_FACTOR_IGF_ACTIVITY_BY_INSULIN_LIKE_GROWTH_FACTOR_BINDING_PROTEINS_IGFBPS	PID_SYNDECAN_4_PATHWAY	KEGG_PRION_DISEASES	PID_SYNDECAN_1_PATHWAY	NABA_ECM_REGULATORS
1511	CTSG	cathepsin G	REACTOME_DEGRADATION_OF_THE_EXTRACELLULAR_MATRIX	NABA_MATRISOME	PID_UPA_UPAR_PATHWAY	NABA_MATRISOME_ASSOCIATED			REACTOME_EXTRACELLULAR_MATRIX_ORGANIZATION	REACTOME_REGULATION_OF_INSULIN_LIKE_GROWTH_FACTOR_IGF_ACTIVITY_BY_INSULIN_LIKE_GROWTH_FACTOR_BINDING_PROTEINS_IGFBPS				NABA_ECM_REGULATORS
4318	MMP9	matrix metallopeptidase 9 (gelatinase B, 92kDa gelatinase, 92kDa type IV collagenase)	REACTOME_DEGRADATION_OF_THE_EXTRACELLULAR_MATRIX	NABA_MATRISOME	PID_UPA_UPAR_PATHWAY	NABA_MATRISOME_ASSOCIATED			REACTOME_EXTRACELLULAR_MATRIX_ORGANIZATION		PID_SYNDECAN_4_PATHWAY		PID_SYNDECAN_1_PATHWAY	NABA_ECM_REGULATORS
1991	ELANE	elastase, neutrophil expressed	REACTOME_DEGRADATION_OF_THE_EXTRACELLULAR_MATRIX	NABA_MATRISOME	PID_UPA_UPAR_PATHWAY	NABA_MATRISOME_ASSOCIATED			REACTOME_EXTRACELLULAR_MATRIX_ORGANIZATION					NABA_ECM_REGULATORS
6352	CCL5	chemokine (C-C motif) ligand 5		NABA_MATRISOME		NABA_MATRISOME_ASSOCIATED	KEGG_CYTOSOLIC_DNA_SENSING_PATHWAY	KEGG_NOD_LIKE_RECEPTOR_SIGNALING_PATHWAY			PID_SYNDECAN_4_PATHWAY	KEGG_PRION_DISEASES	PID_SYNDECAN_1_PATHWAY
3553	IL1B	interleukin 1, beta		NABA_MATRISOME		NABA_MATRISOME_ASSOCIATED	KEGG_CYTOSOLIC_DNA_SENSING_PATHWAY	KEGG_NOD_LIKE_RECEPTOR_SIGNALING_PATHWAY				KEGG_PRION_DISEASES
93978	CLEC6A	C-type lectin domain family 6, member A		NABA_MATRISOME		NABA_MATRISOME_ASSOCIATED
3489	IGFBP6	insulin-like growth factor binding protein 6		NABA_MATRISOME						REACTOME_REGULATION_OF_INSULIN_LIKE_GROWTH_FACTOR_IGF_ACTIVITY_BY_INSULIN_LIKE_GROWTH_FACTOR_BINDING_PROTEINS_IGFBPS
29108	PYCARD	PYD and CARD domain containing					KEGG_CYTOSOLIC_DNA_SENSING_PATHWAY	KEGG_NOD_LIKE_RECEPTOR_SIGNALING_PATHWAY
4616	GADD45B	growth arrest and DNA-damage-inducible, beta
901	CCNG2	cyclin G2
1152	CKB	creatine kinase, brain
3067	HDC	histidine decarboxylase
3290	HSD11B1	hydroxysteroid (11-beta) dehydrogenase 1
5341	PLEK	pleckstrin
3101	HK3	hexokinase 3 (white cell)
3861	KRT14	keratin 14
1466	CSRP2	cysteine and glycine-rich protein 2
2878	GPX3	glutathione peroxidase 3 (plasma)
8993	PGLYRP1	peptidoglycan recognition protein 1
1116	CHI3L1	chitinase 3-like 1 (cartilage glycoprotein-39)
29952	DPP7	dipeptidyl-peptidase 7
4681	NBL1	neuroblastoma, suppression of tumorigenicity 1
51303	FKBP11	FK506 binding protein 11, 19 kDa
57126	CD177	CD177 molecule
80761	UPK3B	uroplakin 3B
84681	HINT2	histidine triad nucleotide binding protein 2
8987	STBD1	starch binding domain 1

## Sheet: up to 60 mg_kg
Overlap Results
Collection(s):	CP, CP:BIOCARTA, CP:KEGG, CP:REACTOME
# overlaps shown:	50
# genesets in collections:	1329
# genes in comparison (n):	194
# genes in universe (N):	45956
Gene Set Name	# Genes in Gene Set (K)	Description	# Genes in Overlap (k)	k/K	p-value	FDR q-value
REACTOME_IMMUNE_SYSTEM	933	Genes involved in Immune System	46	0.0493	2.59e-35	3.45e-32
REACTOME_INTERFERON_SIGNALING	159	Genes involved in Interferon Signaling	24	0.1509	2.55e-30	1.7e-27
REACTOME_CYTOKINE_SIGNALING_IN_IMMUNE_SYSTEM	270	Genes involved in Cytokine Signaling in Immune system	27	0.1	5.26e-29	2.33e-26
REACTOME_INTERFERON_ALPHA_BETA_SIGNALING	64	Genes involved in Interferon alpha/beta signaling	18	0.2812	2.46e-28	8.16e-26
NABA_MATRISOME	1028	Ensemble of genes encoding extracellular matrix and extracellular matrix-associated proteins	37	0.036	1.34e-23	3.55e-21
REACTOME_INTERFERON_GAMMA_SIGNALING	63	Genes involved in Interferon gamma signaling	12	0.1905	5.02e-17	1.11e-14
NABA_MATRISOME_ASSOCIATED	753	Ensemble of genes encoding ECM-associated proteins including ECM-affilaited proteins, ECM regulators and secreted factors	25	0.0332	2.32e-15	4.4e-13
KEGG_TOLL_LIKE_RECEPTOR_SIGNALING_PATHWAY	102	Toll-like receptor signaling pathway	10	0.098	2.16e-11	3.6e-09
BIOCARTA_COMP_PATHWAY	19	Complement Pathway	6	0.3158	1.36e-10	2e-08
BIOCARTA_CLASSIC_PATHWAY	14	Classical Complement Pathway	5	0.3571	2.47e-09	3.2e-07
NABA_CORE_MATRISOME	275	Ensemble of genes encoding core extracellular matrix including ECM glycoproteins, collagens and proteoglycans	12	0.0436	2.65e-09	3.2e-07
REACTOME_INNATE_IMMUNE_SYSTEM	279	Genes involved in Innate Immune System	12	0.043	3.12e-09	3.45e-07
KEGG_CYTOSOLIC_DNA_SENSING_PATHWAY	56	Cytosolic DNA-sensing pathway	7	0.125	4.17e-09	4.27e-07
REACTOME_INITIAL_TRIGGERING_OF_COMPLEMENT	16	Genes involved in Initial triggering of complement	5	0.3125	5.35e-09	5.08e-07
KEGG_COMPLEMENT_AND_COAGULATION_CASCADES	69	Complement and coagulation cascades	7	0.1014	1.85e-08	1.64e-06
REACTOME_ADAPTIVE_IMMUNE_SYSTEM	539	Genes involved in Adaptive Immune System	14	0.026	8.72e-08	7.25e-06
REACTOME_COMPLEMENT_CASCADE	32	Genes involved in Complement cascade	5	0.1562	2.34e-07	1.83e-05
KEGG_PRION_DISEASES	35	Prion diseases	5	0.1429	3.73e-07	2.75e-05
PID_IL23_PATHWAY	37	IL23-mediated signaling events	5	0.1351	4.97e-07	3.48e-05
PID_IFNG_PATHWAY	40	IFN-gamma pathway	5	0.125	7.43e-07	4.71e-05
NABA_ECM_AFFILIATED	171	Genes encoding proteins affiliated structurally or functionally to extracellular matrix proteins	8	0.0468	7.45e-07	4.71e-05
KEGG_LYSOSOME	121	Lysosome	7	0.0579	9.01e-07	5.45e-05
PID_IL6_7_PATHWAY	47	IL6-mediated signaling events	5	0.1064	1.69e-06	9.77e-05
REACTOME_EXTRACELLULAR_MATRIX_ORGANIZATION	87	Genes involved in Extracellular matrix organization	6	0.069	1.99e-06	0.00011
NABA_ECM_GLYCOPROTEINS	196	Genes encoding structural ECM glycoproteins	8	0.0408	2.07e-06	0.00011
NABA_SECRETED_FACTORS	344	Genes encoding secreted soluble factors	10	0.0291	2.36e-06	0.000121
REACTOME_REGULATION_OF_IFNA_SIGNALING	24	Genes involved in Regulation of IFNA signaling	4	0.1667	3.06e-06	0.000151
REACTOME_COLLAGEN_FORMATION	58	Genes involved in Collagen formation	5	0.0862	4.86e-06	0.000231
PID_CXCR4_PATHWAY	102	CXCR4-mediated signaling events	6	0.0588	5.04e-06	0.000231
ST_TYPE_I_INTERFERON_PATHWAY	9	Type I Interferon (alpha/beta IFN) Pathway	3	0.3333	6.11e-06	0.000271
PID_IL12_2PATHWAY	63	IL12-mediated signaling events	5	0.0794	7.34e-06	0.000305
REACTOME_COSTIMULATION_BY_THE_CD28_FAMILY	63	Genes involved in Costimulation by the CD28 family	5	0.0794	7.34e-06	0.000305
REACTOME_CREATION_OF_C4_AND_C2_ACTIVATORS	10	Genes involved in Creation of C4 and C2 activators	3	0.3	8.7e-06	0.000341
PID_INTEGRIN1_PATHWAY	66	Beta1 integrin cell surface interactions	5	0.0758	9.23e-06	0.000341
PID_TCR_PATHWAY	66	TCR signaling in na&#xef;ve CD4+ T cells	5	0.0758	9.23e-06	0.000341
REACTOME_ANTIVIRAL_MECHANISM_BY_IFN_STIMULATED_GENES	66	Genes involved in Antiviral mechanism by IFN-stimulated genes	5	0.0758	9.23e-06	0.000341
PID_FRA_PATHWAY	37	Validated transcriptional targets of AP1 family members Fra1 and Fra2	4	0.1081	1.82e-05	0.000655
REACTOME_NCAM1_INTERACTIONS	39	Genes involved in NCAM1 interactions	4	0.1026	2.26e-05	0.000789
KEGG_CELL_ADHESION_MOLECULES_CAMS	134	Cell adhesion molecules (CAMs)	6	0.0448	2.4e-05	0.000818
NABA_BASEMENT_MEMBRANES	40	Genes encoding structural components of basement membranes	4	0.1	2.5e-05	0.00083
PID_REG_GR_PATHWAY	82	Glucocorticoid receptor regulatory network	5	0.061	2.67e-05	0.000865
KEGG_ECM_RECEPTOR_INTERACTION	84	ECM-receptor interaction	5	0.0595	3e-05	0.000949
KEGG_SYSTEMIC_LUPUS_ERYTHEMATOSUS	140	Systemic lupus erythematosus	6	0.0429	3.07e-05	0.00095
BIOCARTA_IL22BP_PATHWAY	16	IL22 Soluble Receptor Signaling Pathway	3	0.1875	3.98e-05	0.0012
BIOCARTA_IL10_PATHWAY	17	IL-10 Anti-inflammatory Signaling Pathway	3	0.1765	4.82e-05	0.00142
REACTOME_DEVELOPMENTAL_BIOLOGY	396	Genes involved in Developmental Biology	9	0.0227	5.24e-05	0.00151
KEGG_JAK_STAT_SIGNALING_PATHWAY	155	Jak-STAT signaling pathway	6	0.0387	5.43e-05	0.00154
REACTOME_PD1_SIGNALING	18	Genes involved in PD-1 signaling	3	0.1667	5.77e-05	0.0016
NABA_ECM_REGULATORS	238	Genes encoding enzymes and their regulators involved in the remodeling of the extracellular matrix	7	0.0294	7.41e-05	0.002
PID_CD8_TCR_PATHWAY	53	TCR signaling in na&#xef;ve CD8+ T cells	4	0.0755	7.67e-05	0.002
Gene/Gene Set Overlap Matrix
Entrez Gene Id	Gene Symbol	Gene Description	REACTOME_IMMUNE_SYSTEM	REACTOME_INTERFERON_SIGNALING	REACTOME_CYTOKINE_SIGNALING_IN_IMMUNE_SYSTEM	REACTOME_INTERFERON_ALPHA_BETA_SIGNALING	NABA_MATRISOME	REACTOME_INTERFERON_GAMMA_SIGNALING	NABA_MATRISOME_ASSOCIATED	KEGG_TOLL_LIKE_RECEPTOR_SIGNALING_PATHWAY	BIOCARTA_COMP_PATHWAY	BIOCARTA_CLASSIC_PATHWAY	NABA_CORE_MATRISOME	REACTOME_INNATE_IMMUNE_SYSTEM	KEGG_CYTOSOLIC_DNA_SENSING_PATHWAY	REACTOME_INITIAL_TRIGGERING_OF_COMPLEMENT	KEGG_COMPLEMENT_AND_COAGULATION_CASCADES	REACTOME_ADAPTIVE_IMMUNE_SYSTEM	REACTOME_COMPLEMENT_CASCADE	KEGG_PRION_DISEASES	PID_IL23_PATHWAY	PID_IFNG_PATHWAY	NABA_ECM_AFFILIATED	KEGG_LYSOSOME	PID_IL6_7_PATHWAY	REACTOME_EXTRACELLULAR_MATRIX_ORGANIZATION	NABA_ECM_GLYCOPROTEINS	NABA_SECRETED_FACTORS	REACTOME_REGULATION_OF_IFNA_SIGNALING	REACTOME_COLLAGEN_FORMATION	PID_CXCR4_PATHWAY	ST_TYPE_I_INTERFERON_PATHWAY	PID_IL12_2PATHWAY	REACTOME_COSTIMULATION_BY_THE_CD28_FAMILY	REACTOME_CREATION_OF_C4_AND_C2_ACTIVATORS	PID_INTEGRIN1_PATHWAY	PID_TCR_PATHWAY	REACTOME_ANTIVIRAL_MECHANISM_BY_IFN_STIMULATED_GENES	PID_FRA_PATHWAY	REACTOME_NCAM1_INTERACTIONS	KEGG_CELL_ADHESION_MOLECULES_CAMS	NABA_BASEMENT_MEMBRANES	PID_REG_GR_PATHWAY	KEGG_ECM_RECEPTOR_INTERACTION	KEGG_SYSTEMIC_LUPUS_ERYTHEMATOSUS	BIOCARTA_IL22BP_PATHWAY	BIOCARTA_IL10_PATHWAY	REACTOME_DEVELOPMENTAL_BIOLOGY	KEGG_JAK_STAT_SIGNALING_PATHWAY
3665	IRF7	interferon regulatory factor 7	REACTOME_IMMUNE_SYSTEM	REACTOME_INTERFERON_SIGNALING	REACTOME_CYTOKINE_SIGNALING_IN_IMMUNE_SYSTEM	REACTOME_INTERFERON_ALPHA_BETA_SIGNALING		REACTOME_INTERFERON_GAMMA_SIGNALING		KEGG_TOLL_LIKE_RECEPTOR_SIGNALING_PATHWAY				REACTOME_INNATE_IMMUNE_SYSTEM	KEGG_CYTOSOLIC_DNA_SENSING_PATHWAY
6772	STAT1	signal transducer and activator of transcription 1, 91kDa	REACTOME_IMMUNE_SYSTEM	REACTOME_INTERFERON_SIGNALING	REACTOME_CYTOKINE_SIGNALING_IN_IMMUNE_SYSTEM	REACTOME_INTERFERON_ALPHA_BETA_SIGNALING		REACTOME_INTERFERON_GAMMA_SIGNALING		KEGG_TOLL_LIKE_RECEPTOR_SIGNALING_PATHWAY											PID_IL23_PATHWAY	PID_IFNG_PATHWAY			PID_IL6_7_PATHWAY				REACTOME_REGULATION_OF_IFNA_SIGNALING		PID_CXCR4_PATHWAY	ST_TYPE_I_INTERFERON_PATHWAY	PID_IL12_2PATHWAY					REACTOME_ANTIVIRAL_MECHANISM_BY_IFN_STIMULATED_GENES					PID_REG_GR_PATHWAY			BIOCARTA_IL22BP_PATHWAY	BIOCARTA_IL10_PATHWAY		KEGG_JAK_STAT_SIGNALING_PATHWAY
3659	IRF1	interferon regulatory factor 1	REACTOME_IMMUNE_SYSTEM	REACTOME_INTERFERON_SIGNALING	REACTOME_CYTOKINE_SIGNALING_IN_IMMUNE_SYSTEM	REACTOME_INTERFERON_ALPHA_BETA_SIGNALING		REACTOME_INTERFERON_GAMMA_SIGNALING						REACTOME_INNATE_IMMUNE_SYSTEM								PID_IFNG_PATHWAY			PID_IL6_7_PATHWAY																		PID_REG_GR_PATHWAY
9021	SOCS3	suppressor of cytokine signaling 3	REACTOME_IMMUNE_SYSTEM	REACTOME_INTERFERON_SIGNALING	REACTOME_CYTOKINE_SIGNALING_IN_IMMUNE_SYSTEM	REACTOME_INTERFERON_ALPHA_BETA_SIGNALING		REACTOME_INTERFERON_GAMMA_SIGNALING										REACTOME_ADAPTIVE_IMMUNE_SYSTEM			PID_IL23_PATHWAY				PID_IL6_7_PATHWAY				REACTOME_REGULATION_OF_IFNA_SIGNALING																	BIOCARTA_IL22BP_PATHWAY			KEGG_JAK_STAT_SIGNALING_PATHWAY
10379	IRF9	interferon regulatory factor 9	REACTOME_IMMUNE_SYSTEM	REACTOME_INTERFERON_SIGNALING	REACTOME_CYTOKINE_SIGNALING_IN_IMMUNE_SYSTEM	REACTOME_INTERFERON_ALPHA_BETA_SIGNALING		REACTOME_INTERFERON_GAMMA_SIGNALING														PID_IFNG_PATHWAY										ST_TYPE_I_INTERFERON_PATHWAY																	KEGG_JAK_STAT_SIGNALING_PATHWAY
2634	GBP2	guanylate binding protein 2, interferon-inducible	REACTOME_IMMUNE_SYSTEM	REACTOME_INTERFERON_SIGNALING	REACTOME_CYTOKINE_SIGNALING_IN_IMMUNE_SYSTEM	REACTOME_INTERFERON_ALPHA_BETA_SIGNALING		REACTOME_INTERFERON_GAMMA_SIGNALING
4939	OAS2	2'-5'-oligoadenylate synthetase 2, 69/71kDa	REACTOME_IMMUNE_SYSTEM	REACTOME_INTERFERON_SIGNALING	REACTOME_CYTOKINE_SIGNALING_IN_IMMUNE_SYSTEM	REACTOME_INTERFERON_ALPHA_BETA_SIGNALING		REACTOME_INTERFERON_GAMMA_SIGNALING
8638	OASL	2'-5'-oligoadenylate synthetase-like	REACTOME_IMMUNE_SYSTEM	REACTOME_INTERFERON_SIGNALING	REACTOME_CYTOKINE_SIGNALING_IN_IMMUNE_SYSTEM	REACTOME_INTERFERON_ALPHA_BETA_SIGNALING		REACTOME_INTERFERON_GAMMA_SIGNALING
103	ADAR	adenosine deaminase, RNA-specific	REACTOME_IMMUNE_SYSTEM	REACTOME_INTERFERON_SIGNALING	REACTOME_CYTOKINE_SIGNALING_IN_IMMUNE_SYSTEM	REACTOME_INTERFERON_ALPHA_BETA_SIGNALING									KEGG_CYTOSOLIC_DNA_SENSING_PATHWAY
6773	STAT2	signal transducer and activator of transcription 2, 113kDa	REACTOME_IMMUNE_SYSTEM	REACTOME_INTERFERON_SIGNALING	REACTOME_CYTOKINE_SIGNALING_IN_IMMUNE_SYSTEM	REACTOME_INTERFERON_ALPHA_BETA_SIGNALING																							REACTOME_REGULATION_OF_IFNA_SIGNALING		PID_CXCR4_PATHWAY	ST_TYPE_I_INTERFERON_PATHWAY														BIOCARTA_IL22BP_PATHWAY	BIOCARTA_IL10_PATHWAY		KEGG_JAK_STAT_SIGNALING_PATHWAY
11274	USP18	ubiquitin specific peptidase 18	REACTOME_IMMUNE_SYSTEM	REACTOME_INTERFERON_SIGNALING	REACTOME_CYTOKINE_SIGNALING_IN_IMMUNE_SYSTEM	REACTOME_INTERFERON_ALPHA_BETA_SIGNALING																							REACTOME_REGULATION_OF_IFNA_SIGNALING									REACTOME_ANTIVIRAL_MECHANISM_BY_IFN_STIMULATED_GENES
4600	MX2	myxovirus (influenza virus) resistance 2 (mouse)	REACTOME_IMMUNE_SYSTEM	REACTOME_INTERFERON_SIGNALING	REACTOME_CYTOKINE_SIGNALING_IN_IMMUNE_SYSTEM	REACTOME_INTERFERON_ALPHA_BETA_SIGNALING																																REACTOME_ANTIVIRAL_MECHANISM_BY_IFN_STIMULATED_GENES
3429	IFI27	interferon, alpha-inducible protein 27	REACTOME_IMMUNE_SYSTEM	REACTOME_INTERFERON_SIGNALING	REACTOME_CYTOKINE_SIGNALING_IN_IMMUNE_SYSTEM	REACTOME_INTERFERON_ALPHA_BETA_SIGNALING
10410	IFITM3	interferon induced transmembrane protein 3	REACTOME_IMMUNE_SYSTEM	REACTOME_INTERFERON_SIGNALING	REACTOME_CYTOKINE_SIGNALING_IN_IMMUNE_SYSTEM	REACTOME_INTERFERON_ALPHA_BETA_SIGNALING
10581	IFITM2	interferon induced transmembrane protein 2 (1-8D)	REACTOME_IMMUNE_SYSTEM	REACTOME_INTERFERON_SIGNALING	REACTOME_CYTOKINE_SIGNALING_IN_IMMUNE_SYSTEM	REACTOME_INTERFERON_ALPHA_BETA_SIGNALING
3430	IFI35	interferon-induced protein 35	REACTOME_IMMUNE_SYSTEM	REACTOME_INTERFERON_SIGNALING	REACTOME_CYTOKINE_SIGNALING_IN_IMMUNE_SYSTEM	REACTOME_INTERFERON_ALPHA_BETA_SIGNALING
3433	IFIT2	interferon-induced protein with tetratricopeptide repeats 2	REACTOME_IMMUNE_SYSTEM	REACTOME_INTERFERON_SIGNALING	REACTOME_CYTOKINE_SIGNALING_IN_IMMUNE_SYSTEM	REACTOME_INTERFERON_ALPHA_BETA_SIGNALING
3437	IFIT3	interferon-induced protein with tetratricopeptide repeats 3	REACTOME_IMMUNE_SYSTEM	REACTOME_INTERFERON_SIGNALING	REACTOME_CYTOKINE_SIGNALING_IN_IMMUNE_SYSTEM	REACTOME_INTERFERON_ALPHA_BETA_SIGNALING
3383	ICAM1	intercellular adhesion molecule 1	REACTOME_IMMUNE_SYSTEM	REACTOME_INTERFERON_SIGNALING	REACTOME_CYTOKINE_SIGNALING_IN_IMMUNE_SYSTEM			REACTOME_INTERFERON_GAMMA_SIGNALING										REACTOME_ADAPTIVE_IMMUNE_SYSTEM																							KEGG_CELL_ADHESION_MOLECULES_CAMS		PID_REG_GR_PATHWAY
6672	SP100	SP100 nuclear antigen	REACTOME_IMMUNE_SYSTEM	REACTOME_INTERFERON_SIGNALING	REACTOME_CYTOKINE_SIGNALING_IN_IMMUNE_SYSTEM			REACTOME_INTERFERON_GAMMA_SIGNALING
163351	GBP6	guanylate binding protein family, member 6	REACTOME_IMMUNE_SYSTEM	REACTOME_INTERFERON_SIGNALING	REACTOME_CYTOKINE_SIGNALING_IN_IMMUNE_SYSTEM			REACTOME_INTERFERON_GAMMA_SIGNALING
2633	GBP1	guanylate binding protein 1, interferon-inducible	REACTOME_IMMUNE_SYSTEM	REACTOME_INTERFERON_SIGNALING	REACTOME_CYTOKINE_SIGNALING_IN_IMMUNE_SYSTEM			REACTOME_INTERFERON_GAMMA_SIGNALING
23586	DDX58	DEAD (Asp-Glu-Ala-Asp) box polypeptide 58	REACTOME_IMMUNE_SYSTEM	REACTOME_INTERFERON_SIGNALING	REACTOME_CYTOKINE_SIGNALING_IN_IMMUNE_SYSTEM									REACTOME_INNATE_IMMUNE_SYSTEM	KEGG_CYTOSOLIC_DNA_SENSING_PATHWAY																							REACTOME_ANTIVIRAL_MECHANISM_BY_IFN_STIMULATED_GENES
5610	EIF2AK2	eukaryotic translation initiation factor 2-alpha kinase 2	REACTOME_IMMUNE_SYSTEM	REACTOME_INTERFERON_SIGNALING	REACTOME_CYTOKINE_SIGNALING_IN_IMMUNE_SYSTEM																																	REACTOME_ANTIVIRAL_MECHANISM_BY_IFN_STIMULATED_GENES
3553	IL1B	interleukin 1, beta	REACTOME_IMMUNE_SYSTEM		REACTOME_CYTOKINE_SIGNALING_IN_IMMUNE_SYSTEM		NABA_MATRISOME		NABA_MATRISOME_ASSOCIATED	KEGG_TOLL_LIKE_RECEPTOR_SIGNALING_PATHWAY					KEGG_CYTOSOLIC_DNA_SENSING_PATHWAY					KEGG_PRION_DISEASES	PID_IL23_PATHWAY	PID_IFNG_PATHWAY						NABA_SECRETED_FACTORS					PID_IL12_2PATHWAY
1326	MAP3K8	mitogen-activated protein kinase kinase kinase 8	REACTOME_IMMUNE_SYSTEM		REACTOME_CYTOKINE_SIGNALING_IN_IMMUNE_SYSTEM					KEGG_TOLL_LIKE_RECEPTOR_SIGNALING_PATHWAY								REACTOME_ADAPTIVE_IMMUNE_SYSTEM																REACTOME_COSTIMULATION_BY_THE_CD28_FAMILY			PID_TCR_PATHWAY
3932	LCK	lymphocyte-specific protein tyrosine kinase	REACTOME_IMMUNE_SYSTEM		REACTOME_CYTOKINE_SIGNALING_IN_IMMUNE_SYSTEM													REACTOME_ADAPTIVE_IMMUNE_SYSTEM													PID_CXCR4_PATHWAY		PID_IL12_2PATHWAY	REACTOME_COSTIMULATION_BY_THE_CD28_FAMILY			PID_TCR_PATHWAY
712	C1QA	complement component 1, q subcomponent, A chain	REACTOME_IMMUNE_SYSTEM				NABA_MATRISOME		NABA_MATRISOME_ASSOCIATED		BIOCARTA_COMP_PATHWAY	BIOCARTA_CLASSIC_PATHWAY		REACTOME_INNATE_IMMUNE_SYSTEM		REACTOME_INITIAL_TRIGGERING_OF_COMPLEMENT	KEGG_COMPLEMENT_AND_COAGULATION_CASCADES		REACTOME_COMPLEMENT_CASCADE	KEGG_PRION_DISEASES			NABA_ECM_AFFILIATED												REACTOME_CREATION_OF_C4_AND_C2_ACTIVATORS										KEGG_SYSTEMIC_LUPUS_ERYTHEMATOSUS
713	C1QB	complement component 1, q subcomponent, B chain	REACTOME_IMMUNE_SYSTEM				NABA_MATRISOME		NABA_MATRISOME_ASSOCIATED		BIOCARTA_COMP_PATHWAY	BIOCARTA_CLASSIC_PATHWAY		REACTOME_INNATE_IMMUNE_SYSTEM		REACTOME_INITIAL_TRIGGERING_OF_COMPLEMENT	KEGG_COMPLEMENT_AND_COAGULATION_CASCADES		REACTOME_COMPLEMENT_CASCADE	KEGG_PRION_DISEASES			NABA_ECM_AFFILIATED												REACTOME_CREATION_OF_C4_AND_C2_ACTIVATORS										KEGG_SYSTEMIC_LUPUS_ERYTHEMATOSUS
714	C1QC	complement component 1, q subcomponent, C chain	REACTOME_IMMUNE_SYSTEM				NABA_MATRISOME		NABA_MATRISOME_ASSOCIATED		BIOCARTA_COMP_PATHWAY	BIOCARTA_CLASSIC_PATHWAY		REACTOME_INNATE_IMMUNE_SYSTEM		REACTOME_INITIAL_TRIGGERING_OF_COMPLEMENT	KEGG_COMPLEMENT_AND_COAGULATION_CASCADES		REACTOME_COMPLEMENT_CASCADE	KEGG_PRION_DISEASES			NABA_ECM_AFFILIATED												REACTOME_CREATION_OF_C4_AND_C2_ACTIVATORS										KEGG_SYSTEMIC_LUPUS_ERYTHEMATOSUS
929	CD14	CD14 molecule	REACTOME_IMMUNE_SYSTEM							KEGG_TOLL_LIKE_RECEPTOR_SIGNALING_PATHWAY				REACTOME_INNATE_IMMUNE_SYSTEM																						PID_INTEGRIN1_PATHWAY
51284	TLR7	toll-like receptor 7	REACTOME_IMMUNE_SYSTEM							KEGG_TOLL_LIKE_RECEPTOR_SIGNALING_PATHWAY				REACTOME_INNATE_IMMUNE_SYSTEM
942	CD86	CD86 molecule	REACTOME_IMMUNE_SYSTEM							KEGG_TOLL_LIKE_RECEPTOR_SIGNALING_PATHWAY								REACTOME_ADAPTIVE_IMMUNE_SYSTEM																REACTOME_COSTIMULATION_BY_THE_CD28_FAMILY			PID_TCR_PATHWAY				KEGG_CELL_ADHESION_MOLECULES_CAMS				KEGG_SYSTEMIC_LUPUS_ERYTHEMATOSUS
717	C2	complement component 2	REACTOME_IMMUNE_SYSTEM								BIOCARTA_COMP_PATHWAY	BIOCARTA_CLASSIC_PATHWAY		REACTOME_INNATE_IMMUNE_SYSTEM		REACTOME_INITIAL_TRIGGERING_OF_COMPLEMENT	KEGG_COMPLEMENT_AND_COAGULATION_CASCADES		REACTOME_COMPLEMENT_CASCADE																										KEGG_SYSTEMIC_LUPUS_ERYTHEMATOSUS
629	CFB	complement factor B	REACTOME_IMMUNE_SYSTEM								BIOCARTA_COMP_PATHWAY			REACTOME_INNATE_IMMUNE_SYSTEM		REACTOME_INITIAL_TRIGGERING_OF_COMPLEMENT	KEGG_COMPLEMENT_AND_COAGULATION_CASCADES		REACTOME_COMPLEMENT_CASCADE
79132	DHX58	DEXH (Asp-Glu-X-His) box polypeptide 58	REACTOME_IMMUNE_SYSTEM											REACTOME_INNATE_IMMUNE_SYSTEM
9450	LY86	lymphocyte antigen 86	REACTOME_IMMUNE_SYSTEM											REACTOME_INNATE_IMMUNE_SYSTEM
916	CD3E	CD3e molecule, epsilon (CD3-TCR complex)	REACTOME_IMMUNE_SYSTEM															REACTOME_ADAPTIVE_IMMUNE_SYSTEM			PID_IL23_PATHWAY										PID_CXCR4_PATHWAY		PID_IL12_2PATHWAY	REACTOME_COSTIMULATION_BY_THE_CD28_FAMILY			PID_TCR_PATHWAY
29126	CD274	CD274 molecule	REACTOME_IMMUNE_SYSTEM															REACTOME_ADAPTIVE_IMMUNE_SYSTEM																REACTOME_COSTIMULATION_BY_THE_CD28_FAMILY							KEGG_CELL_ADHESION_MOLECULES_CAMS
7305	TYROBP	TYRO protein tyrosine kinase binding protein	REACTOME_IMMUNE_SYSTEM															REACTOME_ADAPTIVE_IMMUNE_SYSTEM																														REACTOME_DEVELOPMENTAL_BIOLOGY
5720	PSME1	proteasome (prosome, macropain) activator subunit 1 (PA28 alpha)	REACTOME_IMMUNE_SYSTEM															REACTOME_ADAPTIVE_IMMUNE_SYSTEM
5689	PSMB1	proteasome (prosome, macropain) subunit, beta type, 1	REACTOME_IMMUNE_SYSTEM															REACTOME_ADAPTIVE_IMMUNE_SYSTEM
5699	PSMB10	proteasome (prosome, macropain) subunit, beta type, 10	REACTOME_IMMUNE_SYSTEM															REACTOME_ADAPTIVE_IMMUNE_SYSTEM
6890	TAP1	transporter 1, ATP-binding cassette, sub-family B (MDR/TAP)	REACTOME_IMMUNE_SYSTEM															REACTOME_ADAPTIVE_IMMUNE_SYSTEM
120425	AMICA1	adhesion molecule, interacts with CXADR antigen 1	REACTOME_IMMUNE_SYSTEM															REACTOME_ADAPTIVE_IMMUNE_SYSTEM
51676	ASB2	ankyrin repeat and SOCS box containing 2	REACTOME_IMMUNE_SYSTEM															REACTOME_ADAPTIVE_IMMUNE_SYSTEM
6351	CCL4	chemokine (C-C motif) ligand 4					NABA_MATRISOME		NABA_MATRISOME_ASSOCIATED	KEGG_TOLL_LIKE_RECEPTOR_SIGNALING_PATHWAY					KEGG_CYTOSOLIC_DNA_SENSING_PATHWAY													NABA_SECRETED_FACTORS					PID_IL12_2PATHWAY
3627	CXCL10	chemokine (C-X-C motif) ligand 10					NABA_MATRISOME		NABA_MATRISOME_ASSOCIATED	KEGG_TOLL_LIKE_RECEPTOR_SIGNALING_PATHWAY					KEGG_CYTOSOLIC_DNA_SENSING_PATHWAY													NABA_SECRETED_FACTORS
4283	CXCL9	chemokine (C-X-C motif) ligand 9					NABA_MATRISOME		NABA_MATRISOME_ASSOCIATED	KEGG_TOLL_LIKE_RECEPTOR_SIGNALING_PATHWAY											PID_IL23_PATHWAY							NABA_SECRETED_FACTORS
710	SERPING1	serpin peptidase inhibitor, clade G (C1 inhibitor), member 1					NABA_MATRISOME		NABA_MATRISOME_ASSOCIATED								KEGG_COMPLEMENT_AND_COAGULATION_CASCADES
9672	SDC3	syndecan 3					NABA_MATRISOME		NABA_MATRISOME_ASSOCIATED														NABA_ECM_AFFILIATED																		KEGG_CELL_ADHESION_MOLECULES_CAMS			KEGG_ECM_RECEPTOR_INTERACTION
29121	CLEC2D	C-type lectin domain family 2, member D					NABA_MATRISOME		NABA_MATRISOME_ASSOCIATED														NABA_ECM_AFFILIATED
338339	CLEC4D	C-type lectin domain family 4, member D					NABA_MATRISOME		NABA_MATRISOME_ASSOCIATED														NABA_ECM_AFFILIATED
3965	LGALS9	lectin, galactoside-binding, soluble, 9					NABA_MATRISOME		NABA_MATRISOME_ASSOCIATED														NABA_ECM_AFFILIATED
93978	CLEC6A	C-type lectin domain family 6, member A					NABA_MATRISOME		NABA_MATRISOME_ASSOCIATED														NABA_ECM_AFFILIATED
871	SERPINH1	serpin peptidase inhibitor, clade H (heat shock protein 47), member 1, (collagen binding protein 1)					NABA_MATRISOME		NABA_MATRISOME_ASSOCIATED																	REACTOME_EXTRACELLULAR_MATRIX_ORGANIZATION				REACTOME_COLLAGEN_FORMATION
9509	ADAMTS2	ADAM metallopeptidase with thrombospondin type 1 motif, 2					NABA_MATRISOME		NABA_MATRISOME_ASSOCIATED																	REACTOME_EXTRACELLULAR_MATRIX_ORGANIZATION				REACTOME_COLLAGEN_FORMATION
4318	MMP9	matrix metallopeptidase 9 (gelatinase B, 92kDa gelatinase, 92kDa type IV collagenase)					NABA_MATRISOME		NABA_MATRISOME_ASSOCIATED																	REACTOME_EXTRACELLULAR_MATRIX_ORGANIZATION					PID_CXCR4_PATHWAY								PID_FRA_PATHWAY
51129	ANGPTL4	angiopoietin-like 4					NABA_MATRISOME		NABA_MATRISOME_ASSOCIATED																			NABA_SECRETED_FACTORS																				REACTOME_DEVELOPMENTAL_BIOLOGY
3600	IL15	interleukin 15					NABA_MATRISOME		NABA_MATRISOME_ASSOCIATED																			NABA_SECRETED_FACTORS																					KEGG_JAK_STAT_SIGNALING_PATHWAY
10673	TNFSF13B	tumor necrosis factor (ligand) superfamily, member 13b					NABA_MATRISOME		NABA_MATRISOME_ASSOCIATED																			NABA_SECRETED_FACTORS
285	ANGPT2	angiopoietin 2					NABA_MATRISOME		NABA_MATRISOME_ASSOCIATED																			NABA_SECRETED_FACTORS
652	BMP4	bone morphogenetic protein 4					NABA_MATRISOME		NABA_MATRISOME_ASSOCIATED																			NABA_SECRETED_FACTORS
6281	S100A10	S100 calcium binding protein A10					NABA_MATRISOME		NABA_MATRISOME_ASSOCIATED																			NABA_SECRETED_FACTORS
7052	TGM2	transglutaminase 2 (C polypeptide, protein-glutamine-gamma-glutamyltransferase)					NABA_MATRISOME		NABA_MATRISOME_ASSOCIATED																											PID_INTEGRIN1_PATHWAY
12	SERPINA3	serpin peptidase inhibitor, clade A (alpha-1 antiproteinase, antitrypsin), member 3					NABA_MATRISOME		NABA_MATRISOME_ASSOCIATED
5654	HTRA1	HtrA serine peptidase 1					NABA_MATRISOME		NABA_MATRISOME_ASSOCIATED
1282	COL4A1	collagen, type IV, alpha 1					NABA_MATRISOME						NABA_CORE_MATRISOME													REACTOME_EXTRACELLULAR_MATRIX_ORGANIZATION				REACTOME_COLLAGEN_FORMATION						PID_INTEGRIN1_PATHWAY				REACTOME_NCAM1_INTERACTIONS		NABA_BASEMENT_MEMBRANES		KEGG_ECM_RECEPTOR_INTERACTION				REACTOME_DEVELOPMENTAL_BIOLOGY
1291	COL6A1	collagen, type VI, alpha 1					NABA_MATRISOME						NABA_CORE_MATRISOME													REACTOME_EXTRACELLULAR_MATRIX_ORGANIZATION				REACTOME_COLLAGEN_FORMATION						PID_INTEGRIN1_PATHWAY				REACTOME_NCAM1_INTERACTIONS		NABA_BASEMENT_MEMBRANES		KEGG_ECM_RECEPTOR_INTERACTION				REACTOME_DEVELOPMENTAL_BIOLOGY
1284	COL4A2	collagen, type IV, alpha 2					NABA_MATRISOME						NABA_CORE_MATRISOME													REACTOME_EXTRACELLULAR_MATRIX_ORGANIZATION				REACTOME_COLLAGEN_FORMATION										REACTOME_NCAM1_INTERACTIONS		NABA_BASEMENT_MEMBRANES		KEGG_ECM_RECEPTOR_INTERACTION				REACTOME_DEVELOPMENTAL_BIOLOGY
7045	TGFBI	transforming growth factor, beta-induced, 68kDa					NABA_MATRISOME						NABA_CORE_MATRISOME														NABA_ECM_GLYCOPROTEINS									PID_INTEGRIN1_PATHWAY
375790	AGRN	agrin					NABA_MATRISOME						NABA_CORE_MATRISOME														NABA_ECM_GLYCOPROTEINS													REACTOME_NCAM1_INTERACTIONS		NABA_BASEMENT_MEMBRANES		KEGG_ECM_RECEPTOR_INTERACTION				REACTOME_DEVELOPMENTAL_BIOLOGY
3488	IGFBP5	insulin-like growth factor binding protein 5					NABA_MATRISOME						NABA_CORE_MATRISOME														NABA_ECM_GLYCOPROTEINS
3489	IGFBP6	insulin-like growth factor binding protein 6					NABA_MATRISOME						NABA_CORE_MATRISOME														NABA_ECM_GLYCOPROTEINS
1893	ECM1	extracellular matrix protein 1					NABA_MATRISOME						NABA_CORE_MATRISOME														NABA_ECM_GLYCOPROTEINS
2621	GAS6	growth arrest-specific 6					NABA_MATRISOME						NABA_CORE_MATRISOME														NABA_ECM_GLYCOPROTEINS
4013	VWA5A	von Willebrand factor A domain containing 5A					NABA_MATRISOME						NABA_CORE_MATRISOME														NABA_ECM_GLYCOPROTEINS
79174	CRELD2	cysteine-rich with EGF-like domains 2					NABA_MATRISOME						NABA_CORE_MATRISOME														NABA_ECM_GLYCOPROTEINS
5549	PRELP	proline/arginine-rich end leucine-rich repeat protein					NABA_MATRISOME						NABA_CORE_MATRISOME
721	C4B	complement component 4B (Chido blood group)									BIOCARTA_COMP_PATHWAY	BIOCARTA_CLASSIC_PATHWAY					KEGG_COMPLEMENT_AND_COAGULATION_CASCADES																												KEGG_SYSTEMIC_LUPUS_ERYTHEMATOSUS
11277	TREX1	three prime repair exonuclease 1													KEGG_CYTOSOLIC_DNA_SENSING_PATHWAY
3303	HSPA1A	heat shock 70kDa protein 1A																		KEGG_PRION_DISEASES
1051	CEBPB	CCAAT/enhancer binding protein (C/EBP), beta																				PID_IFNG_PATHWAY			PID_IL6_7_PATHWAY																							REACTOME_DEVELOPMENTAL_BIOLOGY
2799	GNS	glucosamine (N-acetyl)-6-sulfatase																						KEGG_LYSOSOME
6556	SLC11A1	solute carrier family 11 (proton-coupled divalent metal ion transporters), member 1																						KEGG_LYSOSOME
138050	HGSNAT	heparan-alpha-glucosaminide N-acetyltransferase																						KEGG_LYSOSOME
10577	NPC2	Niemann-Pick disease, type C2																						KEGG_LYSOSOME
3916	LAMP1	lysosomal-associated membrane protein 1																						KEGG_LYSOSOME
9476	NAPSA	napsin A aspartic peptidase																						KEGG_LYSOSOME
968	CD68	CD68 molecule																						KEGG_LYSOSOME
3726	JUNB	jun B proto-oncogene																							PID_IL6_7_PATHWAY														PID_FRA_PATHWAY
5996	RGS1	regulator of G-protein signaling 1																													PID_CXCR4_PATHWAY
6452	SH3BP2	SH3-domain binding protein 2																																			PID_TCR_PATHWAY
3162	HMOX1	heme oxygenase (decycling) 1																																					PID_FRA_PATHWAY								BIOCARTA_IL10_PATHWAY
595	CCND1	cyclin D1																																					PID_FRA_PATHWAY										KEGG_JAK_STAT_SIGNALING_PATHWAY
7122	CLDN5	claudin 5																																							KEGG_CELL_ADHESION_MOLECULES_CAMS
6614	SIGLEC1	sialic acid binding Ig-like lectin 1, sialoadhesin																																							KEGG_CELL_ADHESION_MOLECULES_CAMS
3861	KRT14	keratin 14																																									PID_REG_GR_PATHWAY
2289	FKBP5	FK506 binding protein 5																																									PID_REG_GR_PATHWAY
4023	LPL	lipoprotein lipase																																														REACTOME_DEVELOPMENTAL_BIOLOGY
85441	PRIC285	peroxisomal proliferator-activated receptor A interacting complex 285																																														REACTOME_DEVELOPMENTAL_BIOLOGY
3315	HSPB1	heat shock 27kDa protein 1
58191	CXCL16	chemokine (C-X-C motif) ligand 16
122953	JDP2	Jun dimerization protein 2
3681	ITGAD	integrin, alpha D
857	CAV1	caveolin 1, caveolae protein, 22kDa
338442	HCAR2	hydroxycarboxylic acid receptor 2
5031	P2RY6	pyrimidinergic receptor P2Y, G-protein coupled, 6
10266	RAMP2	receptor (G protein-coupled) activity modifying protein 2
6343	SCT	secretin
1616	DAXX	death-domain associated protein
5341	PLEK	pleckstrin
1152	CKB	creatine kinase, brain
3067	HDC	histidine decarboxylase
3158	HMGCS2	3-hydroxy-3-methylglutaryl-CoA synthase 2 (mitochondrial)
54625	PARP14	poly (ADP-ribose) polymerase family, member 14
30851	TAX1BP3	Tax1 (human T-cell leukemia virus type I) binding protein 3
1356	CP	ceruloplasmin (ferroxidase)
3101	HK3	hexokinase 3 (white cell)
6507	SLC1A3	solute carrier family 1 (glial high affinity glutamate transporter), member 3
51296	SLC15A3	solute carrier family 15, member 3
231	AKR1B1	aldo-keto reductase family 1, member B1 (aldose reductase)
3290	HSD11B1	hydroxysteroid (11-beta) dehydrogenase 1
1827	RCAN1	regulator of calcineurin 1
2635	GBP3	guanylate binding protein 3
4257	MGST1	microsomal glutathione S-transferase 1
2878	GPX3	glutathione peroxidase 3 (plasma)
56005	C19orf10	chromosome 19 open reading frame 10
339	APOBEC1	apolipoprotein B mRNA editing enzyme, catalytic polypeptide 1
4124	MAN2A1	mannosidase, alpha, class 2A, member 1
11328	FKBP9	FK506 binding protein 9, 63 kDa
7498	XDH	xanthine dehydrogenase
5464	PPA1	pyrophosphatase (inorganic) 1
129607	CMPK2	cytidine monophosphate (UMP-CMP) kinase 2, mitochondrial
1674	DES	desmin
23491	CES3	carboxylesterase 3
8536	CAMK1	calcium/calmodulin-dependent protein kinase I
51131	PHF11	PHD finger protein 11
9961	MVP	major vault protein
5947	RBP1	retinol binding protein 1, cellular
9563	H6PD	hexose-6-phosphate dehydrogenase (glucose 1-dehydrogenase)
100506736	SLFN12L	schlafen family member 12-like
10537	UBD	ubiquitin D
10827	FAM114A2	family with sequence similarity 114, member A2
10906	TRAFD1	TRAF-type zinc finger domain containing 1
11054	OGFR	opioid growth factor receptor
114757	CYGB	cytoglobin
114990	VASN	vasorin
121599	SPIC	Spi-C transcription factor (Spi-1/PU.1 related)
151887	CCDC80	coiled-coil domain containing 80
2012	EMP1	epithelial membrane protein 1
219285	SAMD9L	sterile alpha motif domain containing 9-like
221188	GPR114	G protein-coupled receptor 114
2217	FCGRT	Fc fragment of IgG, receptor, transporter, alpha
25829	TMEM184B	transmembrane protein 184B
25903	OLFML2B	olfactomedin-like 2B
25939	SAMHD1	SAM domain and HD domain 1
2896	GRN	granulin
29887	SNX10	sorting nexin 10
29923	C7orf68	chromosome 7 open reading frame 68
29952	DPP7	dipeptidyl-peptidase 7
337988	CCL9	---
338773	TMEM119	transmembrane protein 119
3816	KLK1	kallikrein 1
387751	GVINP1	GTPase, very large interferon inducible pseudogene 1
3936	LCP1	lymphocyte cytosolic protein 1 (L-plastin)
3959	LGALS3BP	lectin, galactoside-binding, soluble, 3 binding protein
4061	LY6E	lymphocyte antigen 6 complex, locus E
441168	FAM26F	family with sequence similarity 26, member F
4542	MYO1F	myosin IF
4681	NBL1	neuroblastoma, suppression of tumorigenicity 1
5444	PON1	paraoxonase 1
55092	TMEM51	transmembrane protein 51
55332	DRAM1	DNA-damage regulated autophagy modulator 1
55365	TMEM176A	transmembrane protein 176A
55803	ADAP2	ArfGAP with dual PH domains 2
55911	APOBR	apolipoprotein B receptor
56246	MRAP	melanocortin 2 receptor accessory protein
58189	WFDC1	WAP four-disulfide core domain 1
6038	RNASE4	ribonuclease, RNase A family, 4
64108	RTP4	receptor (chemosensory) transporter protein 4
6653	SORL1	sortilin-related receptor, L(DLR class) A repeats containing
684	BST2	bone marrow stromal cell antigen 2
7266	DNAJC7	DnaJ (Hsp40) homolog, subfamily C, member 7
7940	LST1	leukocyte specific transcript 1
80761	UPK3B	uroplakin 3B
83483	PLVAP	plasmalemma vesicle associated protein
84417	C2orf40	chromosome 2 open reading frame 40
8572	PDLIM4	PDZ and LIM domain 4
8987	STBD1	starch binding domain 1
89886	SLAMF9	SLAM family member 9
9262	STK17B	serine/threonine kinase 17b
9473	C1orf38	chromosome 1 open reading frame 38
9771	RAPGEF5	Rap guanine nucleotide exchange factor (GEF) 5
[truncated: 3 more columns]

## Sheet: up to 90 mg_kg
Overlap Results
Collection(s):	CP, CP:BIOCARTA, CP:KEGG, CP:REACTOME
# overlaps shown:	50
# genesets in collections:	1329
# genes in comparison (n):	283
# genes in universe (N):	45956
Gene Set Name	# Genes in Gene Set (K)	Description	# Genes in Overlap (k)	k/K	p-value	FDR q-value
REACTOME_IMMUNE_SYSTEM	933	Genes involved in Immune System	55	0.0589	4.42e-37	5.88e-34
REACTOME_CYTOKINE_SIGNALING_IN_IMMUNE_SYSTEM	270	Genes involved in Cytokine Signaling in Immune system	30	0.1111	1.69e-28	1.12e-25
REACTOME_INTERFERON_SIGNALING	159	Genes involved in Interferon Signaling	25	0.1572	8.48e-28	3.76e-25
REACTOME_INTERFERON_ALPHA_BETA_SIGNALING	64	Genes involved in Interferon alpha/beta signaling	18	0.2812	2.62e-25	8.71e-23
NABA_MATRISOME	1028	Ensemble of genes encoding extracellular matrix and extracellular matrix-associated proteins	45	0.0438	5.96e-25	1.58e-22
NABA_MATRISOME_ASSOCIATED	753	Ensemble of genes encoding ECM-associated proteins including ECM-affilaited proteins, ECM regulators and secreted factors	31	0.0412	1.12e-16	2.48e-14
REACTOME_INNATE_IMMUNE_SYSTEM	279	Genes involved in Innate Immune System	20	0.0717	1.26e-15	2.39e-13
KEGG_LYSOSOME	121	Lysosome	15	0.124	1.44e-15	2.39e-13
REACTOME_INTERFERON_GAMMA_SIGNALING	63	Genes involved in Interferon gamma signaling	12	0.1905	4.75e-15	7.01e-13
KEGG_TOLL_LIKE_RECEPTOR_SIGNALING_PATHWAY	102	Toll-like receptor signaling pathway	11	0.1078	4.31e-11	5.73e-09
REACTOME_TOLL_RECEPTOR_CASCADES	118	Genes involved in Toll Receptor Cascades	11	0.0932	2.12e-10	2.57e-08
REACTOME_HEMOSTASIS	466	Genes involved in Hemostasis	18	0.0386	9.65e-10	1.07e-07
NABA_CORE_MATRISOME	275	Ensemble of genes encoding core extracellular matrix including ECM glycoproteins, collagens and proteoglycans	14	0.0509	2.26e-09	2.31e-07
NABA_ECM_AFFILIATED	171	Genes encoding proteins affiliated structurally or functionally to extracellular matrix proteins	11	0.0643	1.1e-08	1.04e-06
BIOCARTA_CLASSIC_PATHWAY	14	Classical Complement Pathway	5	0.3571	1.64e-08	1.45e-06
NABA_ECM_GLYCOPROTEINS	196	Genes encoding structural ECM glycoproteins	11	0.0561	4.49e-08	3.73e-06
KEGG_CYTOSOLIC_DNA_SENSING_PATHWAY	56	Cytosolic DNA-sensing pathway	7	0.125	5.59e-08	4.37e-06
REACTOME_PLATELET_ACTIVATION_SIGNALING_AND_AGGREGATION	208	Genes involved in Platelet activation, signaling and aggregation	11	0.0529	8.22e-08	6.07e-06
BIOCARTA_COMP_PATHWAY	19	Complement Pathway	5	0.2632	9.26e-08	6.48e-06
KEGG_COMPLEMENT_AND_COAGULATION_CASCADES	69	Complement and coagulation cascades	7	0.1014	2.43e-07	1.61e-05
REACTOME_GPCR_LIGAND_BINDING	408	Genes involved in GPCR ligand binding	14	0.0343	3.06e-07	1.84e-05
REACTOME_ADAPTIVE_IMMUNE_SYSTEM	539	Genes involved in Adaptive Immune System	16	0.0297	3.06e-07	1.84e-05
NABA_ECM_REGULATORS	238	Genes encoding enzymes and their regulators involved in the remodeling of the extracellular matrix	11	0.0462	3.18e-07	1.84e-05
REACTOME_METABOLISM_OF_LIPIDS_AND_LIPOPROTEINS	478	Genes involved in Metabolism of lipids and lipoproteins	15	0.0314	3.59e-07	1.99e-05
PID_IL6_7_PATHWAY	47	IL6-mediated signaling events	6	0.1277	4.49e-07	2.39e-05
REACTOME_GLYCOSAMINOGLYCAN_METABOLISM	111	Genes involved in Glycosaminoglycan metabolism	8	0.0721	4.78e-07	2.4e-05
PID_ALK1_PATHWAY	26	ALK1 signaling events	5	0.1923	5.06e-07	2.4e-05
PID_IL27_PATHWAY	26	IL27-mediated signaling events	5	0.1923	5.06e-07	2.4e-05
KEGG_ECM_RECEPTOR_INTERACTION	84	ECM-receptor interaction	7	0.0833	9.42e-07	4.32e-05
REACTOME_RESPONSE_TO_ELEVATED_PLATELET_CYTOSOLIC_CA2_	89	Genes involved in Response to elevated platelet cytosolic Ca2+	7	0.0787	1.4e-06	6.18e-05
KEGG_ENDOCYTOSIS	183	Endocytosis	9	0.0492	2.29e-06	9.73e-05
KEGG_PRION_DISEASES	35	Prion diseases	5	0.1429	2.39e-06	9.73e-05
REACTOME_INITIAL_TRIGGERING_OF_COMPLEMENT	16	Genes involved in Initial triggering of complement	4	0.25	2.42e-06	9.73e-05
KEGG_SYSTEMIC_LUPUS_ERYTHEMATOSUS	140	Systemic lupus erythematosus	8	0.0571	2.77e-06	0.000108
BIOCARTA_TOLL_PATHWAY	37	Toll-Like Receptor Pathway	5	0.1351	3.17e-06	0.000117
PID_IL23_PATHWAY	37	IL23-mediated signaling events	5	0.1351	3.17e-06	0.000117
PID_INTEGRIN1_PATHWAY	66	Beta1 integrin cell surface interactions	6	0.0909	3.45e-06	0.00012
REACTOME_ANTIVIRAL_MECHANISM_BY_IFN_STIMULATED_GENES	66	Genes involved in Antiviral mechanism by IFN-stimulated genes	6	0.0909	3.45e-06	0.00012
REACTOME_CLASS_A1_RHODOPSIN_LIKE_RECEPTORS	305	Genes involved in Class A/1 (Rhodopsin-like receptors)	11	0.0361	3.57e-06	0.00012
REACTOME_METABOLISM_OF_CARBOHYDRATES	247	Genes involved in Metabolism of carbohydrates	10	0.0405	3.6e-06	0.00012
REACTOME_SIGNALING_BY_ILS	107	Genes involved in Signaling by Interleukins	7	0.0654	4.81e-06	0.000156
REACTOME_RIG_I_MDA5_MEDIATED_INDUCTION_OF_IFN_ALPHA_BETA_PATHWAYS	73	Genes involved in RIG-I/MDA5 mediated induction of IFN-alpha/beta pathways	6	0.0822	6.23e-06	0.000197
KEGG_CYTOKINE_CYTOKINE_RECEPTOR_INTERACTION	267	Cytokine-cytokine receptor interaction	10	0.0375	7.14e-06	0.000221
REACTOME_TRANSMEMBRANE_TRANSPORT_OF_SMALL_MOLECULES	413	Genes involved in Transmembrane transport of small molecules	12	0.0291	1.16e-05	0.00035
REACTOME_CHONDROITIN_SULFATE_DERMATAN_SULFATE_METABOLISM	49	Genes involved in Chondroitin sulfate/dermatan sulfate metabolism	5	0.102	1.31e-05	0.000386
REACTOME_REGULATION_OF_IFNA_SIGNALING	24	Genes involved in Regulation of IFNA signaling	4	0.1667	1.36e-05	0.000392
REACTOME_EXTRACELLULAR_MATRIX_ORGANIZATION	87	Genes involved in Extracellular matrix organization	6	0.069	1.72e-05	0.000486
REACTOME_SLC_MEDIATED_TRANSMEMBRANE_TRANSPORT	241	Genes involved in SLC-mediated transmembrane transport	9	0.0373	2.1e-05	0.000582
BIOCARTA_GSK3_PATHWAY	27	Inactivation of Gsk3 by AKT causes accumulation of b-catenin in Alveolar Macrophages	4	0.1481	2.21e-05	0.000587
PID_GLYPICAN_1PATHWAY	27	Glypican 1 network	4	0.1481	2.21e-05	0.000587
Gene/Gene Set Overlap Matrix
Entrez Gene Id	Gene Symbol	Gene Description	REACTOME_IMMUNE_SYSTEM	REACTOME_CYTOKINE_SIGNALING_IN_IMMUNE_SYSTEM	REACTOME_INTERFERON_SIGNALING	REACTOME_INTERFERON_ALPHA_BETA_SIGNALING	NABA_MATRISOME	NABA_MATRISOME_ASSOCIATED	REACTOME_INNATE_IMMUNE_SYSTEM	KEGG_LYSOSOME	REACTOME_INTERFERON_GAMMA_SIGNALING	KEGG_TOLL_LIKE_RECEPTOR_SIGNALING_PATHWAY	REACTOME_TOLL_RECEPTOR_CASCADES	REACTOME_HEMOSTASIS	NABA_CORE_MATRISOME	NABA_ECM_AFFILIATED	BIOCARTA_CLASSIC_PATHWAY	NABA_ECM_GLYCOPROTEINS	KEGG_CYTOSOLIC_DNA_SENSING_PATHWAY	REACTOME_PLATELET_ACTIVATION_SIGNALING_AND_AGGREGATION	BIOCARTA_COMP_PATHWAY	KEGG_COMPLEMENT_AND_COAGULATION_CASCADES	REACTOME_GPCR_LIGAND_BINDING	REACTOME_ADAPTIVE_IMMUNE_SYSTEM	NABA_ECM_REGULATORS	REACTOME_METABOLISM_OF_LIPIDS_AND_LIPOPROTEINS	PID_IL6_7_PATHWAY	REACTOME_GLYCOSAMINOGLYCAN_METABOLISM	PID_ALK1_PATHWAY	PID_IL27_PATHWAY	KEGG_ECM_RECEPTOR_INTERACTION	REACTOME_RESPONSE_TO_ELEVATED_PLATELET_CYTOSOLIC_CA2_	KEGG_ENDOCYTOSIS	KEGG_PRION_DISEASES	REACTOME_INITIAL_TRIGGERING_OF_COMPLEMENT	KEGG_SYSTEMIC_LUPUS_ERYTHEMATOSUS	BIOCARTA_TOLL_PATHWAY	PID_IL23_PATHWAY	PID_INTEGRIN1_PATHWAY	REACTOME_ANTIVIRAL_MECHANISM_BY_IFN_STIMULATED_GENES	REACTOME_CLASS_A1_RHODOPSIN_LIKE_RECEPTORS	REACTOME_METABOLISM_OF_CARBOHYDRATES	REACTOME_SIGNALING_BY_ILS	REACTOME_RIG_I_MDA5_MEDIATED_INDUCTION_OF_IFN_ALPHA_BETA_PATHWAYS	KEGG_CYTOKINE_CYTOKINE_RECEPTOR_INTERACTION	REACTOME_TRANSMEMBRANE_TRANSPORT_OF_SMALL_MOLECULES	REACTOME_CHONDROITIN_SULFATE_DERMATAN_SULFATE_METABOLISM	REACTOME_REGULATION_OF_IFNA_SIGNALING	REACTOME_EXTRACELLULAR_MATRIX_ORGANIZATION
3665	IRF7	interferon regulatory factor 7	REACTOME_IMMUNE_SYSTEM	REACTOME_CYTOKINE_SIGNALING_IN_IMMUNE_SYSTEM	REACTOME_INTERFERON_SIGNALING	REACTOME_INTERFERON_ALPHA_BETA_SIGNALING			REACTOME_INNATE_IMMUNE_SYSTEM		REACTOME_INTERFERON_GAMMA_SIGNALING	KEGG_TOLL_LIKE_RECEPTOR_SIGNALING_PATHWAY	REACTOME_TOLL_RECEPTOR_CASCADES	REACTOME_HEMOSTASIS					KEGG_CYTOSOLIC_DNA_SENSING_PATHWAY																									REACTOME_RIG_I_MDA5_MEDIATED_INDUCTION_OF_IFN_ALPHA_BETA_PATHWAYS
3659	IRF1	interferon regulatory factor 1	REACTOME_IMMUNE_SYSTEM	REACTOME_CYTOKINE_SIGNALING_IN_IMMUNE_SYSTEM	REACTOME_INTERFERON_SIGNALING	REACTOME_INTERFERON_ALPHA_BETA_SIGNALING			REACTOME_INNATE_IMMUNE_SYSTEM		REACTOME_INTERFERON_GAMMA_SIGNALING			REACTOME_HEMOSTASIS													PID_IL6_7_PATHWAY																	REACTOME_RIG_I_MDA5_MEDIATED_INDUCTION_OF_IFN_ALPHA_BETA_PATHWAYS
6772	STAT1	signal transducer and activator of transcription 1, 91kDa	REACTOME_IMMUNE_SYSTEM	REACTOME_CYTOKINE_SIGNALING_IN_IMMUNE_SYSTEM	REACTOME_INTERFERON_SIGNALING	REACTOME_INTERFERON_ALPHA_BETA_SIGNALING					REACTOME_INTERFERON_GAMMA_SIGNALING	KEGG_TOLL_LIKE_RECEPTOR_SIGNALING_PATHWAY															PID_IL6_7_PATHWAY			PID_IL27_PATHWAY								PID_IL23_PATHWAY		REACTOME_ANTIVIRAL_MECHANISM_BY_IFN_STIMULATED_GENES			REACTOME_SIGNALING_BY_ILS					REACTOME_REGULATION_OF_IFNA_SIGNALING
9021	SOCS3	suppressor of cytokine signaling 3	REACTOME_IMMUNE_SYSTEM	REACTOME_CYTOKINE_SIGNALING_IN_IMMUNE_SYSTEM	REACTOME_INTERFERON_SIGNALING	REACTOME_INTERFERON_ALPHA_BETA_SIGNALING					REACTOME_INTERFERON_GAMMA_SIGNALING													REACTOME_ADAPTIVE_IMMUNE_SYSTEM			PID_IL6_7_PATHWAY											PID_IL23_PATHWAY					REACTOME_SIGNALING_BY_ILS					REACTOME_REGULATION_OF_IFNA_SIGNALING
2634	GBP2	guanylate binding protein 2, interferon-inducible	REACTOME_IMMUNE_SYSTEM	REACTOME_CYTOKINE_SIGNALING_IN_IMMUNE_SYSTEM	REACTOME_INTERFERON_SIGNALING	REACTOME_INTERFERON_ALPHA_BETA_SIGNALING					REACTOME_INTERFERON_GAMMA_SIGNALING
4938	OAS1	2'-5'-oligoadenylate synthetase 1, 40/46kDa	REACTOME_IMMUNE_SYSTEM	REACTOME_CYTOKINE_SIGNALING_IN_IMMUNE_SYSTEM	REACTOME_INTERFERON_SIGNALING	REACTOME_INTERFERON_ALPHA_BETA_SIGNALING					REACTOME_INTERFERON_GAMMA_SIGNALING
4939	OAS2	2'-5'-oligoadenylate synthetase 2, 69/71kDa	REACTOME_IMMUNE_SYSTEM	REACTOME_CYTOKINE_SIGNALING_IN_IMMUNE_SYSTEM	REACTOME_INTERFERON_SIGNALING	REACTOME_INTERFERON_ALPHA_BETA_SIGNALING					REACTOME_INTERFERON_GAMMA_SIGNALING
8638	OASL	2'-5'-oligoadenylate synthetase-like	REACTOME_IMMUNE_SYSTEM	REACTOME_CYTOKINE_SIGNALING_IN_IMMUNE_SYSTEM	REACTOME_INTERFERON_SIGNALING	REACTOME_INTERFERON_ALPHA_BETA_SIGNALING					REACTOME_INTERFERON_GAMMA_SIGNALING
103	ADAR	adenosine deaminase, RNA-specific	REACTOME_IMMUNE_SYSTEM	REACTOME_CYTOKINE_SIGNALING_IN_IMMUNE_SYSTEM	REACTOME_INTERFERON_SIGNALING	REACTOME_INTERFERON_ALPHA_BETA_SIGNALING													KEGG_CYTOSOLIC_DNA_SENSING_PATHWAY
6773	STAT2	signal transducer and activator of transcription 2, 113kDa	REACTOME_IMMUNE_SYSTEM	REACTOME_CYTOKINE_SIGNALING_IN_IMMUNE_SYSTEM	REACTOME_INTERFERON_SIGNALING	REACTOME_INTERFERON_ALPHA_BETA_SIGNALING																								PID_IL27_PATHWAY																		REACTOME_REGULATION_OF_IFNA_SIGNALING
11274	USP18	ubiquitin specific peptidase 18	REACTOME_IMMUNE_SYSTEM	REACTOME_CYTOKINE_SIGNALING_IN_IMMUNE_SYSTEM	REACTOME_INTERFERON_SIGNALING	REACTOME_INTERFERON_ALPHA_BETA_SIGNALING																																		REACTOME_ANTIVIRAL_MECHANISM_BY_IFN_STIMULATED_GENES								REACTOME_REGULATION_OF_IFNA_SIGNALING
4600	MX2	myxovirus (influenza virus) resistance 2 (mouse)	REACTOME_IMMUNE_SYSTEM	REACTOME_CYTOKINE_SIGNALING_IN_IMMUNE_SYSTEM	REACTOME_INTERFERON_SIGNALING	REACTOME_INTERFERON_ALPHA_BETA_SIGNALING																																		REACTOME_ANTIVIRAL_MECHANISM_BY_IFN_STIMULATED_GENES
3429	IFI27	interferon, alpha-inducible protein 27	REACTOME_IMMUNE_SYSTEM	REACTOME_CYTOKINE_SIGNALING_IN_IMMUNE_SYSTEM	REACTOME_INTERFERON_SIGNALING	REACTOME_INTERFERON_ALPHA_BETA_SIGNALING
10410	IFITM3	interferon induced transmembrane protein 3	REACTOME_IMMUNE_SYSTEM	REACTOME_CYTOKINE_SIGNALING_IN_IMMUNE_SYSTEM	REACTOME_INTERFERON_SIGNALING	REACTOME_INTERFERON_ALPHA_BETA_SIGNALING
10581	IFITM2	interferon induced transmembrane protein 2 (1-8D)	REACTOME_IMMUNE_SYSTEM	REACTOME_CYTOKINE_SIGNALING_IN_IMMUNE_SYSTEM	REACTOME_INTERFERON_SIGNALING	REACTOME_INTERFERON_ALPHA_BETA_SIGNALING
3430	IFI35	interferon-induced protein 35	REACTOME_IMMUNE_SYSTEM	REACTOME_CYTOKINE_SIGNALING_IN_IMMUNE_SYSTEM	REACTOME_INTERFERON_SIGNALING	REACTOME_INTERFERON_ALPHA_BETA_SIGNALING
3433	IFIT2	interferon-induced protein with tetratricopeptide repeats 2	REACTOME_IMMUNE_SYSTEM	REACTOME_CYTOKINE_SIGNALING_IN_IMMUNE_SYSTEM	REACTOME_INTERFERON_SIGNALING	REACTOME_INTERFERON_ALPHA_BETA_SIGNALING
3437	IFIT3	interferon-induced protein with tetratricopeptide repeats 3	REACTOME_IMMUNE_SYSTEM	REACTOME_CYTOKINE_SIGNALING_IN_IMMUNE_SYSTEM	REACTOME_INTERFERON_SIGNALING	REACTOME_INTERFERON_ALPHA_BETA_SIGNALING
23586	DDX58	DEAD (Asp-Glu-Ala-Asp) box polypeptide 58	REACTOME_IMMUNE_SYSTEM	REACTOME_CYTOKINE_SIGNALING_IN_IMMUNE_SYSTEM	REACTOME_INTERFERON_SIGNALING				REACTOME_INNATE_IMMUNE_SYSTEM										KEGG_CYTOSOLIC_DNA_SENSING_PATHWAY																					REACTOME_ANTIVIRAL_MECHANISM_BY_IFN_STIMULATED_GENES				REACTOME_RIG_I_MDA5_MEDIATED_INDUCTION_OF_IFN_ALPHA_BETA_PATHWAYS
7318	UBA7	ubiquitin-like modifier activating enzyme 7	REACTOME_IMMUNE_SYSTEM	REACTOME_CYTOKINE_SIGNALING_IN_IMMUNE_SYSTEM	REACTOME_INTERFERON_SIGNALING				REACTOME_INNATE_IMMUNE_SYSTEM															REACTOME_ADAPTIVE_IMMUNE_SYSTEM																REACTOME_ANTIVIRAL_MECHANISM_BY_IFN_STIMULATED_GENES				REACTOME_RIG_I_MDA5_MEDIATED_INDUCTION_OF_IFN_ALPHA_BETA_PATHWAYS
2209	FCGR1A	Fc fragment of IgG, high affinity Ia, receptor (CD64)	REACTOME_IMMUNE_SYSTEM	REACTOME_CYTOKINE_SIGNALING_IN_IMMUNE_SYSTEM	REACTOME_INTERFERON_SIGNALING						REACTOME_INTERFERON_GAMMA_SIGNALING													REACTOME_ADAPTIVE_IMMUNE_SYSTEM												KEGG_SYSTEMIC_LUPUS_ERYTHEMATOSUS
6672	SP100	SP100 nuclear antigen	REACTOME_IMMUNE_SYSTEM	REACTOME_CYTOKINE_SIGNALING_IN_IMMUNE_SYSTEM	REACTOME_INTERFERON_SIGNALING						REACTOME_INTERFERON_GAMMA_SIGNALING
163351	GBP6	guanylate binding protein family, member 6	REACTOME_IMMUNE_SYSTEM	REACTOME_CYTOKINE_SIGNALING_IN_IMMUNE_SYSTEM	REACTOME_INTERFERON_SIGNALING						REACTOME_INTERFERON_GAMMA_SIGNALING
2633	GBP1	guanylate binding protein 1, interferon-inducible	REACTOME_IMMUNE_SYSTEM	REACTOME_CYTOKINE_SIGNALING_IN_IMMUNE_SYSTEM	REACTOME_INTERFERON_SIGNALING						REACTOME_INTERFERON_GAMMA_SIGNALING
5610	EIF2AK2	eukaryotic translation initiation factor 2-alpha kinase 2	REACTOME_IMMUNE_SYSTEM	REACTOME_CYTOKINE_SIGNALING_IN_IMMUNE_SYSTEM	REACTOME_INTERFERON_SIGNALING																																BIOCARTA_TOLL_PATHWAY			REACTOME_ANTIVIRAL_MECHANISM_BY_IFN_STIMULATED_GENES
3553	IL1B	interleukin 1, beta	REACTOME_IMMUNE_SYSTEM	REACTOME_CYTOKINE_SIGNALING_IN_IMMUNE_SYSTEM			NABA_MATRISOME	NABA_MATRISOME_ASSOCIATED				KEGG_TOLL_LIKE_RECEPTOR_SIGNALING_PATHWAY							KEGG_CYTOSOLIC_DNA_SENSING_PATHWAY											PID_IL27_PATHWAY				KEGG_PRION_DISEASES				PID_IL23_PATHWAY					REACTOME_SIGNALING_BY_ILS		KEGG_CYTOKINE_CYTOKINE_RECEPTOR_INTERACTION
3606	IL18	interleukin 18 (interferon-gamma-inducing factor)	REACTOME_IMMUNE_SYSTEM	REACTOME_CYTOKINE_SIGNALING_IN_IMMUNE_SYSTEM			NABA_MATRISOME	NABA_MATRISOME_ASSOCIATED											KEGG_CYTOSOLIC_DNA_SENSING_PATHWAY											PID_IL27_PATHWAY								PID_IL23_PATHWAY					REACTOME_SIGNALING_BY_ILS		KEGG_CYTOKINE_CYTOKINE_RECEPTOR_INTERACTION
4615	MYD88	myeloid differentiation primary response gene (88)	REACTOME_IMMUNE_SYSTEM	REACTOME_CYTOKINE_SIGNALING_IN_IMMUNE_SYSTEM					REACTOME_INNATE_IMMUNE_SYSTEM			KEGG_TOLL_LIKE_RECEPTOR_SIGNALING_PATHWAY	REACTOME_TOLL_RECEPTOR_CASCADES																								BIOCARTA_TOLL_PATHWAY						REACTOME_SIGNALING_BY_ILS
10392	NOD1	nucleotide-binding oligomerization domain containing 1	REACTOME_IMMUNE_SYSTEM	REACTOME_CYTOKINE_SIGNALING_IN_IMMUNE_SYSTEM					REACTOME_INNATE_IMMUNE_SYSTEM				REACTOME_TOLL_RECEPTOR_CASCADES																														REACTOME_SIGNALING_BY_ILS
1326	MAP3K8	mitogen-activated protein kinase kinase kinase 8	REACTOME_IMMUNE_SYSTEM	REACTOME_CYTOKINE_SIGNALING_IN_IMMUNE_SYSTEM								KEGG_TOLL_LIKE_RECEPTOR_SIGNALING_PATHWAY												REACTOME_ADAPTIVE_IMMUNE_SYSTEM																			REACTOME_SIGNALING_BY_ILS
712	C1QA	complement component 1, q subcomponent, A chain	REACTOME_IMMUNE_SYSTEM				NABA_MATRISOME	NABA_MATRISOME_ASSOCIATED	REACTOME_INNATE_IMMUNE_SYSTEM							NABA_ECM_AFFILIATED	BIOCARTA_CLASSIC_PATHWAY				BIOCARTA_COMP_PATHWAY	KEGG_COMPLEMENT_AND_COAGULATION_CASCADES												KEGG_PRION_DISEASES	REACTOME_INITIAL_TRIGGERING_OF_COMPLEMENT	KEGG_SYSTEMIC_LUPUS_ERYTHEMATOSUS
713	C1QB	complement component 1, q subcomponent, B chain	REACTOME_IMMUNE_SYSTEM				NABA_MATRISOME	NABA_MATRISOME_ASSOCIATED	REACTOME_INNATE_IMMUNE_SYSTEM							NABA_ECM_AFFILIATED	BIOCARTA_CLASSIC_PATHWAY				BIOCARTA_COMP_PATHWAY	KEGG_COMPLEMENT_AND_COAGULATION_CASCADES												KEGG_PRION_DISEASES	REACTOME_INITIAL_TRIGGERING_OF_COMPLEMENT	KEGG_SYSTEMIC_LUPUS_ERYTHEMATOSUS
714	C1QC	complement component 1, q subcomponent, C chain	REACTOME_IMMUNE_SYSTEM				NABA_MATRISOME	NABA_MATRISOME_ASSOCIATED	REACTOME_INNATE_IMMUNE_SYSTEM							NABA_ECM_AFFILIATED	BIOCARTA_CLASSIC_PATHWAY				BIOCARTA_COMP_PATHWAY	KEGG_COMPLEMENT_AND_COAGULATION_CASCADES												KEGG_PRION_DISEASES	REACTOME_INITIAL_TRIGGERING_OF_COMPLEMENT	KEGG_SYSTEMIC_LUPUS_ERYTHEMATOSUS
3958	LGALS3	lectin, galactoside-binding, soluble, 3	REACTOME_IMMUNE_SYSTEM				NABA_MATRISOME	NABA_MATRISOME_ASSOCIATED	REACTOME_INNATE_IMMUNE_SYSTEM							NABA_ECM_AFFILIATED
5641	LGMN	legumain	REACTOME_IMMUNE_SYSTEM						REACTOME_INNATE_IMMUNE_SYSTEM	KEGG_LYSOSOME			REACTOME_TOLL_RECEPTOR_CASCADES											REACTOME_ADAPTIVE_IMMUNE_SYSTEM		REACTOME_METABOLISM_OF_LIPIDS_AND_LIPOPROTEINS
3929	LBP	lipopolysaccharide binding protein	REACTOME_IMMUNE_SYSTEM						REACTOME_INNATE_IMMUNE_SYSTEM			KEGG_TOLL_LIKE_RECEPTOR_SIGNALING_PATHWAY	REACTOME_TOLL_RECEPTOR_CASCADES														PID_IL6_7_PATHWAY
929	CD14	CD14 molecule	REACTOME_IMMUNE_SYSTEM						REACTOME_INNATE_IMMUNE_SYSTEM			KEGG_TOLL_LIKE_RECEPTOR_SIGNALING_PATHWAY	REACTOME_TOLL_RECEPTOR_CASCADES																								BIOCARTA_TOLL_PATHWAY		PID_INTEGRIN1_PATHWAY
51284	TLR7	toll-like receptor 7	REACTOME_IMMUNE_SYSTEM						REACTOME_INNATE_IMMUNE_SYSTEM			KEGG_TOLL_LIKE_RECEPTOR_SIGNALING_PATHWAY	REACTOME_TOLL_RECEPTOR_CASCADES																								BIOCARTA_TOLL_PATHWAY
351	APP	amyloid beta (A4) precursor protein	REACTOME_IMMUNE_SYSTEM						REACTOME_INNATE_IMMUNE_SYSTEM				REACTOME_TOLL_RECEPTOR_CASCADES	REACTOME_HEMOSTASIS						REACTOME_PLATELET_ACTIVATION_SIGNALING_AND_AGGREGATION			REACTOME_GPCR_LIGAND_BINDING									REACTOME_RESPONSE_TO_ELEVATED_PLATELET_CYTOSOLIC_CA2_									REACTOME_CLASS_A1_RHODOPSIN_LIKE_RECEPTORS			REACTOME_RIG_I_MDA5_MEDIATED_INDUCTION_OF_IFN_ALPHA_BETA_PATHWAYS
9261	MAPKAPK2	mitogen-activated protein kinase-activated protein kinase 2	REACTOME_IMMUNE_SYSTEM						REACTOME_INNATE_IMMUNE_SYSTEM				REACTOME_TOLL_RECEPTOR_CASCADES
81622	UNC93B1	unc-93 homolog B1 (C. elegans)	REACTOME_IMMUNE_SYSTEM						REACTOME_INNATE_IMMUNE_SYSTEM				REACTOME_TOLL_RECEPTOR_CASCADES
9450	LY86	lymphocyte antigen 86	REACTOME_IMMUNE_SYSTEM						REACTOME_INNATE_IMMUNE_SYSTEM				REACTOME_TOLL_RECEPTOR_CASCADES
717	C2	complement component 2	REACTOME_IMMUNE_SYSTEM						REACTOME_INNATE_IMMUNE_SYSTEM								BIOCARTA_CLASSIC_PATHWAY				BIOCARTA_COMP_PATHWAY	KEGG_COMPLEMENT_AND_COAGULATION_CASCADES													REACTOME_INITIAL_TRIGGERING_OF_COMPLEMENT	KEGG_SYSTEMIC_LUPUS_ERYTHEMATOSUS
79132	DHX58	DEXH (Asp-Glu-X-His) box polypeptide 58	REACTOME_IMMUNE_SYSTEM						REACTOME_INNATE_IMMUNE_SYSTEM																																			REACTOME_RIG_I_MDA5_MEDIATED_INDUCTION_OF_IFN_ALPHA_BETA_PATHWAYS
942	CD86	CD86 molecule	REACTOME_IMMUNE_SYSTEM									KEGG_TOLL_LIKE_RECEPTOR_SIGNALING_PATHWAY												REACTOME_ADAPTIVE_IMMUNE_SYSTEM												KEGG_SYSTEMIC_LUPUS_ERYTHEMATOSUS
10411	RAPGEF3	Rap guanine nucleotide exchange factor (GEF) 3	REACTOME_IMMUNE_SYSTEM											REACTOME_HEMOSTASIS						REACTOME_PLATELET_ACTIVATION_SIGNALING_AND_AGGREGATION				REACTOME_ADAPTIVE_IMMUNE_SYSTEM
120425	AMICA1	adhesion molecule, interacts with CXADR antigen 1	REACTOME_IMMUNE_SYSTEM											REACTOME_HEMOSTASIS										REACTOME_ADAPTIVE_IMMUNE_SYSTEM
5720	PSME1	proteasome (prosome, macropain) activator subunit 1 (PA28 alpha)	REACTOME_IMMUNE_SYSTEM																					REACTOME_ADAPTIVE_IMMUNE_SYSTEM
5689	PSMB1	proteasome (prosome, macropain) subunit, beta type, 1	REACTOME_IMMUNE_SYSTEM																					REACTOME_ADAPTIVE_IMMUNE_SYSTEM
5699	PSMB10	proteasome (prosome, macropain) subunit, beta type, 10	REACTOME_IMMUNE_SYSTEM																					REACTOME_ADAPTIVE_IMMUNE_SYSTEM
6890	TAP1	transporter 1, ATP-binding cassette, sub-family B (MDR/TAP)	REACTOME_IMMUNE_SYSTEM																					REACTOME_ADAPTIVE_IMMUNE_SYSTEM
51676	ASB2	ankyrin repeat and SOCS box containing 2	REACTOME_IMMUNE_SYSTEM																					REACTOME_ADAPTIVE_IMMUNE_SYSTEM
79754	ASB13	ankyrin repeat and SOCS box containing 13	REACTOME_IMMUNE_SYSTEM																					REACTOME_ADAPTIVE_IMMUNE_SYSTEM
29126	CD274	CD274 molecule	REACTOME_IMMUNE_SYSTEM																					REACTOME_ADAPTIVE_IMMUNE_SYSTEM
10870	HCST	hematopoietic cell signal transducer	REACTOME_IMMUNE_SYSTEM																					REACTOME_ADAPTIVE_IMMUNE_SYSTEM
1522	CTSZ	cathepsin Z					NABA_MATRISOME	NABA_MATRISOME_ASSOCIATED		KEGG_LYSOSOME															NABA_ECM_REGULATORS
3627	CXCL10	chemokine (C-X-C motif) ligand 10					NABA_MATRISOME	NABA_MATRISOME_ASSOCIATED				KEGG_TOLL_LIKE_RECEPTOR_SIGNALING_PATHWAY							KEGG_CYTOSOLIC_DNA_SENSING_PATHWAY				REACTOME_GPCR_LIGAND_BINDING																		REACTOME_CLASS_A1_RHODOPSIN_LIKE_RECEPTORS				KEGG_CYTOKINE_CYTOKINE_RECEPTOR_INTERACTION
4283	CXCL9	chemokine (C-X-C motif) ligand 9					NABA_MATRISOME	NABA_MATRISOME_ASSOCIATED				KEGG_TOLL_LIKE_RECEPTOR_SIGNALING_PATHWAY											REACTOME_GPCR_LIGAND_BINDING															PID_IL23_PATHWAY			REACTOME_CLASS_A1_RHODOPSIN_LIKE_RECEPTORS				KEGG_CYTOKINE_CYTOKINE_RECEPTOR_INTERACTION
710	SERPING1	serpin peptidase inhibitor, clade G (C1 inhibitor), member 1					NABA_MATRISOME	NABA_MATRISOME_ASSOCIATED						REACTOME_HEMOSTASIS						REACTOME_PLATELET_ACTIVATION_SIGNALING_AND_AGGREGATION		KEGG_COMPLEMENT_AND_COAGULATION_CASCADES			NABA_ECM_REGULATORS							REACTOME_RESPONSE_TO_ELEVATED_PLATELET_CYTOSOLIC_CA2_
7040	TGFB1	transforming growth factor, beta 1					NABA_MATRISOME	NABA_MATRISOME_ASSOCIATED						REACTOME_HEMOSTASIS						REACTOME_PLATELET_ACTIVATION_SIGNALING_AND_AGGREGATION									PID_ALK1_PATHWAY	PID_IL27_PATHWAY		REACTOME_RESPONSE_TO_ELEVATED_PLATELET_CYTOSOLIC_CA2_													KEGG_CYTOKINE_CYTOKINE_RECEPTOR_INTERACTION
9672	SDC3	syndecan 3					NABA_MATRISOME	NABA_MATRISOME_ASSOCIATED								NABA_ECM_AFFILIATED												REACTOME_GLYCOSAMINOGLYCAN_METABOLISM			KEGG_ECM_RECEPTOR_INTERACTION											REACTOME_METABOLISM_OF_CARBOHYDRATES					REACTOME_CHONDROITIN_SULFATE_DERMATAN_SULFATE_METABOLISM
2817	GPC1	glypican 1					NABA_MATRISOME	NABA_MATRISOME_ASSOCIATED								NABA_ECM_AFFILIATED												REACTOME_GLYCOSAMINOGLYCAN_METABOLISM														REACTOME_METABOLISM_OF_CARBOHYDRATES					REACTOME_CHONDROITIN_SULFATE_DERMATAN_SULFATE_METABOLISM
6405	SEMA3F	sema domain, immunoglobulin domain (Ig), short basic domain, secreted, (semaphorin) 3F					NABA_MATRISOME	NABA_MATRISOME_ASSOCIATED								NABA_ECM_AFFILIATED
309	ANXA6	annexin A6					NABA_MATRISOME	NABA_MATRISOME_ASSOCIATED								NABA_ECM_AFFILIATED
338339	CLEC4D	C-type lectin domain family 4, member D					NABA_MATRISOME	NABA_MATRISOME_ASSOCIATED								NABA_ECM_AFFILIATED
3965	LGALS9	lectin, galactoside-binding, soluble, 9					NABA_MATRISOME	NABA_MATRISOME_ASSOCIATED								NABA_ECM_AFFILIATED
93978	CLEC6A	C-type lectin domain family 6, member A					NABA_MATRISOME	NABA_MATRISOME_ASSOCIATED								NABA_ECM_AFFILIATED
7052	TGM2	transglutaminase 2 (C polypeptide, protein-glutamine-gamma-glutamyltransferase)					NABA_MATRISOME	NABA_MATRISOME_ASSOCIATED																	NABA_ECM_REGULATORS														PID_INTEGRIN1_PATHWAY
4318	MMP9	matrix metallopeptidase 9 (gelatinase B, 92kDa gelatinase, 92kDa type IV collagenase)					NABA_MATRISOME	NABA_MATRISOME_ASSOCIATED																	NABA_ECM_REGULATORS																								REACTOME_EXTRACELLULAR_MATRIX_ORGANIZATION
4322	MMP13	matrix metallopeptidase 13 (collagenase 3)					NABA_MATRISOME	NABA_MATRISOME_ASSOCIATED																	NABA_ECM_REGULATORS																								REACTOME_EXTRACELLULAR_MATRIX_ORGANIZATION
4323	MMP14	matrix metallopeptidase 14 (membrane-inserted)					NABA_MATRISOME	NABA_MATRISOME_ASSOCIATED																	NABA_ECM_REGULATORS																								REACTOME_EXTRACELLULAR_MATRIX_ORGANIZATION
9509	ADAMTS2	ADAM metallopeptidase with thrombospondin type 1 motif, 2					NABA_MATRISOME	NABA_MATRISOME_ASSOCIATED																	NABA_ECM_REGULATORS																								REACTOME_EXTRACELLULAR_MATRIX_ORGANIZATION
12	SERPINA3	serpin peptidase inhibitor, clade A (alpha-1 antiproteinase, antitrypsin), member 3					NABA_MATRISOME	NABA_MATRISOME_ASSOCIATED																	NABA_ECM_REGULATORS
4016	LOXL1	lysyl oxidase-like 1					NABA_MATRISOME	NABA_MATRISOME_ASSOCIATED																	NABA_ECM_REGULATORS
81621	KAZALD1	Kazal-type serine peptidase inhibitor domain 1					NABA_MATRISOME	NABA_MATRISOME_ASSOCIATED																	NABA_ECM_REGULATORS
9719	ADAMTSL2	ADAMTS-like 2					NABA_MATRISOME	NABA_MATRISOME_ASSOCIATED																	NABA_ECM_REGULATORS
3600	IL15	interleukin 15					NABA_MATRISOME	NABA_MATRISOME_ASSOCIATED																																					KEGG_CYTOKINE_CYTOKINE_RECEPTOR_INTERACTION
10673	TNFSF13B	tumor necrosis factor (ligand) superfamily, member 13b					NABA_MATRISOME	NABA_MATRISOME_ASSOCIATED																																					KEGG_CYTOKINE_CYTOKINE_RECEPTOR_INTERACTION
652	BMP4	bone morphogenetic protein 4					NABA_MATRISOME	NABA_MATRISOME_ASSOCIATED
6284	S100A13	S100 calcium binding protein A13					NABA_MATRISOME	NABA_MATRISOME_ASSOCIATED
375790	AGRN	agrin					NABA_MATRISOME								NABA_CORE_MATRISOME			NABA_ECM_GLYCOPROTEINS										REACTOME_GLYCOSAMINOGLYCAN_METABOLISM			KEGG_ECM_RECEPTOR_INTERACTION											REACTOME_METABOLISM_OF_CARBOHYDRATES					REACTOME_CHONDROITIN_SULFATE_DERMATAN_SULFATE_METABOLISM
3913	LAMB2	laminin, beta 2 (laminin S)					NABA_MATRISOME								NABA_CORE_MATRISOME			NABA_ECM_GLYCOPROTEINS													KEGG_ECM_RECEPTOR_INTERACTION								PID_INTEGRIN1_PATHWAY
7058	THBS2	thrombospondin 2					NABA_MATRISOME								NABA_CORE_MATRISOME			NABA_ECM_GLYCOPROTEINS													KEGG_ECM_RECEPTOR_INTERACTION								PID_INTEGRIN1_PATHWAY
7148	TNXB	tenascin XB					NABA_MATRISOME								NABA_CORE_MATRISOME			NABA_ECM_GLYCOPROTEINS													KEGG_ECM_RECEPTOR_INTERACTION
7045	TGFBI	transforming growth factor, beta-induced, 68kDa					NABA_MATRISOME								NABA_CORE_MATRISOME			NABA_ECM_GLYCOPROTEINS																					PID_INTEGRIN1_PATHWAY
4256	MGP	matrix Gla protein					NABA_MATRISOME								NABA_CORE_MATRISOME			NABA_ECM_GLYCOPROTEINS
1893	ECM1	extracellular matrix protein 1					NABA_MATRISOME								NABA_CORE_MATRISOME			NABA_ECM_GLYCOPROTEINS
2621	GAS6	growth arrest-specific 6					NABA_MATRISOME								NABA_CORE_MATRISOME			NABA_ECM_GLYCOPROTEINS
30008	EFEMP2	EGF containing fibulin-like extracellular matrix protein 2					NABA_MATRISOME								NABA_CORE_MATRISOME			NABA_ECM_GLYCOPROTEINS
4013	VWA5A	von Willebrand factor A domain containing 5A					NABA_MATRISOME								NABA_CORE_MATRISOME			NABA_ECM_GLYCOPROTEINS
79812	MMRN2	multimerin 2					NABA_MATRISOME								NABA_CORE_MATRISOME			NABA_ECM_GLYCOPROTEINS
5549	PRELP	proline/arginine-rich end leucine-rich repeat protein					NABA_MATRISOME								NABA_CORE_MATRISOME													REACTOME_GLYCOSAMINOGLYCAN_METABOLISM														REACTOME_METABOLISM_OF_CARBOHYDRATES
1282	COL4A1	collagen, type IV, alpha 1					NABA_MATRISOME								NABA_CORE_MATRISOME																KEGG_ECM_RECEPTOR_INTERACTION								PID_INTEGRIN1_PATHWAY										REACTOME_EXTRACELLULAR_MATRIX_ORGANIZATION
1307	COL16A1	collagen, type XVI, alpha 1					NABA_MATRISOME								NABA_CORE_MATRISOME																																		REACTOME_EXTRACELLULAR_MATRIX_ORGANIZATION
5660	PSAP	prosaposin								KEGG_LYSOSOME				REACTOME_HEMOSTASIS						REACTOME_PLATELET_ACTIVATION_SIGNALING_AND_AGGREGATION						REACTOME_METABOLISM_OF_LIPIDS_AND_LIPOPROTEINS						REACTOME_RESPONSE_TO_ELEVATED_PLATELET_CYTOSOLIC_CA2_
3074	HEXB	hexosaminidase B (beta polypeptide)								KEGG_LYSOSOME																REACTOME_METABOLISM_OF_LIPIDS_AND_LIPOPROTEINS		REACTOME_GLYCOSAMINOGLYCAN_METABOLISM														REACTOME_METABOLISM_OF_CARBOHYDRATES					REACTOME_CHONDROITIN_SULFATE_DERMATAN_SULFATE_METABOLISM
2629	GBA	glucosidase, beta, acid								KEGG_LYSOSOME																REACTOME_METABOLISM_OF_LIPIDS_AND_LIPOPROTEINS
4758	NEU1	sialidase 1 (lysosomal sialidase)								KEGG_LYSOSOME																REACTOME_METABOLISM_OF_LIPIDS_AND_LIPOPROTEINS
2799	GNS	glucosamine (N-acetyl)-6-sulfatase								KEGG_LYSOSOME																		REACTOME_GLYCOSAMINOGLYCAN_METABOLISM														REACTOME_METABOLISM_OF_CARBOHYDRATES
6556	SLC11A1	solute carrier family 11 (proton-coupled divalent metal ion transporters), member 1								KEGG_LYSOSOME																																				REACTOME_TRANSMEMBRANE_TRANSPORT_OF_SMALL_MOLECULES
10312	TCIRG1	T-cell, immune regulator 1, ATPase, H+ transporting, lysosomal V0 subunit A3								KEGG_LYSOSOME																																				REACTOME_TRANSMEMBRANE_TRANSPORT_OF_SMALL_MOLECULES
138050	HGSNAT	heparan-alpha-glucosaminide N-acetyltransferase								KEGG_LYSOSOME
23659	PLA2G15	phospholipase A2, group XV								KEGG_LYSOSOME
3988	LIPA	lipase A, lysosomal acid, cholesterol esterase								KEGG_LYSOSOME
10577	NPC2	Niemann-Pick disease, type C2								KEGG_LYSOSOME
3916	LAMP1	lysosomal-associated membrane protein 1								KEGG_LYSOSOME
968	CD68	CD68 molecule								KEGG_LYSOSOME
2149	F2R	coagulation factor II (thrombin) receptor												REACTOME_HEMOSTASIS						REACTOME_PLATELET_ACTIVATION_SIGNALING_AND_AGGREGATION		KEGG_COMPLEMENT_AND_COAGULATION_CASCADES	REACTOME_GPCR_LIGAND_BINDING										KEGG_ENDOCYTOSIS								REACTOME_CLASS_A1_RHODOPSIN_LIKE_RECEPTORS
150	ADRA2A	adrenergic, alpha-2A-, receptor												REACTOME_HEMOSTASIS						REACTOME_PLATELET_ACTIVATION_SIGNALING_AND_AGGREGATION			REACTOME_GPCR_LIGAND_BINDING																		REACTOME_CLASS_A1_RHODOPSIN_LIKE_RECEPTORS
409	ARRB2	arrestin, beta 2												REACTOME_HEMOSTASIS						REACTOME_PLATELET_ACTIVATION_SIGNALING_AND_AGGREGATION									PID_ALK1_PATHWAY				KEGG_ENDOCYTOSIS
3674	ITGA2B	integrin, alpha 2b (platelet glycoprotein IIb of IIb/IIIa complex, antigen CD41)												REACTOME_HEMOSTASIS						REACTOME_PLATELET_ACTIVATION_SIGNALING_AND_AGGREGATION											KEGG_ECM_RECEPTOR_INTERACTION	REACTOME_RESPONSE_TO_ELEVATED_PLATELET_CYTOSOLIC_CA2_
1072	CFL1	cofilin 1 (non-muscle)												REACTOME_HEMOSTASIS						REACTOME_PLATELET_ACTIVATION_SIGNALING_AND_AGGREGATION												REACTOME_RESPONSE_TO_ELEVATED_PLATELET_CYTOSOLIC_CA2_
5341	PLEK	pleckstrin												REACTOME_HEMOSTASIS						REACTOME_PLATELET_ACTIVATION_SIGNALING_AND_AGGREGATION												REACTOME_RESPONSE_TO_ELEVATED_PLATELET_CYTOSOLIC_CA2_
857	CAV1	caveolin 1, caveolae protein, 22kDa												REACTOME_HEMOSTASIS												REACTOME_METABOLISM_OF_LIPIDS_AND_LIPOPROTEINS			PID_ALK1_PATHWAY
140885	SIRPA	signal-regulatory protein alpha												REACTOME_HEMOSTASIS
962	CD48	CD48 molecule												REACTOME_HEMOSTASIS
10461	MERTK	c-mer proto-oncogene tyrosine kinase												REACTOME_HEMOSTASIS
721	C4B	complement component 4B (Chido blood group)															BIOCARTA_CLASSIC_PATHWAY				BIOCARTA_COMP_PATHWAY	KEGG_COMPLEMENT_AND_COAGULATION_CASCADES														KEGG_SYSTEMIC_LUPUS_ERYTHEMATOSUS
11277	TREX1	three prime repair exonuclease 1																	KEGG_CYTOSOLIC_DNA_SENSING_PATHWAY
2358	FPR2	formyl peptide receptor 2																					REACTOME_GPCR_LIGAND_BINDING																		REACTOME_CLASS_A1_RHODOPSIN_LIKE_RECEPTORS
1910	EDNRB	endothelin receptor type B																					REACTOME_GPCR_LIGAND_BINDING																		REACTOME_CLASS_A1_RHODOPSIN_LIKE_RECEPTORS
1909	EDNRA	endothelin receptor type A																					REACTOME_GPCR_LIGAND_BINDING																		REACTOME_CLASS_A1_RHODOPSIN_LIKE_RECEPTORS
53829	P2RY13	purinergic receptor P2Y, G-protein coupled, 13																					REACTOME_GPCR_LIGAND_BINDING																		REACTOME_CLASS_A1_RHODOPSIN_LIKE_RECEPTORS
338442	HCAR2	hydroxycarboxylic acid receptor 2																					REACTOME_GPCR_LIGAND_BINDING																		REACTOME_CLASS_A1_RHODOPSIN_LIKE_RECEPTORS
5031	P2RY6	pyrimidinergic receptor P2Y, G-protein coupled, 6																					REACTOME_GPCR_LIGAND_BINDING																		REACTOME_CLASS_A1_RHODOPSIN_LIKE_RECEPTORS
10266	RAMP2	receptor (G protein-coupled) activity modifying protein 2																					REACTOME_GPCR_LIGAND_BINDING
6343	SCT	secretin																					REACTOME_GPCR_LIGAND_BINDING
2015	EMR1	egf-like module containing, mucin-like, hormone receptor-like 1																					REACTOME_GPCR_LIGAND_BINDING
5337	PLD1	phospholipase D1, phosphatidylcholine-specific																								REACTOME_METABOLISM_OF_LIPIDS_AND_LIPOPROTEINS							KEGG_ENDOCYTOSIS
9619	ABCG1	ATP-binding cassette, sub-family G (WHITE), member 1																								REACTOME_METABOLISM_OF_LIPIDS_AND_LIPOPROTEINS																				REACTOME_TRANSMEMBRANE_TRANSPORT_OF_SMALL_MOLECULES
231	AKR1B1	aldo-keto reductase family 1, member B1 (aldose reductase)																								REACTOME_METABOLISM_OF_LIPIDS_AND_LIPOPROTEINS
80765	STARD5	StAR-related lipid transfer (START) domain containing 5																								REACTOME_METABOLISM_OF_LIPIDS_AND_LIPOPROTEINS
4023	LPL	lipoprotein lipase																								REACTOME_METABOLISM_OF_LIPIDS_AND_LIPOPROTEINS
85441	PRIC285	peroxisomal proliferator-activated receptor A interacting complex 285																								REACTOME_METABOLISM_OF_LIPIDS_AND_LIPOPROTEINS
23646	PLD3	phospholipase D family, member 3																								REACTOME_METABOLISM_OF_LIPIDS_AND_LIPOPROTEINS
3158	HMGCS2	3-hydroxy-3-methylglutaryl-CoA synthase 2 (mitochondrial)																								REACTOME_METABOLISM_OF_LIPIDS_AND_LIPOPROTEINS
51144	HSD17B12	hydroxysteroid (17-beta) dehydrogenase 12																								REACTOME_METABOLISM_OF_LIPIDS_AND_LIPOPROTEINS
3726	JUNB	jun B proto-oncogene																									PID_IL6_7_PATHWAY
1051	CEBPB	CCAAT/enhancer binding protein (C/EBP), beta																									PID_IL6_7_PATHWAY
51363	CHST15	carbohydrate (N-acetylgalactosamine 4-sulfate 6-O) sulfotransferase 15																										REACTOME_GLYCOSAMINOGLYCAN_METABOLISM														REACTOME_METABOLISM_OF_CARBOHYDRATES					REACTOME_CHONDROITIN_SULFATE_DERMATAN_SULFATE_METABOLISM
2132	EXT2	exostosin 2																										REACTOME_GLYCOSAMINOGLYCAN_METABOLISM														REACTOME_METABOLISM_OF_CARBOHYDRATES
3397	ID1	inhibitor of DNA binding 1, dominant negative helix-loop-helix protein																											PID_ALK1_PATHWAY
2022	ENG	endoglin																											PID_ALK1_PATHWAY
2321	FLT1	fms-related tyrosine kinase 1 (vascular endothelial growth factor/vascular permeability factor receptor)																															KEGG_ENDOCYTOSIS												KEGG_CYTOKINE_CYTOKINE_RECEPTOR_INTERACTION
5156	PDGFRA	platelet-derived growth factor receptor, alpha polypeptide																															KEGG_ENDOCYTOSIS												KEGG_CYTOKINE_CYTOKINE_RECEPTOR_INTERACTION
79720	VPS37B	vacuolar protein sorting 37 homolog B (S. cerevisiae)																															KEGG_ENDOCYTOSIS
128866	CHMP4B	charged multivesicular body protein 4B																															KEGG_ENDOCYTOSIS
30844	EHD4	EH-domain containing 4																															KEGG_ENDOCYTOSIS
93343	FAM125A	family with sequence similarity 125, member A																															KEGG_ENDOCYTOSIS
4851	NOTCH1	notch 1																																KEGG_PRION_DISEASES
8347	HIST1H2BC	histone cluster 1, H2bc																																		KEGG_SYSTEMIC_LUPUS_ERYTHEMATOSUS
8993	PGLYRP1	peptidoglycan recognition protein 1																																			BIOCARTA_TOLL_PATHWAY
3101	HK3	hexokinase 3 (white cell)																																								REACTOME_METABOLISM_OF_CARBOHYDRATES				REACTOME_TRANSMEMBRANE_TRANSPORT_OF_SMALL_MOLECULES
5226	PGD	phosphogluconate dehydrogenase																																								REACTOME_METABOLISM_OF_CARBOHYDRATES
9180	OSMR	oncostatin M receptor																																											KEGG_CYTOKINE_CYTOKINE_RECEPTOR_INTERACTION
1356	CP	ceruloplasmin (ferroxidase)																																												REACTOME_TRANSMEMBRANE_TRANSPORT_OF_SMALL_MOLECULES
11309	SLCO2B1	solute carrier organic anion transporter family, member 2B1																																												REACTOME_TRANSMEMBRANE_TRANSPORT_OF_SMALL_MOLECULES
6578	SLCO2A1	solute carrier organic anion transporter family, member 2A1																																												REACTOME_TRANSMEMBRANE_TRANSPORT_OF_SMALL_MOLECULES
55315	SLC29A3	solute carrier family 29 (nucleoside transporters), member 3																																												REACTOME_TRANSMEMBRANE_TRANSPORT_OF_SMALL_MOLECULES
11182	SLC2A6	solute carrier family 2 (facilitated glucose transporter), member 6																																												REACTOME_TRANSMEMBRANE_TRANSPORT_OF_SMALL_MOLECULES
6507	SLC1A3	solute carrier family 1 (glial high affinity glutamate transporter), member 3																																												REACTOME_TRANSMEMBRANE_TRANSPORT_OF_SMALL_MOLECULES
51296	SLC15A3	solute carrier family 15, member 3																																												REACTOME_TRANSMEMBRANE_TRANSPORT_OF_SMALL_MOLECULES
3162	HMOX1	heme oxygenase (decycling) 1																																												REACTOME_TRANSMEMBRANE_TRANSPORT_OF_SMALL_MOLECULES
1616	DAXX	death-domain associated protein
4616	GADD45B	growth arrest and DNA-damage-inducible, beta
1827	RCAN1	regulator of calcineurin 1
23462	HEY1	hairy/enhancer-of-split related with YRPW motif 1
161742	SPRED1	sprouty-related, EVH1 domain containing 1
10397	NDRG1	N-myc downstream regulated 1
28988	DBNL	drebrin-like
6452	SH3BP2	SH3-domain binding protein 2
7122	CLDN5	claudin 5
6614	SIGLEC1	sialic acid binding Ig-like lectin 1, sialoadhesin
593	BCKDHA	branched chain keto acid dehydrogenase E1, alpha polypeptide
1152	CKB	creatine kinase, brain
3067	HDC	histidine decarboxylase
3006	HIST1H1C	histone cluster 1, H1c
3681	ITGAD	integrin, alpha D
10979	FERMT2	fermitin family member 2
54751	FBLIM1	filamin binding LIM protein 1
10327	AKR1A1	aldo-keto reductase family 1, member A1 (aldehyde reductase)
10066	SCAMP2	secretory carrier membrane protein 2
4257	MGST1	microsomal glutathione S-transferase 1
2878	GPX3	glutathione peroxidase 3 (plasma)
54625	PARP14	poly (ADP-ribose) polymerase family, member 14
9563	H6PD	hexose-6-phosphate dehydrogenase (glucose 1-dehydrogenase)
2289	FKBP5	FK506 binding protein 5
1674	DES	desmin
7941	PLA2G7	phospholipase A2, group VII (platelet-activating factor acetylhydrolase, plasma)
7498	XDH	xanthine dehydrogenase
122622	ADSSL1	adenylosuccinate synthase like 1
558	AXL	AXL receptor tyrosine kinase
2635	GBP3	guanylate binding protein 3
1028	CDKN1C	cyclin-dependent kinase inhibitor 1C (p57, Kip2)
1545	CYP1B1	cytochrome P450, family 1, subfamily B, polypeptide 1
6817	SULT1A1	sulfotransferase family, cytosolic, 1A, phenol-preferring, member 1
4124	MAN2A1	mannosidase, alpha, class 2A, member 1
22845	DOLK	dolichol kinase
339	APOBEC1	apolipoprotein B mRNA editing enzyme, catalytic polypeptide 1
9001	HAP1	huntingtin-associated protein 1
27235	COQ2	coenzyme Q2 homolog, prenyltransferase (yeast)
11328	FKBP9	FK506 binding protein 9, 63 kDa
129607	CMPK2	cytidine monophosphate (UMP-CMP) kinase 2, mitochondrial
5787	PTPRB	protein tyrosine phosphatase, receptor type, B
8536	CAMK1	calcium/calmodulin-dependent protein kinase I
51477	ISYNA1	inositol-3-phosphate synthase 1
1059	CENPB	centromere protein B, 80kDa
51131	PHF11	PHD finger protein 11
9961	MVP	major vault protein
10741	RBBP9	retinoblastoma binding protein 9
10827	FAM114A2	family with sequence similarity 114, member A2
10906	TRAFD1	TRAF-type zinc finger domain containing 1
10920	COPS8	COP9 constitutive photomorphogenic homolog subunit 8 (Arabidopsis)
11007	CCDC85B	coiled-coil domain containing 85B
11054	OGFR	opioid growth factor receptor
1116	CHI3L1	chitinase 3-like 1 (cartilage glycoprotein-39)
11318	GPR182	G protein-coupled receptor 182
114757	CYGB	cytoglobin
114990	VASN	vasorin
1153	CIRBP	cold inducible RNA binding protein
121599	SPIC	Spi-C transcription factor (Spi-1/PU.1 related)
144110	TMEM86A	transmembrane protein 86A
144363	LYRM5	LYR motif containing 5
146894	CD300LG	CD300 molecule-like family member g
159296	NKX2-3	NK2 homeobox 3
197259	MLKL	mixed lineage kinase domain-like
199	AIF1	allograft inflammatory factor 1
2012	EMP1	epithelial membrane protein 1
220963	SLC16A9	solute carrier family 16, member 9 (monocarboxylic acid transporter 9)
2217	FCGRT	Fc fragment of IgG, receptor, transporter, alpha
23022	PALLD	palladin, cytoskeletal associated protein
23141	ANKLE2	ankyrin repeat and LEM domain containing 2
256949	KANK3	KN motif and ankyrin repeat domains 3
25829	TMEM184B	transmembrane protein 184B
25939	SAMHD1	SAM domain and HD domain 1
27295	PDLIM3	PDZ and LIM domain 3
285193	DUSP28	dual specificity phosphatase 28
285848	PNPLA1	patatin-like phospholipase domain containing 1
285852	TREML4	triggering receptor expressed on myeloid cells-like 4
2896	GRN	granulin
29887	SNX10	sorting nexin 10
29952	DPP7	dipeptidyl-peptidase 7
3248	HPGD	hydroxyprostaglandin dehydrogenase 15-(NAD)
337988	CCL9	---
353116	RILPL1	Rab interacting lysosomal protein-like 1
387751	GVINP1	GTPase, very large interferon inducible pseudogene 1
3959	LGALS3BP	lectin, galactoside-binding, soluble, 3 binding protein
4038	LRP4	low density lipoprotein receptor-related protein 4
441168	FAM26F	family with sequence similarity 26, member F
51147	ING4	inhibitor of growth family, member 4
55075	UACA	uveal autoantigen with coiled-coil domains and ankyrin repeats
55092	TMEM51	transmembrane protein 51
55365	TMEM176A	transmembrane protein 176A
55450	CAMK2N1	calcium/calmodulin-dependent protein kinase II inhibitor 1
55803	ADAP2	ArfGAP with dual PH domains 2
55911	APOBR	apolipoprotein B receptor
56246	MRAP	melanocortin 2 receptor accessory protein
56892	C8orf4	chromosome 8 open reading frame 4
57126	CD177	CD177 molecule
64108	RTP4	receptor (chemosensory) transporter protein 4
644096	SDHAF1	succinate dehydrogenase complex assembly factor 1
6653	SORL1	sortilin-related receptor, L(DLR class) A repeats containing
666	BOK	BCL2-related ovarian killer
684	BST2	bone marrow stromal cell antigen 2
687	KLF9	Kruppel-like factor 9
6948	TCN2	transcobalamin II
7844	RNF103	ring finger protein 103
79228	THOC6	THO complex 6 homolog (Drosophila)
7940	LST1	leukocyte specific transcript 1
83483	PLVAP	plasmalemma vesicle associated protein
8436	SDPR	serum deprivation response
84445	LZTS2	leucine zipper, putative tumor suppressor 2
84941	HSH2D	hematopoietic SH2 domain containing
8572	PDLIM4	PDZ and LIM domain 4
8870	IER3	immediate early response 3
89886	SLAMF9	SLAM family member 9
91179	SCARF2	scavenger receptor class F, member 2
91937	TIMD4	T-cell immunoglobulin and mucin domain containing 4
94240	EPSTI1	epithelial stromal interaction 1 (breast)
9473	C1orf38	chromosome 1 open reading frame 38
9578	CDC42BPB	CDC42 binding protein kinase beta (DMPK-like)
9637	FEZ2	fasciculation and elongation protein zeta 2 (zygin II)
9771	RAPGEF5	Rap guanine nucleotide exchange factor (GEF) 5
[truncated: 3 more columns]
