# Supplementary material for: TRAIN (Transcription of Repeats Activates INterferon) in response to chromatin destabilization induced by small molecules in mammalian cells
Source: eLife. 2018 Feb 5;7:e30842. doi: 10.7554/eLife.30842 (PMC5815852; doi:10.7554/eLife.30842)
Supplement: Figure 6—source data 1. [file elife-30842-fig6-data1.xlsx]

## Sheet: Lung 
Feature ID	Baggerley's test: Lung CBL137 vs Lung Control transformed values - Weighted proportions difference	Baggerley's test: Lung CBL137 vs Lung Control transformed values - Weighted proportions fold change	Baggerley's test: Lung CBL137 vs Lung Control transformed values - Test statistic	Baggerley's test: Lung CBL137 vs Lung Control transformed values - P-value	Baggerley's test: Lung CBL137 vs Lung Control transformed values - FDR p-value correction	Lung Control - RS-01708827 RNA-Seq - Expression values	Lung Control - RS-01708827 RNA-Seq - Transformed values	Lung Control - RS-01708827 RNA-Seq - Gene length	Lung Control - RS-01708827 RNA-Seq - Unique gene reads	Lung Control - RS-01708827 RNA-Seq - Total gene reads	Lung Control - RS-01708827 RNA-Seq - RPKM	Lung Control - RS-01708826 RNA-Seq - Expression values	Lung Control - RS-01708826 RNA-Seq - Transformed values	Lung Control - RS-01708826 RNA-Seq - Gene length	Lung Control - RS-01708826 RNA-Seq - Unique gene reads	Lung Control - RS-01708826 RNA-Seq - Total gene reads	Lung Control - RS-01708826 RNA-Seq - RPKM	Lung Control - Means	Lung Control - Transformed means	Lung CBL137 - RS-01708828 RNA-Seq - Expression values	Lung CBL137 - RS-01708828 RNA-Seq - Transformed values	Lung CBL137 - RS-01708828 RNA-Seq - Gene length	Lung CBL137 - RS-01708828 RNA-Seq - Unique gene reads	Lung CBL137 - RS-01708828 RNA-Seq - Total gene reads	Lung CBL137 - RS-01708828 RNA-Seq - RPKM	Lung CBL137 - RS-01708829 RNA-Seq - Expression values	Lung CBL137 - RS-01708829 RNA-Seq - Transformed values	Lung CBL137 - RS-01708829 RNA-Seq - Gene length	Lung CBL137 - RS-01708829 RNA-Seq - Unique gene reads	Lung CBL137 - RS-01708829 RNA-Seq - Total gene reads	Lung CBL137 - RS-01708829 RNA-Seq - RPKM	Lung CBL137 - Means	Lung CBL137 - Transformed means
B1	-8.98641e-06	-1.2676	-0.2344	0.814675	0.927027	0	1	135	0	0	0	0	1	135	0	0	0	0	1	0	1	135	0	0	0	0	1	135	0	0	0	0	1
B1F	-8.98641e-06	-1.2676	-0.2344	0.814675	0.927027	0	1	151	0	0	0	0	1	151	0	0	0	0	1	0	1	151	0	0	0	0	1	151	0	0	0	0	1
B2	-0.000245931	-1.07215	-0.560958	0.574828	0.927027	118	119	209	118	118	15963.8	83	84	209	83	83	16218	100.5	101.5	62	63	209	62	62	16766.6	108	109	209	108	108	17649	85	86
BC1_Cp	-8.98641e-06	-1.2676	-0.2344	0.814675	0.927027	0	1	91	0	0	0	0	1	91	0	0	0	0	1	0	1	91	0	0	0	0	1	91	0	0	0	0	1
BGLII	-1.65256e-05	-1.18383	-0.272628	0.78514	0.927027	1	2	326	1	1	86.733	2	3	326	2	2	250.54	1.5	2.5	1	2	326	1	1	173.373	2	3	326	2	2	209.535	1.5	2.5
BGLII_C	-8.98641e-06	-1.2676	-0.2344	0.814675	0.927027	0	1	463	0	0	0	0	1	463	0	0	0	0	1	0	1	463	0	0	0	0	1	463	0	0	0	0	1
BGLII_Mus	4.80008e-05	1.2566	0.53592	0.592015	0.927027	7	8	415	7	7	476.927	5	6	415	5	5	492.024	6	7	2	3	415	2	2	272.383	5	6	415	5	5	411.496	3.5	4.5
C573	-8.98641e-06	-1.2676	-0.2344	0.814675	0.927027	0	1	522	0	0	0	0	1	522	0	0	0	0	1	0	1	522	0	0	0	0	1	522	0	0	0	0	1
CYRA11_MM	-8.98641e-06	-1.2676	-0.2344	0.814675	0.927027	0	1	617	0	0	0	0	1	617	0	0	0	0	1	0	1	617	0	0	0	0	1	617	0	0	0	0	1
ERVB2_1-I_MM	-0.000154724	-1.54205	-0.458591	0.64653	0.927027	8	9	6979	8	8	32.4115	7	8	6979	7	7	40.9609	7.5	8.5	1	2	6979	1	1	8.09851	21	22	6979	21	21	102.771	11	12
ERVB2_1A-I_MM	0.000445705	1.84055	1.14927	0.250449	0.927027	41	42	7062	41	41	164.156	17	18	7062	17	17	98.3073	29	30	14	15	7062	14	14	112.047	6	7	7062	6	6	29.018	10	11
ERVB3_1-I_MM	4.86974e-05	1.2214	0.525551	0.599201	0.927027	6	7	5416	6	6	31.3238	8	9	5416	8	8	60.322	7	8	5	6	5416	5	5	52.1783	2	3	5416	2	2	12.6123	3.5	4.5
ERVB3_1-LTR_MM	-2.87748e-05	-1.85687	-0.656221	0.511684	0.927027	0	1	519	0	0	0	0	1	519	0	0	0	0	1	0	1	519	0	0	0	1	2	519	1	1	65.8077	0.5	1.5
ERVB4_1-I_MM	0.000168401	1.50502	0.855032	0.392537	0.927027	17	18	8316	17	17	57.8011	11	12	8316	11	11	54.0185	14	15	2	3	8316	2	2	13.593	13	14	8316	13	13	53.3916	7.5	8.5
ERVB4_1-LTR_MM	6.36751e-06	1.14959	0.152139	0.879078	0.927027	1	2	521	1	1	54.2705	0	1	521	0	0	0	0.5	1.5	0	1	521	0	0	0	0	1	521	0	0	0	0	1
ERVB4_1B-I_MM	0.000299396	1.37018	1.58265	0.113503	0.927027	36	37	4288	36	36	237.383	28	29	4288	28	28	266.666	32	33	14	15	4288	14	14	184.532	22	23	4288	22	22	175.231	18	19
ERVB4_1B-LTR_MM	5.4244e-05	1.16017	0.346687	0.728827	0.927027	16	17	522	16	16	866.665	6	7	522	6	6	469.402	11	12	4	5	522	4	4	433.1	10	11	522	10	10	654.294	7	8
ERVB4_2-I_MM	-0.000204467	-1.10911	-0.569232	0.5692	0.927027	68	69	8374	68	68	229.603	42	43	8374	42	42	204.824	55	56	34	35	8374	34	34	229.48	62	63	8374	62	62	252.873	48	49
ERVB4_2-LTR_MM	-5.75495e-05	-1.85687	-0.928063	0.353378	0.927027	1	2	553	1	1	51.1301	1	2	553	1	1	73.8481	1	2	1	2	553	1	1	102.205	3	4	553	3	3	185.285	2	3
ERVB4_2B-LTR_MM	-1.64093e-05	-1.12377	-0.222774	0.823712	0.927027	4	5	509	4	4	222.2	2	3	509	2	2	160.464	3	4	3	4	509	3	3	333.121	2	3	509	2	2	134.201	2.5	3.5
ERVB4_3-I_MM	-4.87479e-05	-1.18817	-0.187758	0.851067	0.927027	11	12	8574	11	11	36.2753	3	4	8574	3	3	14.289	7	8	9	10	8574	9	9	59.3277	1	2	8574	1	1	3.98346	5	6
ERVB4_3-LTR_MM	-8.98641e-06	-1.2676	-0.2344	0.814675	0.927027	0	1	510	0	0	0	0	1	510	0	0	0	0	1	0	1	510	0	0	0	0	1	510	0	0	0	0	1
ERVB5_1-LTR_MM	-8.98641e-06	-1.2676	-0.2344	0.814675	0.927027	0	1	389	0	0	0	0	1	389	0	0	0	0	1	0	1	389	0	0	0	0	1	389	0	0	0	0	1
ERVB5_2-I_MM	3.83878e-05	1.61562	0.695059	0.48702	0.927027	2	3	8075	2	2	7.00308	2	3	8075	2	2	10.1147	2	3	0	1	8075	0	0	0	1	2	8075	1	1	4.22962	0.5	1.5
ERVB5_2-LTR_MM	0.000102293	1.61111	1.06967	0.284772	0.927027	5	6	450	5	5	314.166	8	9	450	8	8	726.009	6.5	7.5	1	2	450	1	1	125.599	5	6	450	5	5	379.491	3	4
ERVB7_1-I_MM	0.000424731	1.09044	0.35356	0.72367	0.927027	154	155	6813	154	160	664.023	149	150	6813	149	156	935.084	151.5	152.5	63	64	6813	63	67	555.821	167	168	6813	167	176	882.304	115	116
ERVB7_1-LTR_MM	0.000126871	1.91747	1.15426	0.248395	0.927027	9	10	319	9	9	797.726	5	6	319	5	5	640.094	7	8	0	1	319	0	0	0	5	6	319	5	5	535.332	2.5	3.5
ERVB7_2-LTR_MM	-9.54962e-05	-1.99415	-1.10447	0.269391	0.927027	4	5	372	4	4	304.032	0	1	372	0	0	0	2	3	3	4	372	3	3	455.803	4	5	372	4	4	367.249	3.5	4.5
ERVB7_2B-LTR_MM	-5.7484e-05	-2.1747	-1.0307	0.302685	0.927027	1	2	358	1	1	78.9803	0	1	358	0	0	0	0.5	1.5	1	2	358	1	1	157.876	2	3	358	2	2	190.805	1.5	2.5
ERVB7_3-LTR_MM	-0.000129214	-2.43741	-1.06336	0.287623	0.927027	1	2	408	1	1	69.3013	2	3	408	2	2	200.186	1.5	2.5	1	2	408	1	1	138.528	8	9	408	8	8	669.69	4.5	5.5
ERVB7_4-LTR_MM	1.26187e-05	1.29644	0.301499	0.763035	0.927027	0	1	429	0	0	0	1	2	429	1	1	95.1935	0.5	1.5	0	1	429	0	0	0	0	1	429	0	0	0	0	1
ETNERV	-6.6355e-05	-1.23751	-0.426363	0.669845	0.927027	10	11	3314	10	10	85.3197	5	6	3314	5	6	73.9372	7.5	8.5	3	4	3314	3	3	51.1643	12	13	3314	12	12	123.672	7.5	8.5
GSAT_MM	-0.0433551	-3.17089	-1.15255	0.249099	0.927027	875	876	471	875	875	52527.8	365	366	471	365	365	31647.3	620	621	1790	1791	471	1790	1790	214798	759	760	471	759	759	55038.3	1274.5	1275.5
IAP1-MM_I	5.00684e-05	1.08112	0.171276	0.864007	0.927027	31	32	3853	31	31	227.491	9	10	3853	9	9	95.3911	20	21	10	11	3853	10	10	146.69	17	18	3853	17	17	150.693	13.5	14.5
IAP1-MM_LTR	3.37023e-05	1.54048	0.488564	0.625151	0.927027	4	5	292	4	4	387.328	0	1	292	0	0	0	2	3	0	1	292	0	0	0	1	2	292	1	1	116.966	0.5	1.5
IAPA_MM	0.000662416	2.21474	1.31182	0.189586	0.927027	24	25	334	24	24	2031.73	41	42	334	41	41	5013.05	32.5	33.5	7	8	334	7	7	1184.54	17	18	334	17	17	1738.39	12	13
IAPEY2_LTR	-1.35733e-05	-1.05389	-0.10432	0.916916	0.946283	7	8	356	7	7	555.968	6	7	356	6	6	688.281	6.5	7.5	2	3	356	2	2	317.525	9	10	356	9	9	863.448	5.5	6.5
IAPEY3_I	-0.000189042	-1.1706	-0.685843	0.492814	0.927027	43	44	7680	43	43	158.31	22	23	7680	22	22	116.984	32.5	33.5	22	23	7680	22	22	161.905	37	38	7680	37	37	164.545	29.5	30.5
IAPEY3_LTR	5.62799e-06	1.05289	0.0593513	0.952672	0.971437	0	1	332	0	0	0	4	5	332	4	4	492.024	2	3	2	3	332	2	2	340.479	1	2	332	1	1	102.874	1.5	2.5
IAPEY3C_LTR	-4.10697e-05	-1.49102	-0.639286	0.522639	0.927027	2	3	304	2	2	186.019	1	2	304	1	1	134.336	1.5	2.5	1	2	304	1	1	185.919	3	4	304	3	3	337.048	2	3
IAPEY4_I	0.00626425	1.52969	1.82341	0.0682462	0.927027	664	665	7673	664	666	2454.2	419	420	7673	419	421	2240.69	541.5	542.5	154	155	7673	154	154	1134.37	434	435	7673	434	434	1931.83	294	295
IAPEY4_LTR	0.000211447	1.55193	1.60033	0.109529	0.927027	12	13	326	12	12	1040.8	19	20	326	19	19	2380.13	15.5	16.5	5	6	326	5	5	866.864	11	12	326	11	11	1152.44	8	9
IAPEY5_I	0.000231091	1.39125	0.610762	0.541358	0.927027	36	37	3574	36	36	284.806	13	14	3574	13	13	148.543	24.5	25.5	5	6	3574	5	5	79.0704	23	24	3574	23	23	219.795	14	15
IAPEY5_LTR	-2.43824e-05	-1.49826	-0.519286	0.603563	0.927027	1	2	293	1	1	96.5015	0	1	293	0	0	0	0.5	1.5	1	2	293	1	1	192.899	0	1	293	0	0	0	0.5	1.5
IAPEYI	-4.97742e-05	-1.10431	-0.291205	0.770895	0.927027	19	20	7513	19	19	71.5059	8	9	7513	8	8	43.4852	13.5	14.5	8	9	7513	8	8	60.1832	15	16	7513	15	15	68.1901	11.5	12.5
IAPEZI	0.0108807	1.32795	2.38422	0.0171193	0.927027	1465	1466	6388	1465	1718	7604.31	1157	1158	6388	1157	1337	8547.34	1311	1312	514	515	6388	514	588	5202.49	1089	1090	6388	1089	1254	6704.65	801.5	802.5
IAPLTR1a_I_MM	0.00569973	1.18923	1.43	0.152721	0.927027	1285	1286	6481	1285	1479	6452.5	853	854	6481	853	982	6187.77	1069	1070	477	478	6481	477	558	4866.21	971	972	6481	971	1132	5965.52	724	725
IAPLTR1a_MM	0.000244358	1.29432	0.663654	0.506914	0.927027	34	35	337	34	34	2852.67	28	29	337	28	28	3393.07	31	32	8	9	337	8	8	1341.71	32	33	337	32	32	3243.13	20	21
IAPLTR3	2.45949e-05	1.57778	0.545397	0.585482	0.927027	1	2	326	1	1	86.733	1	2	326	1	1	125.27	1	2	0	1	326	0	0	0	0	1	326	0	0	0	0	1
IAPLTR3_I	-0.000142925	-3.92069	-2.13794	0.0325253	0.927027	1	2	6821	1	1	4.14528	0	1	6821	0	0	0	0.5	1.5	4	5	6821	4	4	33.1444	2	3	6821	2	2	10.0144	3	4
IAPLTR4	-5.40179e-05	-1.80429	-0.686759	0.492237	0.927027	1	2	314	1	1	90.0476	1	2	314	1	1	130.057	1	2	0	1	314	0	0	0	4	5	314	4	4	435.085	2	3
IAPLTR4_I	0.000832188	1.17509	0.600734	0.548019	0.927027	206	207	7017	206	206	830.075	127	128	7017	127	127	739.123	166.5	167.5	62	63	7017	62	62	499.389	172	173	7017	172	172	837.184	117	118
IMPB_01	-8.11637e-05	-1.43944	-0.488725	0.625038	0.927027	4	5	2548	4	4	44.3877	5	6	2548	5	5	80.1374	4.5	5.5	7	8	2548	7	7	155.273	2	3	2548	2	2	26.8086	4.5	5.5
L1_MM	-0.00977424	-1.03241	-0.508374	0.611193	0.927027	10575	10576	6398	10575	10586	46783.1	7387	7388	6398	7387	7391	47176.2	8981	8982	5217	5218	6398	5217	5226	46166.2	9616	9617	6398	9616	9626	51386.1	7416.5	7417.5
L1B_MM	-0.00449945	-1.02391	-0.348823	0.727224	0.927027	6465	6466	6327	6465	6474	28931.9	4742	4743	6327	4742	4746	30633.3	5603.5	5604.5	3217	3218	6327	3217	3223	28791.3	5967	5968	6327	5967	5974	32248.6	4592	4593
L1MM_F	-9.97972e-05	-1.74295	-1.17311	0.240753	0.927027	3	4	1050	3	3	80.7856	3	4	1050	3	3	116.68	3	4	4	5	1050	4	4	215.312	5	6	1050	5	5	162.639	4.5	5.5
L1VL1_5	-0.000178596	-1.10854	-0.692721	0.488486	0.927027	56	57	1037	56	56	1526.9	40	41	1037	40	40	1575.24	48	49	31	32	1037	31	31	1689.59	53	54	1037	53	53	1745.58	42	43
L1VL2_5	5.89275e-05	1.20065	0.4786	0.632224	0.927027	9	10	600	9	9	424.124	10	11	600	10	10	680.633	9.5	10.5	3	4	600	3	3	282.598	9	10	600	9	9	512.313	6	7
L32	0.000976048	1.10533	1.04835	0.29448	0.927027	328	329	408	328	328	22730.8	280	281	408	280	280	28026.1	304	305	157	158	408	157	157	21748.9	279	280	408	279	279	23355.4	218	219
LTRIAPEY	5.12796e-05	1.34419	0.647546	0.51728	0.927027	3	4	383	3	3	221.475	6	7	383	6	6	639.76	4.5	5.5	2	3	383	2	2	295.141	3	4	383	3	3	267.526	2.5	3.5
LTRIS	6.78737e-05	1.12265	0.455577	0.648695	0.927027	16	17	509	16	16	888.8	19	20	509	19	19	1524.4	17.5	18.5	9	10	509	9	9	999.363	15	16	509	15	15	1006.51	12	13
LTRIS2	0.000148925	1.29437	0.683528	0.494275	0.927027	19	20	571	19	19	940.848	18	19	571	18	18	1287.36	18.5	19.5	5	6	571	5	5	494.917	18	19	571	18	18	1076.66	11.5	12.5
LTRIS3	-7.82225e-05	-1.18089	-0.304557	0.760705	0.927027	15	16	515	15	15	823.542	9	10	515	9	9	713.674	12	13	4	5	515	4	4	438.987	20	21	515	20	20	1326.38	12	13
LTRIS4	-7.47445e-06	-1.06375	-0.107803	0.914152	0.946283	4	5	519	4	4	217.919	1	2	519	1	1	78.6859	2.5	3.5	1	2	519	1	1	108.901	3	4	519	3	3	197.423	2	3
LTRIS4A	-3.73591e-05	-1.28179	-0.487262	0.626074	0.927027	4	5	474	4	4	238.607	2	3	474	2	2	172.312	3	4	2	3	474	2	2	238.479	4	5	474	4	4	288.221	3	4
LTRIS4B	-2.87748e-05	-1.85687	-0.656221	0.511684	0.927027	0	1	391	0	0	0	0	1	391	0	0	0	0	1	0	1	391	0	0	0	1	2	391	1	1	87.3508	0.5	1.5
LTRIS5	0.000116352	2.36667	1.6144	0.106443	0.927027	6	7	447	6	6	379.529	4	5	447	4	4	365.441	5	6	1	2	447	1	1	126.442	1	2	447	1	1	76.4075	1	2
LTRIS6	1.26187e-05	1.29644	0.301499	0.763035	0.927027	0	1	335	0	0	0	1	2	335	1	1	121.904	0.5	1.5	0	1	335	0	0	0	0	1	335	0	0	0	0	1
LTRIS_Mus	0.000297292	1.22329	1.2585	0.208213	0.927027	55	56	587	55	55	2649.27	40	41	587	40	40	2782.83	47.5	48.5	22	23	587	22	22	2118.28	39	40	587	39	39	2269.19	30.5	31.5
LTRVL30	-8.98641e-06	-1.2676	-0.2344	0.814675	0.927027	0	1	397	0	0	0	0	1	397	0	0	0	0	1	0	1	397	0	0	0	0	1	397	0	0	0	0	1
LX10	-8.98641e-06	-1.2676	-0.2344	0.814675	0.927027	0	1	1273	0	0	0	0	1	1273	0	0	0	0	1	0	1	1273	0	0	0	0	1	1273	0	0	0	0	1
LX2B	0.00025687	1.05549	0.339688	0.734092	0.927027	162	163	611	162	162	7496.79	127	128	611	127	127	8488.42	144.5	145.5	72	73	611	72	72	6660.24	148	149	611	148	148	8273.02	110	111
LX4	4.28534e-05	1.30212	0.541143	0.58841	0.927027	4	5	1466	4	11	212.159	5	6	1466	5	10	278.568	4.5	5.5	1	2	1466	1	1	38.5536	4	5	1466	4	12	279.57	2.5	3.5
LX5	1.83828e-05	1.23127	0.310583	0.756118	0.927027	3	4	1467	3	7	134.918	1	2	1467	1	2	55.6755	2	3	0	1	1467	0	0	0	2	3	1467	2	5	116.408	1	2
LX5b	-5.27544e-05	-1.11221	-0.235234	0.814028	0.927027	14	15	1461	14	14	270.944	12	13	1461	12	12	335.425	13	14	5	6	1461	5	5	193.428	19	20	1461	19	19	444.168	12	13
LX5c	-5.47779e-05	-1.46606	-0.429529	0.66754	0.927027	2	3	1259	2	2	44.9165	3	4	1259	3	3	97.3106	2.5	3.5	0	1	1259	0	0	0	7	8	1259	7	7	189.896	3.5	4.5
LX6	-8.98641e-06	-1.2676	-0.2344	0.814675	0.927027	0	1	1766	0	0	0	0	1	1766	0	0	0	0	1	0	1	1766	0	0	0	0	1	1766	0	0	0	0	1
LX7	-8.98641e-06	-1.2676	-0.2344	0.814675	0.927027	0	1	2072	0	0	0	0	1	2072	0	0	0	0	1	0	1	2072	0	0	0	0	1	2072	0	0	0	0	1
LX8	-8.98641e-06	-1.2676	-0.2344	0.814675	0.927027	0	1	1887	0	0	0	0	1	1887	0	0	0	0	1	0	1	1887	0	0	0	0	1	1887	0	0	0	0	1
LX8B	-8.98641e-06	-1.2676	-0.2344	0.814675	0.927027	0	1	1282	0	0	0	0	1	1282	0	0	0	0	1	0	1	1282	0	0	0	0	1	1282	0	0	0	0	1
LX9	-1.2325e-05	-1.18351	-0.227327	0.82017	0.927027	1	2	2058	1	1	13.739	1	2	2058	1	1	19.8435	1	2	0	1	2058	0	0	0	2	3	2058	2	2	33.1916	1	2
MERV1_I	-7.80377e-05	-1.07746	-0.390303	0.696313	0.927027	31	32	4961	31	31	176.683	27	28	4961	27	27	222.259	29	30	21	22	4961	21	21	239.248	28	29	4961	28	28	192.767	24.5	25.5
MERV1_LTR	-1.34209e-05	-1.27426	-0.285831	0.775008	0.927027	1	2	503	1	1	56.2126	0	1	503	0	0	0	0.5	1.5	0	1	503	0	0	0	1	2	503	1	1	67.9009	0.5	1.5
MERVL	0.00870259	1.17918	1.03591	0.300247	0.927027	2051	2052	5485	2051	2057	10603.7	1368	1369	5485	1368	1379	10267.2	1709.5	1710.5	723	724	5485	723	726	7480.98	1645	1646	5485	1645	1652	10286.7	1184	1185
MERVL_LTR	0.0012465	1.2156	0.952117	0.341041	0.927027	250	251	493	250	250	14338.2	167	168	493	167	167	13833.6	208.5	209.5	82	83	493	82	82	9400.81	199	200	493	199	199	13786.4	140.5	141.5
MLTR18_MM	-8.98641e-06	-1.2676	-0.2344	0.814675	0.927027	0	1	581	0	0	0	0	1	581	0	0	0	0	1	0	1	581	0	0	0	0	1	581	0	0	0	0	1
MLTR18A_MM	-8.98641e-06	-1.2676	-0.2344	0.814675	0.927027	0	1	611	0	0	0	0	1	611	0	0	0	0	1	0	1	611	0	0	0	0	1	611	0	0	0	0	1
MLTR18B_MM	-8.98641e-06	-1.2676	-0.2344	0.814675	0.927027	0	1	635	0	0	0	0	1	635	0	0	0	0	1	0	1	635	0	0	0	0	1	635	0	0	0	0	1
MLTR18C_MM	2.05955e-05	1.48383	0.45671	0.64788	0.927027	2	3	700	2	2	80.7856	0	1	700	0	0	0	1	2	0	1	700	0	0	0	0	1	700	0	0	0	0	1
MLTR18D_MM	2.05955e-05	1.48383	0.45671	0.64788	0.927027	2	3	640	2	2	88.3592	0	1	640	0	0	0	1	2	0	1	640	0	0	0	0	1	640	0	0	0	0	1
MLTR25A	7.51963e-05	1.34319	0.48325	0.62892	0.927027	12	13	1106	12	12	306.781	4	5	1106	4	4	147.696	8	9	1	2	1106	1	1	51.1026	8	9	1106	8	8	247.046	4.5	5.5
MLTR25B	6.68696e-06	1.03995	0.0560364	0.955313	0.971437	8	9	999	8	8	226.426	1	2	999	1	1	40.8789	4.5	5.5	1	2	999	1	1	56.5761	5	6	999	5	5	170.942	3	4
MLTR25C	7.11611e-05	1.26809	0.393185	0.694183	0.927027	15	16	1424	15	15	297.84	4	5	1424	4	4	114.713	9.5	10.5	2	3	1424	2	2	79.3814	9	10	1424	9	9	215.862	5.5	6.5
MLTR31A_MM	7.02215e-05	2.12614	1.16809	0.242774	0.927027	4	5	583	4	4	193.996	2	3	583	2	2	140.096	3	4	0	1	583	0	0	0	1	2	583	1	1	58.5835	0.5	1.5
MLTR31B_MM	5.01963e-05	1.27152	0.474895	0.634863	0.927027	5	6	566	5	5	249.779	7	8	566	7	7	505.064	6	7	1	2	566	1	1	99.8578	6	7	566	6	6	362.058	3.5	4.5
MLTR31C_MM	-8.98641e-06	-1.2676	-0.2344	0.814675	0.927027	0	1	617	0	0	0	0	1	617	0	0	0	0	1	0	1	617	0	0	0	0	1	617	0	0	0	0	1
MLTR31D_MM	-2.4534e-05	-1.29961	-0.373797	0.708556	0.927027	3	4	581	3	3	145.998	0	1	581	0	0	0	1.5	2.5	1	2	581	1	1	97.2797	2	3	581	2	2	117.57	1.5	2.5
MLTR31E_MM	-1.49297e-06	-1.01785	-0.0263046	0.979014	0.985813	2	3	566	2	2	99.9115	1	2	566	1	1	72.1519	1.5	2.5	1	2	566	1	1	99.8578	1	2	566	1	1	60.3431	1	2
MLTR31F_MM	-8.98641e-06	-1.2676	-0.2344	0.814675	0.927027	0	1	548	0	0	0	0	1	548	0	0	0	0	1	0	1	548	0	0	0	0	1	548	0	0	0	0	1
MLTR31FA_MM	6.36751e-06	1.14959	0.152139	0.879078	0.927027	1	2	576	1	1	49.0884	0	1	576	0	0	0	0.5	1.5	0	1	576	0	0	0	0	1	576	0	0	0	0	1
MLTR32C_MM	-8.98641e-06	-1.2676	-0.2344	0.814675	0.927027	0	1	616	0	0	0	0	1	616	0	0	0	0	1	0	1	616	0	0	0	0	1	616	0	0	0	0	1
MMERVK10C	0.00208096	1.27935	2.93066	0.00338324	0.327046	338	339	7581	338	338	1260.64	228	229	7581	228	228	1228.21	283	284	143	144	7581	143	143	1066.12	205	206	7581	205	205	923.573	174	175
MMERVK10D3_I	0.000111444	1.2186	0.763756	0.445014	0.927027	20	21	6156	20	20	91.8614	15	16	6156	15	15	99.5078	17.5	18.5	8	9	6156	8	8	73.4497	14	15	6156	14	14	77.6736	11	12
MMERVK10D3_LTR	0.000139132	3.23124	2.02058	0.0433265	0.927027	5	6	357	5	5	396.008	5	6	357	5	5	571.961	5	6	0	1	357	0	0	0	1	2	357	1	1	95.6699	0.5	1.5
MMERVK9C_I	8.20805e-05	1.06111	0.263906	0.791853	0.927027	51	52	4767	51	51	302.501	32	33	4767	32	32	274.138	41.5	42.5	20	21	4767	20	20	237.128	42	43	4767	42	42	300.918	31	32
MMERVK9E_I	8.23388e-05	1.03025	0.232225	0.816364	0.927027	85	86	6152	85	85	390.665	80	81	6152	80	80	531.053	82.5	83.5	46	47	6152	46	46	422.61	80	81	6152	80	80	444.137	63	64
MMETN	0.000741705	1.11134	0.609749	0.54203	0.927027	295	296	4904	295	295	1700.88	154	155	4904	154	154	1282.43	224.5	225.5	129	130	4904	129	129	1486.75	182	183	4904	182	182	1267.55	155.5	156.5
MMVL30	0.0119397	1.08695	1.71447	0.086447	0.927027	5440	5441	3698	5440	5442	41609.6	3505	3506	3698	3505	3505	38706.6	4472.5	4473.5	2804	2805	3698	2804	2804	42855.8	3646	3647	3698	3646	3648	33692.4	3225	3226
MURVY_LTR	3.28222e-05	1.11909	0.230883	0.817406	0.927027	13	14	541	13	13	679.435	4	5	541	4	4	301.945	8.5	9.5	3	4	541	3	3	313.417	8	9	541	8	8	505.052	5.5	6.5
MYSERV	-2.87748e-05	-1.85687	-0.656221	0.511684	0.927027	0	1	6550	0	0	0	0	1	6550	0	0	0	0	1	0	1	6550	0	0	0	1	2	6550	1	1	5.21438	0.5	1.5
MYSERV16_I	9.59436e-05	1.64397	0.880293	0.378703	0.927027	10	11	2326	10	10	121.56	3	4	2326	3	3	52.6715	6.5	7.5	2	3	2326	2	2	48.598	3	4	2326	3	3	44.051	2.5	3.5
ORR1A0	0.000978091	1.1242	0.439457	0.660332	0.927027	342	343	346	342	342	27948.1	192	193	346	192	192	22661.5	267	268	106	107	346	106	106	17315.2	282	283	346	282	282	27836.6	194	195
ORR1B1	0.000120698	1.14519	0.4578	0.647097	0.927027	35	36	394	35	35	2511.73	20	21	394	20	20	2072.99	27.5	28.5	11	12	394	11	11	1577.96	27	28	394	27	27	2340.51	19	20
ORR1B2	-8.13323e-05	-1.35293	-0.784844	0.432547	0.927027	8	9	367	8	8	616.348	4	5	367	4	4	445.101	6	7	4	5	367	4	4	616.017	9	10	367	9	9	837.568	6.5	7.5
ORR1C1	-8.98641e-06	-1.2676	-0.2344	0.814675	0.927027	0	1	407	0	0	0	0	1	407	0	0	0	0	1	0	1	407	0	0	0	0	1	407	0	0	0	0	1
ORR1C2	-8.98641e-06	-1.2676	-0.2344	0.814675	0.927027	0	1	406	0	0	0	0	1	406	0	0	0	0	1	0	1	406	0	0	0	0	1	406	0	0	0	0	1
PER_MM	-8.98641e-06	-1.2676	-0.2344	0.814675	0.927027	0	1	72	0	0	0	0	1	72	0	0	0	0	1	0	1	72	0	0	0	0	1	72	0	0	0	0	1
PMR6	-8.98641e-06	-1.2676	-0.2344	0.814675	0.927027	0	1	60	0	0	0	0	1	60	0	0	0	0	1	0	1	60	0	0	0	0	1	60	0	0	0	0	1
PMR66	-8.98641e-06	-1.2676	-0.2344	0.814675	0.927027	0	1	220	0	0	0	0	1	220	0	0	0	0	1	0	1	220	0	0	0	0	1	220	0	0	0	0	1
PMR89	-4.10697e-05	-1.49102	-0.639286	0.522639	0.927027	2	3	235	2	2	240.638	1	2	235	1	1	173.779	1.5	2.5	1	2	235	1	1	240.509	3	4	235	3	3	436.011	2	3
RLTR10B2	-5.24022e-05	-1.44585	-0.700463	0.48364	0.927027	2	3	380	2	2	148.816	3	4	380	3	3	322.405	2.5	3.5	2	3	380	2	2	297.471	4	5	380	4	4	359.518	3	4
RLTR10D2	1.04061e-05	1.13091	0.183344	0.854528	0.927027	1	2	357	1	1	79.2015	2	3	357	2	2	228.784	1.5	2.5	0	1	357	0	0	0	2	3	357	2	2	191.34	1	2
RLTR10E	-0.000124697	-2.85665	-1.8091	0.0704392	0.927027	1	2	314	1	1	90.0476	1	2	314	1	1	130.057	1	2	4	5	314	4	4	719.994	2	3	314	2	2	217.542	3	4
RLTR10F	-3.0805e-05	-1.15289	-0.336827	0.736248	0.927027	5	6	312	5	5	453.124	5	6	312	5	5	654.455	5	6	3	4	312	3	3	543.457	6	7	312	6	6	656.811	4.5	5.5
RLTR11A	-7.74942e-05	-1.86207	-0.974254	0.329933	0.927027	1	2	529	1	1	53.4498	2	3	529	2	2	154.397	1.5	2.5	1	2	529	1	1	106.842	5	6	529	5	5	322.818	3	4
RLTR11B	-7.16963e-06	-1.12992	-0.152696	0.878639	0.927027	0	1	454	0	0	0	1	2	454	1	1	89.9515	0.5	1.5	0	1	454	0	0	0	1	2	454	1	1	75.2295	0.5	1.5
RLTR11C_MM	-8.98641e-06	-1.2676	-0.2344	0.814675	0.927027	0	1	572	0	0	0	0	1	572	0	0	0	0	1	0	1	572	0	0	0	0	1	572	0	0	0	0	1
RLTR12	-8.98641e-06	-1.2676	-0.2344	0.814675	0.927027	0	1	354	0	0	0	0	1	354	0	0	0	0	1	0	1	354	0	0	0	0	1	354	0	0	0	0	1
RLTR12A	4.20478e-05	1.40491	0.468635	0.639332	0.927027	6	7	584	6	6	290.496	1	2	584	1	1	69.9281	3.5	4.5	0	1	584	0	0	0	3	4	584	3	3	175.45	1.5	2.5
RLTR12B	6.36751e-06	1.14959	0.152139	0.879078	0.927027	1	2	550	1	1	51.409	0	1	550	0	0	0	0.5	1.5	0	1	550	0	0	0	0	1	550	0	0	0	0	1
RLTR12B2	-2.87748e-05	-1.85687	-0.656221	0.511684	0.927027	0	1	550	0	0	0	0	1	550	0	0	0	0	1	0	1	550	0	0	0	1	2	550	1	1	62.0985	0.5	1.5
RLTR12C	-8.98641e-06	-1.2676	-0.2344	0.814675	0.927027	0	1	511	0	0	0	0	1	511	0	0	0	0	1	0	1	511	0	0	0	0	1	511	0	0	0	0	1
RLTR12D	-8.98641e-06	-1.2676	-0.2344	0.814675	0.927027	0	1	467	0	0	0	0	1	467	0	0	0	0	1	0	1	467	0	0	0	0	1	467	0	0	0	0	1
RLTR12E	-8.98641e-06	-1.2676	-0.2344	0.814675	0.927027	0	1	585	0	0	0	0	1	585	0	0	0	0	1	0	1	585	0	0	0	0	1	585	0	0	0	0	1
RLTR12F	-8.98641e-06	-1.2676	-0.2344	0.814675	0.927027	0	1	625	0	0	0	0	1	625	0	0	0	0	1	0	1	625	0	0	0	0	1	625	0	0	0	0	1
RLTR12G	-6.78294e-05	-3.01986	-1.39163	0.164039	0.927027	0	1	540	0	0	0	0	1	540	0	0	0	0	1	2	3	540	2	2	209.332	0	1	540	0	0	0	1	2
RLTR12H	-8.98641e-06	-1.2676	-0.2344	0.814675	0.927027	0	1	609	0	0	0	0	1	609	0	0	0	0	1	0	1	609	0	0	0	0	1	609	0	0	0	0	1
RLTR13A	0.00019228	1.65257	1.59614	0.110461	0.927027	14	15	857	14	20	659.859	13	14	857	13	17	810.089	13.5	14.5	4	5	857	4	5	329.752	8	9	857	8	10	398.532	6	7
RLTR13A1	-2.86785e-05	-1.12992	-0.305418	0.760048	0.927027	3	4	873	3	3	97.1648	7	8	873	7	7	327.452	5	6	3	4	873	3	3	194.225	7	8	873	7	7	273.859	5	6
RLTR13A2	0.000167637	1.20793	0.379941	0.703991	0.927027	26	27	966	26	29	848.834	30	31	966	30	31	1310.54	28	29	6	7	966	6	7	409.562	34	35	966	34	36	1272.83	20	21
RLTR13A3	-0.000145968	-1.20739	-0.800156	0.423623	0.927027	24	25	976	24	24	695.286	16	17	976	16	16	669.475	20	21	13	14	976	13	13	752.822	25	26	976	25	25	874.851	19	20
RLTR13B	-9.49231e-05	-1.96989	-0.756138	0.449569	0.927027	3	4	907	3	3	93.5224	1	2	907	1	1	45.0254	2	3	5	6	907	5	5	311.574	1	2	907	1	2	75.3124	3	4
RLTR13B1	4.23368e-05	1.02368	0.161575	0.871641	0.927027	63	64	893	63	63	1994.76	44	45	893	44	44	2012.17	53.5	54.5	31	32	893	31	31	1962.04	51	52	893	51	51	1950.57	41	42
RLTR13B2	-3.73633e-05	-1.06954	-0.256366	0.797669	0.927027	14	15	822	14	14	481.568	16	17	822	16	16	794.9	15	16	13	14	822	13	13	893.861	12	13	822	12	12	498.601	12.5	13.5
RLTR13B3	0.0018111	2.37247	5.02401	5.0701e-07	0.000147033	113	114	943	113	122	3658.05	72	73	943	72	81	3507.82	92.5	93.5	37	38	943	37	42	2517.31	23	24	943	23	24	869.247	30	31
RLTR13B4	-0.000151764	-1.2739	-0.711444	0.476811	0.927027	16	17	799	16	17	601.595	15	16	799	15	18	920.005	15.5	16.5	9	10	799	9	10	707.378	23	24	799	23	24	1025.91	16	17
RLTR13C1	-0.000286731	-2.00452	-2.01222	0.0442002	0.927027	8	9	1010	8	8	223.96	7	8	1010	7	7	283.036	7.5	8.5	8	9	1010	8	8	447.679	17	18	1010	17	17	574.872	12.5	13.5
RLTR13C2	0.000263386	1.34618	1.29086	0.196755	0.927027	34	35	815	34	34	1179.57	25	26	815	25	25	1252.7	29.5	30.5	11	12	815	11	11	762.84	23	24	815	23	23	963.86	17	18
RLTR13C3	-5.75495e-05	-1.85687	-0.928063	0.353378	0.927027	1	2	1010	1	1	27.995	1	2	1010	1	1	40.4337	1	2	1	2	1010	1	1	55.9599	3	4	1010	3	3	101.448	2	3
RLTR13D	1.26187e-05	1.29644	0.301499	0.763035	0.927027	0	1	1004	0	0	0	1	2	1004	1	1	40.6753	0.5	1.5	0	1	1004	0	0	0	0	1	1004	0	0	0	0	1
RLTR13D1	-4.56628e-05	-1.31299	-0.480169	0.631108	0.927027	6	7	828	6	6	204.891	1	2	828	1	1	49.3213	3.5	4.5	4	5	828	4	4	273.041	3	4	828	3	3	123.747	3.5	4.5
RLTR13D2	6.10951e-06	1.01477	0.0281065	0.977577	0.985813	12	13	1057	12	12	321.002	11	12	1057	11	11	424.993	11.5	12.5	3	4	1057	3	3	160.415	16	17	1057	16	16	516.998	9.5	10.5
RLTR13D3	-0.000437444	-3.43312	-3.46396	0.000532613	0.0772289	3	4	1156	3	3	73.3779	5	6	1156	5	5	176.635	4	5	10	11	1156	10	10	488.923	17	18	1156	17	17	502.267	13.5	14.5
RLTR13D3A	9.30426e-05	1.72859	1.19128	0.233546	0.927027	3	4	836	3	3	101.465	7	8	836	7	7	341.945	5	6	2	3	836	2	2	135.214	2	3	836	2	2	81.7085	2	3
RLTR13D3A1	0.000132922	1.15055	0.430636	0.666734	0.927027	38	39	951	38	38	1129.81	21	22	951	21	21	901.785	29.5	30.5	11	12	951	11	11	653.748	30	31	951	30	30	1077.42	20.5	21.5
RLTR13D4	9.60336e-05	1.77004	1.22957	0.218859	0.927027	3	4	1055	3	4	107.204	7	8	1055	7	7	270.963	5	6	1	2	1055	1	1	53.573	3	4	1055	3	3	97.1209	2	3
RLTR13D5	-0.000407704	-1.59458	-1.11754	0.263769	0.927027	25	26	1040	25	26	706.874	14	15	1040	14	14	549.742	19.5	20.5	13	14	1040	13	13	706.494	39	40	1040	39	42	1379.3	26	27
RLTR13D6	-6.77359e-05	-1.50427	-0.611199	0.54107	0.927027	3	4	916	3	3	92.6035	3	4	916	3	3	133.749	3	4	1	2	916	1	1	61.7025	7	8	916	7	7	261.003	4	5
RLTR13E	-5.97188e-06	-1.01785	-0.0526158	0.958038	0.971437	11	12	993	11	11	313.217	7	8	993	7	7	287.881	9	10	6	7	993	6	6	341.508	8	9	993	8	8	275.159	7	8
RLTR13F	-4.81645e-05	-1.15936	-0.23723	0.812479	0.927027	8	9	918	8	8	246.405	8	9	918	8	8	355.887	8	9	2	3	918	2	2	123.136	14	15	918	14	14	520.87	8	9
RLTR13G	8.31236e-05	1.37937	0.612304	0.540338	0.927027	9	10	883	9	9	288.193	7	8	883	7	7	323.744	8	9	1	2	883	1	1	64.0085	8	9	883	8	8	309.438	4.5	5.5
RLTR14	7.60456e-05	2.21954	0.71889	0.472211	0.927027	7	8	382	7	7	518.127	0	1	382	0	0	0	3.5	4.5	0	1	382	0	0	0	1	2	382	1	1	89.4088	0.5	1.5
RLTR16	-8.98641e-06	-1.2676	-0.2344	0.814675	0.927027	0	1	444	0	0	0	0	1	444	0	0	0	0	1	0	1	444	0	0	0	0	1	444	0	0	0	0	1
RLTR16B_MM	-2.64723e-05	-1.06631	-0.190874	0.848625	0.927027	15	16	700	15	15	605.892	7	8	700	7	7	408.38	11	12	9	10	700	9	9	726.68	9	10	700	9	9	439.125	9	10
RLTR16C_MM	8.5676e-06	1.11686	0.146889	0.88322	0.928021	3	4	627	3	3	135.287	0	1	627	0	0	0	1.5	2.5	1	2	627	1	1	90.1428	0	1	627	0	0	0	0.5	1.5
RLTR17_MM	-0.000418209	-1.29303	-1.41381	0.157421	0.927027	41	42	1950	41	41	594.499	42	43	1950	42	42	879.588	41.5	42.5	30	31	1950	30	30	869.531	55	56	1950	55	55	963.323	42.5	43.5
RLTR17B_Mm	-1.81312e-05	-1.32854	-0.38615	0.699387	0.927027	0	1	802	0	0	0	1	2	802	1	1	50.9202	0.5	1.5	1	2	802	1	1	70.4732	0	1	802	0	0	0	0.5	1.5
RLTR17C_Mm	-1.39504e-05	-1.15519	-0.20813	0.835128	0.927027	1	2	804	1	1	35.1678	2	3	804	2	2	101.587	1.5	2.5	0	1	804	0	0	0	3	4	804	3	3	127.441	1.5	2.5
RLTR17D_Mm	-5.72173e-05	-1.51935	-0.57041	0.568401	0.927027	5	6	873	5	5	161.941	0	1	873	0	0	0	2.5	3.5	1	2	873	1	1	64.7417	5	6	873	5	5	195.614	3	4
RLTR18_MM	-8.98641e-06	-1.2676	-0.2344	0.814675	0.927027	0	1	470	0	0	0	0	1	470	0	0	0	0	1	0	1	470	0	0	0	0	1	470	0	0	0	0	1
RLTR19A2	6.36751e-06	1.14959	0.152139	0.879078	0.927027	1	2	507	1	1	55.7691	0	1	507	0	0	0	0.5	1.5	0	1	507	0	0	0	0	1	507	0	0	0	0	1
RLTR19A_MM	-8.98641e-06	-1.2676	-0.2344	0.814675	0.927027	0	1	500	0	0	0	0	1	500	0	0	0	0	1	0	1	500	0	0	0	0	1	500	0	0	0	0	1
RLTR19B_MM	1.7377e-05	1.13607	0.24642	0.805358	0.927027	2	3	718	2	2	78.7603	4	5	718	4	4	227.51	3	4	2	3	718	2	2	157.436	2	3	718	2	2	95.137	2	3
RLTR19C_MM	-8.98641e-06	-1.2676	-0.2344	0.814675	0.927027	0	1	507	0	0	0	0	1	507	0	0	0	0	1	0	1	507	0	0	0	0	1	507	0	0	0	0	1
RLTR19D	-8.98641e-06	-1.2676	-0.2344	0.814675	0.927027	0	1	438	0	0	0	0	1	438	0	0	0	0	1	0	1	438	0	0	0	0	1	438	0	0	0	0	1
RLTR1_MM	-8.98641e-06	-1.2676	-0.2344	0.814675	0.927027	0	1	632	0	0	0	0	1	632	0	0	0	0	1	0	1	632	0	0	0	0	1	632	0	0	0	0	1
RLTR1A2_MM	-6.05405e-05	-1.9014	-0.976296	0.328921	0.927027	1	2	547	1	1	51.6909	1	2	547	1	1	74.6581	1	2	2	3	547	2	2	206.653	2	3	547	2	2	124.878	2	3
RLTR1B_MM	-3.16879e-05	-1.07259	-0.241001	0.809555	0.927027	13	14	513	13	13	716.519	11	12	513	11	11	875.669	12	13	9	10	513	9	9	991.571	11	12	513	11	11	732.351	10	11
RLTR1C_MM	-1.93447e-07	-1.00029	-0.000974179	0.999223	0.999223	24	25	504	24	24	1346.43	14	15	504	14	14	1134.39	19	20	9	10	504	9	9	1009.28	21	22	504	21	21	1423.09	15	16
RLTR1D2_MM	-2.46059e-05	-1.20988	-0.339269	0.734408	0.927027	4	5	602	4	4	187.873	1	2	602	1	1	67.8372	2.5	3.5	1	2	602	1	1	93.8863	4	5	602	4	4	226.938	2.5	3.5
RLTR1D_MM	-8.54882e-06	-1.08735	-0.135916	0.891888	0.933746	3	4	622	3	3	136.374	1	2	622	1	1	65.6559	2	3	1	2	622	1	1	90.8674	2	3	622	2	2	109.82	1.5	2.5
RLTR1E_MM	-8.98641e-06	-1.2676	-0.2344	0.814675	0.927027	0	1	648	0	0	0	0	1	648	0	0	0	0	1	0	1	648	0	0	0	0	1	648	0	0	0	0	1
RLTR1F_Mm	-2.43824e-05	-1.49826	-0.519286	0.603563	0.927027	1	2	590	1	1	47.9236	0	1	590	0	0	0	0.5	1.5	1	2	590	1	1	95.7958	0	1	590	0	0	0	0.5	1.5
RLTR1IAP_MM	6.60309e-05	1.04792	0.204978	0.83759	0.927027	44	45	351	44	44	3544.44	40	41	351	40	40	4653.9	42	43	20	21	351	20	20	3220.49	44	45	351	44	44	4281.43	32	33
RLTR20A1_MM	-3.62002e-05	-1.73976	-0.70221	0.48255	0.927027	1	2	468	1	1	60.4166	0	1	468	0	0	0	0.5	1.5	1	2	468	1	1	120.768	1	2	468	1	1	72.979	1	2
RLTR20A2_MM	-6.95257e-05	-2.25983	-1.1647	0.244145	0.927027	0	1	507	0	0	0	1	2	507	1	1	80.5483	0.5	1.5	1	2	507	1	1	111.478	3	4	507	3	3	202.096	2	3
RLTR20A2B_MM	-4.39732e-05	-1.4493	-0.630644	0.528275	0.927027	3	4	573	3	3	148.036	1	2	573	1	1	71.2705	2	3	1	2	573	1	1	98.6379	4	5	573	4	4	238.424	2.5	3.5
RLTR20A3_MM	1.33096e-05	1.21344	0.266911	0.789538	0.927027	0	1	548	0	0	0	2	3	548	2	2	149.044	1	2	0	1	548	0	0	0	1	2	548	1	1	62.3251	0.5	1.5
RLTR20B1_MM	-5.15541e-05	-2.5352	-1.05771	0.290189	0.927027	0	1	569	0	0	0	0	1	569	0	0	0	0	1	1	2	569	1	1	99.3313	1	2	569	1	1	60.0249	1	2
RLTR20B2_MM	-8.98641e-06	-1.2676	-0.2344	0.814675	0.927027	0	1	575	0	0	0	0	1	575	0	0	0	0	1	0	1	575	0	0	0	0	1	575	0	0	0	0	1
RLTR20B3A_MM	6.36751e-06	1.14959	0.152139	0.879078	0.927027	1	2	589	1	1	48.005	0	1	589	0	0	0	0.5	1.5	0	1	589	0	0	0	0	1	589	0	0	0	0	1
RLTR20B4_MM	2.12863e-05	1.34137	0.404561	0.685801	0.927027	2	3	566	2	2	99.9115	1	2	566	1	1	72.1519	1.5	2.5	0	1	566	0	0	0	1	2	566	1	1	60.3431	0.5	1.5
RLTR20B5_MM	-2.99489e-05	-1.54269	-0.580949	0.561277	0.927027	0	1	578	0	0	0	1	2	578	1	1	70.654	0.5	1.5	1	2	578	1	1	97.7846	1	2	578	1	1	59.0903	1	2
RLTR20C1_MM	3.93175e-05	1.92365	0.724004	0.469065	0.927027	3	4	570	3	3	148.816	0	1	570	0	0	0	1.5	2.5	0	1	570	0	0	0	0	1	570	0	0	0	0	1
RLTR20C2_MM	2.45949e-05	1.57778	0.545397	0.585482	0.927027	1	2	497	1	1	56.8912	1	2	497	1	1	82.169	1	2	0	1	497	0	0	0	0	1	497	0	0	0	0	1
RLTR20C_MM	-5.15541e-05	-2.5352	-1.05771	0.290189	0.927027	0	1	508	0	0	0	0	1	508	0	0	0	0	1	1	2	508	1	1	111.259	1	2	508	1	1	67.2326	1	2
RLTR20D_MM	-8.98641e-06	-1.2676	-0.2344	0.814675	0.927027	0	1	570	0	0	0	0	1	570	0	0	0	0	1	0	1	570	0	0	0	0	1	570	0	0	0	0	1
RLTR21_MM	-8.98641e-06	-1.2676	-0.2344	0.814675	0.927027	0	1	375	0	0	0	0	1	375	0	0	0	0	1	0	1	375	0	0	0	0	1	375	0	0	0	0	1
RLTR23_MM	-8.98641e-06	-1.2676	-0.2344	0.814675	0.927027	0	1	606	0	0	0	0	1	606	0	0	0	0	1	0	1	606	0	0	0	0	1	606	0	0	0	0	1
RLTR24_MM	2.45949e-05	1.57778	0.545397	0.585482	0.927027	1	2	617	1	1	45.8265	1	2	617	1	1	66.188	1	2	0	1	617	0	0	0	0	1	617	0	0	0	0	1
RLTR24B_MM	-8.98641e-06	-1.2676	-0.2344	0.814675	0.927027	0	1	435	0	0	0	0	1	435	0	0	0	0	1	0	1	435	0	0	0	0	1	435	0	0	0	0	1
RLTR25_MM	0.00055524	1.58084	1.40761	0.159253	0.927027	42	43	1834	42	42	647.518	46	47	1834	46	46	1024.29	44	45	10	11	1834	10	10	308.176	36	37	1834	36	36	670.42	23	24
RLTR26B_MM	-1.34209e-05	-1.27426	-0.285831	0.775008	0.927027	1	2	716	1	1	39.4901	0	1	716	0	0	0	0.5	1.5	0	1	716	0	0	0	1	2	716	1	1	47.7014	0.5	1.5
RLTR26C_MM	-8.98641e-06	-1.2676	-0.2344	0.814675	0.927027	0	1	674	0	0	0	0	1	674	0	0	0	0	1	0	1	674	0	0	0	0	1	674	0	0	0	0	1
RLTR26D_MM	-8.98641e-06	-1.2676	-0.2344	0.814675	0.927027	0	1	800	0	0	0	0	1	800	0	0	0	0	1	0	1	800	0	0	0	0	1	800	0	0	0	0	1
RLTR27_MM	-3.62002e-05	-1.73976	-0.70221	0.48255	0.927027	1	2	312	1	1	90.6248	0	1	312	0	0	0	0.5	1.5	1	2	312	1	1	181.152	1	2	312	1	1	109.468	1	2
RLTR28_MM	-2.87748e-05	-1.85687	-0.656221	0.511684	0.927027	0	1	453	0	0	0	0	1	453	0	0	0	0	1	0	1	453	0	0	0	1	2	453	1	1	75.3955	0.5	1.5
RLTR29_MM	1.26187e-05	1.29644	0.301499	0.763035	0.927027	0	1	697	0	0	0	1	2	697	1	1	58.5911	0.5	1.5	0	1	697	0	0	0	0	1	697	0	0	0	0	1
RLTR2_MM	-8.98641e-06	-1.2676	-0.2344	0.814675	0.927027	0	1	154	0	0	0	0	1	154	0	0	0	0	1	0	1	154	0	0	0	0	1	154	0	0	0	0	1
RLTR2aIAP_MM	0.000123491	1.12759	0.351411	0.725281	0.927027	34	35	406	34	34	2367.85	29	30	406	29	29	2917	31.5	32.5	11	12	406	11	11	1531.32	35	36	406	35	35	2944.33	23	24
RLTR2IAP_MM	2.10895e-05	1.20796	0.293504	0.769137	0.927027	1	2	492	1	1	57.4694	4	5	492	4	4	332.016	2.5	3.5	2	3	492	2	2	229.754	0	1	492	0	0	0	1	2
RLTR30_MM	8.07135e-07	1.01294	0.0161863	0.987086	0.990501	2	3	441	2	2	128.231	0	1	441	0	0	0	1	2	0	1	441	0	0	0	1	2	441	1	1	77.4471	0.5	1.5
RLTR30B_MM	-2.19722e-05	-1.34786	-0.405264	0.685284	0.927027	2	3	482	2	2	117.323	0	1	482	0	0	0	1	2	1	2	482	1	1	117.26	1	2	482	1	1	70.8593	1	2
RLTR30C_MM	-2.87748e-05	-1.85687	-0.656221	0.511684	0.927027	0	1	500	0	0	0	0	1	500	0	0	0	0	1	0	1	500	0	0	0	1	2	500	1	1	68.3083	0.5	1.5
RLTR30D2_MM	2.75376e-05	1.44162	0.52337	0.600718	0.927027	1	2	664	1	1	42.5827	2	3	664	2	2	123.006	1.5	2.5	0	1	664	0	0	0	1	2	664	1	1	51.437	0.5	1.5
RLTR30D_MM	-9.41036e-05	-1.51844	-0.952474	0.340859	0.927027	6	7	482	6	6	351.97	3	4	482	3	3	254.178	4.5	5.5	3	4	482	3	3	351.781	8	9	482	8	8	566.874	5.5	6.5
RLTR30E_MM	-8.98641e-06	-1.2676	-0.2344	0.814675	0.927027	0	1	548	0	0	0	0	1	548	0	0	0	0	1	0	1	548	0	0	0	0	1	548	0	0	0	0	1
RLTR31_MM	-5.90933e-05	-1.65737	-0.873178	0.382568	0.927027	1	2	366	1	1	77.2539	2	3	366	2	2	223.158	1.5	2.5	2	3	366	2	2	308.85	3	4	366	3	3	279.952	2.5	3.5
RLTR31B_MM	-2.87748e-05	-1.85687	-0.656221	0.511684	0.927027	0	1	427	0	0	0	0	1	427	0	0	0	0	1	0	1	427	0	0	0	1	2	427	1	1	79.9864	0.5	1.5
RLTR31C_MM	-8.98641e-06	-1.2676	-0.2344	0.814675	0.927027	0	1	478	0	0	0	0	1	478	0	0	0	0	1	0	1	478	0	0	0	0	1	478	0	0	0	0	1
RLTR33_MM	5.34474e-05	1.13951	0.429608	0.667482	0.927027	14	15	820	14	14	482.743	10	11	820	10	10	498.024	12	13	7	8	820	7	7	482.484	9	10	820	9	9	374.863	8	9
RLTR34_MM	-8.98641e-06	-1.2676	-0.2344	0.814675	0.927027	0	1	509	0	0	0	0	1	509	0	0	0	0	1	0	1	509	0	0	0	0	1	509	0	0	0	0	1
RLTR34B_MM	-8.98641e-06	-1.2676	-0.2344	0.814675	0.927027	0	1	637	0	0	0	0	1	637	0	0	0	0	1	0	1	637	0	0	0	0	1	637	0	0	0	0	1
RLTR34C_MM	-8.98641e-06	-1.2676	-0.2344	0.814675	0.927027	0	1	611	0	0	0	0	1	611	0	0	0	0	1	0	1	611	0	0	0	0	1	611	0	0	0	0	1
RLTR34D_MM	-8.98641e-06	-1.2676	-0.2344	0.814675	0.927027	0	1	640	0	0	0	0	1	640	0	0	0	0	1	0	1	640	0	0	0	0	1	640	0	0	0	0	1
RLTR35_MM	9.66833e-05	1.28447	0.800913	0.423184	0.927027	13	14	467	13	13	787.097	11	12	467	11	11	961.923	12	13	5	6	467	5	5	605.134	9	10	467	9	9	658.217	7	8
RLTR35B_MM	-8.98641e-06	-1.2676	-0.2344	0.814675	0.927027	0	1	479	0	0	0	0	1	479	0	0	0	0	1	0	1	479	0	0	0	0	1	479	0	0	0	0	1
RLTR3_MM	3.22938e-05	1.25288	0.328428	0.742589	0.927027	7	8	527	7	7	375.569	1	2	527	1	1	77.4915	4	5	2	3	527	2	2	214.495	2	3	527	2	2	129.617	2	3
RLTR40_MM	-6.15504e-06	-1.09164	-0.123433	0.901764	0.937318	1	2	850	1	1	33.2646	1	2	850	1	1	48.0447	1	2	1	2	850	1	1	66.4936	0	1	850	0	0	0	0.5	1.5
RLTR41A2	-6.15504e-06	-1.09164	-0.123433	0.901764	0.937318	1	2	473	1	1	59.7779	1	2	473	1	1	86.3383	1	2	1	2	473	1	1	119.492	0	1	473	0	0	0	0.5	1.5
RLTR41B	-3.97363e-05	-2.18329	-0.906204	0.36483	0.927027	0	1	404	0	0	0	0	1	404	0	0	0	0	1	1	2	404	1	1	139.9	0	1	404	0	0	0	0.5	1.5
RLTR41C	2.05955e-05	1.48383	0.45671	0.64788	0.927027	2	3	545	2	2	103.761	0	1	545	0	0	0	1	2	0	1	545	0	0	0	0	1	545	0	0	0	0	1
RLTR43C	-5.24022e-05	-1.44585	-0.700463	0.48364	0.927027	2	3	366	2	2	154.508	3	4	366	3	3	334.738	2.5	3.5	2	3	366	2	2	308.85	4	5	366	4	4	373.27	3	4
RLTR46A	1.26187e-05	1.29644	0.301499	0.763035	0.927027	0	1	321	0	0	0	1	2	321	1	1	127.221	0.5	1.5	0	1	321	0	0	0	0	1	321	0	0	0	0	1
RLTR46A2	-8.98641e-06	-1.2676	-0.2344	0.814675	0.927027	0	1	329	0	0	0	0	1	329	0	0	0	0	1	0	1	329	0	0	0	0	1	329	0	0	0	0	1
RLTR46B	-0.000367657	-1.70634	-1.16989	0.24205	0.927027	17	18	384	17	17	1251.76	12	13	384	12	12	1276.19	14.5	15.5	10	11	384	10	10	1471.86	32	33	384	32	32	2846.18	21	22
RLTR47	-8.98641e-06	-1.2676	-0.2344	0.814675	0.927027	0	1	431	0	0	0	0	1	431	0	0	0	0	1	0	1	431	0	0	0	0	1	431	0	0	0	0	1
RLTR48A	-9.56008e-05	-1.81544	-1.17511	0.239954	0.927027	4	5	702	4	4	161.111	1	2	702	1	1	58.1738	2.5	3.5	5	6	702	5	5	402.561	3	4	702	3	3	145.958	4	5
RLTR48B	-8.98641e-06	-1.2676	-0.2344	0.814675	0.927027	0	1	530	0	0	0	0	1	530	0	0	0	0	1	0	1	530	0	0	0	0	1	530	0	0	0	0	1
RLTR48C	-2.02016e-05	-1.24152	-0.301393	0.763115	0.927027	2	3	489	2	2	115.644	1	2	489	1	1	83.5133	1.5	2.5	0	1	489	0	0	0	3	4	489	3	3	209.535	1.5	2.5
RLTR49	-4.10697e-05	-1.49102	-0.639286	0.522639	0.927027	2	3	780	2	2	72.4999	1	2	780	1	1	52.3564	1.5	2.5	1	2	780	1	1	72.4609	3	4	780	3	3	131.362	2	3
RLTR4_MM	0.000890151	1.44556	1.433	0.151862	0.927027	83	84	742	83	83	3162.83	87	88	742	87	87	4788.28	85	86	25	26	742	25	25	1904.3	72	73	742	72	72	3314.15	48.5	49.5
RLTR4I_MM	0.00379774	1.1893	1.14432	0.252494	0.927027	770	771	7601	770	770	2864.32	649	650	7601	649	649	3486.89	709.5	710.5	301	302	7601	301	301	2238.18	673	674	7601	673	673	3024.04	487	488
RLTR50A	-2.87748e-05	-1.85687	-0.656221	0.511684	0.927027	0	1	403	0	0	0	0	1	403	0	0	0	0	1	0	1	403	0	0	0	1	2	403	1	1	84.7498	0.5	1.5
RLTR50B	6.36751e-06	1.14959	0.152139	0.879078	0.927027	1	2	489	1	1	57.822	0	1	489	0	0	0	0.5	1.5	0	1	489	0	0	0	0	1	489	0	0	0	0	1
RLTR51A_Mm	-8.98641e-06	-1.2676	-0.2344	0.814675	0.927027	0	1	351	0	0	0	0	1	351	0	0	0	0	1	0	1	351	0	0	0	0	1	351	0	0	0	0	1
RLTR51B_Mm	-8.98641e-06	-1.2676	-0.2344	0.814675	0.927027	0	1	344	0	0	0	0	1	344	0	0	0	0	1	0	1	344	0	0	0	0	1	344	0	0	0	0	1
RLTR53_Mm	-3.05524e-05	-1.62434	-0.592654	0.553415	0.927027	1	2	423	1	1	66.8438	0	1	423	0	0	0	0.5	1.5	0	1	423	0	0	0	2	3	423	2	2	161.485	1	2
RLTR53B_Mm	-8.98641e-06	-1.2676	-0.2344	0.814675	0.927027	0	1	409	0	0	0	0	1	409	0	0	0	0	1	0	1	409	0	0	0	0	1	409	0	0	0	0	1
RLTR5_MM	4.73259e-05	2.11178	0.983511	0.325358	0.927027	1	2	628	1	1	45.0238	2	3	628	2	2	130.057	1.5	2.5	0	1	628	0	0	0	0	1	628	0	0	0	0	1
RLTR6_MM	0.0040306	1.23672	2.42909	0.0151391	0.927027	776	777	606	776	776	36206.9	486	487	606	486	486	32751.3	631	632	409	410	606	409	409	38146	389	390	606	389	389	21924	399	400
RLTR6B_Mm	1.17524e-05	1.01828	0.0564313	0.954998	0.971437	17	18	569	17	17	844.77	20	21	569	20	20	1435.43	18.5	19.5	8	9	569	8	8	794.651	21	22	569	21	21	1260.52	14.5	15.5
RLTR6C_Mm	6.59236e-05	1.26564	0.538915	0.589947	0.927027	11	12	463	11	11	671.759	6	7	463	6	6	529.218	8.5	9.5	2	3	463	2	2	244.145	8	9	463	8	8	590.137	5	6
RLTR6I_MM	0.000220093	1.02911	0.215784	0.829157	0.927027	291	292	7778	291	291	1057.86	175	176	7778	175	175	918.829	233	234	130	131	7778	130	130	944.657	224	225	7778	224	224	983.612	177	178
RLTR8	3.55143e-05	1.56954	0.643032	0.520205	0.927027	3	4	360	3	3	235.625	1	2	360	1	1	113.439	2	3	0	1	360	0	0	0	1	2	360	1	1	94.8727	0.5	1.5
RLTR9A	-8.98641e-06	-1.2676	-0.2344	0.814675	0.927027	0	1	363	0	0	0	0	1	363	0	0	0	0	1	0	1	363	0	0	0	0	1	363	0	0	0	0	1
RLTR9A2	-1.34209e-05	-1.27426	-0.285831	0.775008	0.927027	1	2	380	1	1	74.4078	0	1	380	0	0	0	0.5	1.5	0	1	380	0	0	0	1	2	380	1	1	89.8794	0.5	1.5
RLTR9A3	6.36751e-06	1.14959	0.152139	0.879078	0.927027	1	2	305	1	1	92.7047	0	1	305	0	0	0	0.5	1.5	0	1	305	0	0	0	0	1	305	0	0	0	0	1
RLTR9A3A	-8.98641e-06	-1.2676	-0.2344	0.814675	0.927027	0	1	361	0	0	0	0	1	361	0	0	0	0	1	0	1	361	0	0	0	0	1	361	0	0	0	0	1
RLTR9A3B	6.36751e-06	1.14959	0.152139	0.879078	0.927027	1	2	390	1	1	72.4999	0	1	390	0	0	0	0.5	1.5	0	1	390	0	0	0	0	1	390	0	0	0	0	1
RLTR9A4	-8.98641e-06	-1.2676	-0.2344	0.814675	0.927027	0	1	363	0	0	0	0	1	363	0	0	0	0	1	0	1	363	0	0	0	0	1	363	0	0	0	0	1
RLTR9B	-8.98641e-06	-1.2676	-0.2344	0.814675	0.927027	0	1	431	0	0	0	0	1	431	0	0	0	0	1	0	1	431	0	0	0	0	1	431	0	0	0	0	1
RLTR9B2	-2.87748e-05	-1.85687	-0.656221	0.511684	0.927027	0	1	446	0	0	0	0	1	446	0	0	0	0	1	0	1	446	0	0	0	1	2	446	1	1	76.5789	0.5	1.5
RLTR9D	-1.88209e-05	-1.12455	-0.239794	0.810491	0.927027	3	4	412	3	3	205.886	4	5	412	4	4	396.485	3.5	4.5	2	3	412	2	2	274.367	4	5	412	4	4	331.594	3	4
RLTR9D2	-7.28379e-05	-3.169	-1.36953	0.170838	0.927027	0	1	389	0	0	0	0	1	389	0	0	0	0	1	1	2	389	1	1	145.294	2	3	389	2	2	175.6	1.5	2.5
RLTR9E	-2.33101e-05	-1.23817	-0.283709	0.776634	0.927027	3	4	415	3	3	204.397	1	2	415	1	1	98.4048	2	3	0	1	415	0	0	0	4	5	415	4	4	329.197	2	3
RLTR9F	-8.98641e-06	-1.2676	-0.2344	0.814675	0.927027	0	1	429	0	0	0	0	1	429	0	0	0	0	1	0	1	429	0	0	0	0	1	429	0	0	0	0	1
RLTRETN_MM	1.98511e-05	1.03731	0.0641753	0.948831	0.971437	8	9	322	8	8	702.483	20	21	322	20	20	2536.52	14	15	11	12	322	11	11	1930.79	12	13	322	12	12	1272.83	11.5	12.5
RMER10A	-2.87748e-05	-1.85687	-0.656221	0.511684	0.927027	0	1	442	0	0	0	0	1	442	0	0	0	0	1	0	1	442	0	0	0	1	2	442	1	1	77.2719	0.5	1.5
RMER15	3.86608e-05	1.36329	0.575053	0.565256	0.927027	2	3	566	2	2	99.9115	4	5	566	4	4	288.608	3	4	2	3	566	2	2	199.716	1	2	566	1	1	60.3431	1.5	2.5
RMER17A	1.2735e-05	1.14959	0.215162	0.829642	0.927027	3	4	770	3	3	110.162	1	2	770	1	1	53.0364	2	3	1	2	770	1	1	73.402	1	2	770	1	1	44.3561	1	2
RMER17B	-5.38238e-05	-1.30159	-0.484187	0.628254	0.927027	2	3	928	2	2	60.9374	6	7	928	6	6	264.039	4	5	3	4	928	3	3	182.714	6	7	928	6	7	257.628	4.5	5.5
RMER17B2	-2.27015e-05	-1.05633	-0.180491	0.856767	0.927027	11	12	967	11	11	321.638	11	12	967	11	12	506.78	11	12	7	8	967	7	7	409.138	11	12	967	11	11	388.517	9	10
RMER17C	-2.87748e-05	-1.85687	-0.656221	0.511684	0.927027	0	1	410	0	0	0	0	1	410	0	0	0	0	1	0	1	410	0	0	0	1	2	410	1	1	83.3029	0.5	1.5
RMER17D2_MM	-6.17227e-05	-1.40845	-0.734274	0.462784	0.927027	4	5	757	4	4	149.405	3	4	757	3	3	161.841	3.5	4.5	3	4	757	3	3	223.988	5	6	757	5	5	225.589	4	5
RMER17D_MM	1.89195e-05	1.12699	0.244467	0.80687	0.927027	4	5	923	4	4	122.535	4	5	923	4	4	176.979	4	5	2	3	923	2	2	122.469	3	4	923	3	3	111.01	2.5	3.5
RMER19	3.29145e-05	1.32457	0.516122	0.60577	0.927027	3	4	738	3	3	114.939	3	4	738	3	3	166.008	3	4	2	3	738	2	2	153.169	0	1	738	0	0	0	1	2
RMER2	2.07655e-05	1.12406	0.159223	0.873494	0.927027	9	10	567	9	9	448.809	1	2	567	1	1	72.0247	5	6	1	2	567	1	1	99.6817	5	6	567	5	5	301.183	3	4
RMER20	-8.98641e-06	-1.2676	-0.2344	0.814675	0.927027	0	1	375	0	0	0	0	1	375	0	0	0	0	1	0	1	375	0	0	0	0	1	375	0	0	0	0	1
RMER20A	1.26187e-05	1.29644	0.301499	0.763035	0.927027	0	1	556	0	0	0	1	2	556	1	1	73.4496	0.5	1.5	0	1	556	0	0	0	0	1	556	0	0	0	0	1
RMER21B	-8.98641e-06	-1.2676	-0.2344	0.814675	0.927027	0	1	874	0	0	0	0	1	874	0	0	0	0	1	0	1	874	0	0	0	0	1	874	0	0	0	0	1
RMER6C	0.000101455	1.18334	0.672501	0.501266	0.927027	22	23	671	22	22	927.047	15	16	671	15	15	912.921	18.5	19.5	9	10	671	9	9	758.086	15	16	671	15	15	763.506	12	13
RMER6D	-4.94252e-05	-1.2676	-0.549765	0.582482	0.927027	5	6	771	5	5	183.365	4	5	771	4	4	211.87	4.5	5.5	4	5	771	4	4	293.227	5	6	771	5	5	221.493	4.5	5.5
SATMIN	-0.0015556	-9.26772	-1.33836	0.180784	0.927027	9	10	362	9	9	702.968	1	2	362	1	1	112.812	5	6	51	52	362	51	51	7962.7	16	17	362	16	16	1509.58	33.5	34.5
SPIN_NA_10_Rodent	1.08184e-05	1.10166	0.163948	0.869773	0.927027	4	5	226	4	4	500.442	1	2	226	1	1	180.699	2.5	3.5	2	3	226	2	2	500.173	1	2	226	1	1	151.125	1.5	2.5
SQR1_MM	-8.98641e-06	-1.2676	-0.2344	0.814675	0.927027	0	1	687	0	0	0	0	1	687	0	0	0	0	1	0	1	687	0	0	0	0	1	687	0	0	0	0	1
SQR2_MM	2.45949e-05	1.57778	0.545397	0.585482	0.927027	1	2	632	1	1	44.7388	1	2	632	1	1	64.6171	1	2	0	1	632	0	0	0	0	1	632	0	0	0	0	1
SQR4_MM	-8.98641e-06	-1.2676	-0.2344	0.814675	0.927027	0	1	429	0	0	0	0	1	429	0	0	0	0	1	0	1	429	0	0	0	0	1	429	0	0	0	0	1
YREP	-8.98641e-06	-1.2676	-0.2344	0.814675	0.927027	0	1	1812	0	0	0	0	1	1812	0	0	0	0	1	0	1	1812	0	0	0	0	1	1812	0	0	0	0	1
ZP3AR_MM	-1.79728e-05	-1.2676	-0.331498	0.740269	0.927027	1	2	320	1	1	88.3592	1	2	320	1	1	127.619	1	2	1	2	320	1	1	176.624	1	2	320	1	1	106.732	1	2

## Sheet: MEF wt 
Feature ID	Baggerley's test: CBL vs Control transformed values - Weighted proportions difference	Baggerley's test: CBL vs Control transformed values - Weighted proportions fold change	Baggerley's test: CBL vs Control transformed values - Test statistic	Baggerley's test: CBL vs Control transformed values - P-value	Baggerley's test: CBL vs Control transformed values - FDR p-value correction	Control - RS-01705517 RNA-Seq - Expression values	Control - RS-01705517 RNA-Seq - Transformed values	Control - RS-01705517 RNA-Seq - Gene length	Control - RS-01705517 RNA-Seq - Unique gene reads	Control - RS-01705517 RNA-Seq - Total gene reads	Control - RS-01705517 RNA-Seq - RPKM	Control - RS-01708816 RNA-Seq - Expression values	Control - RS-01708816 RNA-Seq - Transformed values	Control - RS-01708816 RNA-Seq - Gene length	Control - RS-01708816 RNA-Seq - Unique gene reads	Control - RS-01708816 RNA-Seq - Total gene reads	Control - RS-01708816 RNA-Seq - RPKM	Control - Transformed means	Control - Means	CBL - RS-01708819 RNA-Seq - Expression values	CBL - RS-01708819 RNA-Seq - Transformed values	CBL - RS-01708819 RNA-Seq - Gene length	CBL - RS-01708819 RNA-Seq - Unique gene reads	CBL - RS-01708819 RNA-Seq - Total gene reads	CBL - RS-01708819 RNA-Seq - RPKM	CBL - RS-01708818 RNA-Seq - Expression values	CBL - RS-01708818 RNA-Seq - Transformed values	CBL - RS-01708818 RNA-Seq - Gene length	CBL - RS-01708818 RNA-Seq - Unique gene reads	CBL - RS-01708818 RNA-Seq - Total gene reads	CBL - RS-01708818 RNA-Seq - RPKM	CBL - Transformed means	CBL - Means
GSAT_MM	-0.0630603	-5.47014	-4.54852	5.41506e-06	0.000224338	222	223	471	222	222	31355.6	140	141	471	140	140	28556	182	181	2551	2552	471	2551	2551	192000	1336	1337	471	1336	1336	134617	1944.5	1943.5
RMER17B2	-0.000150845	-2.32795	-1.51339	0.130184	0.847928	1	2	967	1	1	68.795	0	1	967	0	0	0	1.5	0.5	5	6	967	5	5	183.297	6	7	967	6	6	294.469	6.5	5.5
RLTR4_MM	-0.00574411	-2.30442	-5.96843	2.40678e-09	3.48983e-07	71	72	742	71	71	6365.58	41	42	742	41	41	5308.49	57	56	292	293	742	292	292	13950.5	206	207	742	206	206	13175.8	250	249
RLTR14	-8.22318e-05	-2.05487	-1.03211	0.302023	0.847928	0	1	382	0	0	0	0	1	382	0	0	0	1	0	4	5	382	4	4	371.201	2	3	382	2	2	248.474	4	3
SATMIN	-0.000219509	-1.80453	-1.5466	0.121963	0.847928	2	3	362	2	2	367.54	3	4	362	3	3	796.166	3.5	2.5	8	9	362	8	8	783.418	13	14	362	13	13	1704.31	11.5	10.5
RLTR2IAP_MM	-5.25432e-05	-1.67402	-0.707173	0.479461	0.847928	0	1	492	0	0	0	0	1	492	0	0	0	1	0	1	2	492	1	1	72.0522	3	4	492	3	3	289.382	3	2
MLTR31F_MM	-4.07055e-05	-1.52217	-0.547852	0.583796	0.868209	0	1	548	0	0	0	0	1	548	0	0	0	1	0	3	4	548	3	3	194.068	1	2	548	1	1	86.6033	3	2
RLTR17D_Mm	-4.07055e-05	-1.52217	-0.547852	0.583796	0.868209	0	1	873	0	0	0	0	1	873	0	0	0	1	0	3	4	873	3	3	121.82	1	2	873	1	1	54.3626	3	2
RLTR48A	-8.91239e-05	-1.50837	-0.832768	0.404978	0.847928	0	1	702	0	0	0	2	3	702	2	2	273.706	2	1	5	6	702	5	5	252.491	6	7	702	6	6	405.629	6.5	5.5
IAPEYI	-0.000201832	-1.47074	-1.17465	0.24014	0.847928	4	5	7513	4	4	35.4185	5	6	7513	5	5	63.9363	5.5	4.5	16	17	7513	16	16	75.4951	13	14	7513	13	13	82.1192	15.5	14.5
RLTR10B2	-5.51654e-05	-1.43129	-0.606236	0.544361	0.847928	0	1	380	0	0	0	1	2	380	1	1	252.818	1.5	0.5	4	5	380	4	4	373.155	3	4	380	3	3	374.673	4.5	3.5
IMPB_01	-4.60204e-05	-1.40514	-0.465812	0.641351	0.897424	1	2	2548	1	1	26.1086	0	1	2548	0	0	0	1.5	0.5	5	6	2548	5	5	69.5637	1	2	2548	1	1	18.6258	4	3
IAPEY2_LTR	-0.000108327	-1.39703	-0.697111	0.485735	0.847928	3	4	356	3	3	560.602	2	3	356	2	2	539.723	3.5	2.5	12	13	356	12	12	1194.93	5	6	356	5	5	666.553	9.5	8.5
RLTR30D2_MM	-2.88206e-05	-1.36971	-0.403299	0.68673	0.915268	0	1	664	0	0	0	0	1	664	0	0	0	1	0	1	2	664	1	1	53.3881	2	3	664	2	2	142.948	2.5	1.5
RLTR13D2	-0.000110833	-1.36256	-0.556961	0.577556	0.86783	5	6	1057	5	5	314.687	1	2	1057	1	1	90.89	4	3	14	15	1057	14	14	469.532	5	6	1057	5	5	224.497	10.5	9.5
ORR1B2	-7.0345e-05	-1.36243	-0.617626	0.536824	0.847928	2	3	367	2	2	362.533	1	2	367	1	1	261.773	2.5	1.5	6	7	367	6	6	579.559	5	6	367	5	5	646.575	6.5	5.5
RLTR13D6	-7.63418e-05	-1.33603	-0.589484	0.555539	0.847928	3	4	916	3	3	217.876	1	2	916	1	1	104.881	3	2	9	10	916	9	9	348.305	4	5	916	4	4	207.243	7.5	6.5
RLTR1D2_MM	-4.75043e-05	-1.30469	-0.470068	0.638308	0.897424	1	2	602	1	1	110.506	1	2	602	1	1	159.586	2	1	4	5	602	4	4	235.546	4	5	602	4	4	315.339	5	4
RLTR10D2	-2.29018e-05	-1.29378	-0.320474	0.74861	0.941437	0	1	357	0	0	0	0	1	357	0	0	0	1	0	2	3	357	2	2	198.598	1	2	357	1	1	132.937	2.5	1.5
RLTR8	-2.29018e-05	-1.29378	-0.320474	0.74861	0.941437	0	1	360	0	0	0	0	1	360	0	0	0	1	0	2	3	360	2	2	196.943	1	2	360	1	1	131.829	2.5	1.5
ORR1B1	-0.000200015	-1.25763	-0.892688	0.372028	0.847928	11	12	394	11	11	1857.29	7	8	394	7	7	1706.84	10	9	26	27	394	26	26	2339.32	20	21	394	20	20	2409.07	24	23
RLTR13D3A1	-0.000251165	-1.23014	-0.950919	0.34165	0.847928	15	16	951	15	15	1049.29	11	12	951	11	11	1111.23	14	13	36	37	951	36	36	1341.94	28	29	951	28	28	1397.31	33	32
L1MM_F	-5.22454e-05	-1.22997	-0.373004	0.709147	0.939053	3	4	1050	3	3	190.071	1	2	1050	1	1	91.4959	3	2	9	10	1050	9	9	303.854	3	4	1050	3	3	135.596	7	6
RLTR13C2	-0.000179099	-1.22453	-0.490202	0.623993	0.897424	14	15	815	14	14	1142.76	5	6	815	5	5	589.391	10.5	9.5	32	33	815	32	32	1391.89	15	16	815	15	15	873.471	24.5	23.5
IAPEY3_I	-0.000202786	-1.2001	-0.799985	0.423723	0.847928	13	14	7680	13	13	112.607	11	12	7680	11	11	137.601	13	12	34	35	7680	34	34	156.939	24	25	7680	24	24	148.308	30	29
RLTR1B_MM	-4.92519e-05	-1.19249	-0.267023	0.789453	0.942792	5	6	513	5	5	648.389	0	1	513	0	0	0	3.5	2.5	7	8	513	7	7	483.719	6	7	513	6	6	555.071	7.5	6.5
RLTR4I_MM	-0.0110116	-1.1878	-2.76014	0.00577933	0.128923	895	896	7601	895	895	7833.13	609	610	7601	609	609	7697.28	753	752	1994	1995	7601	1994	1994	9299.65	1436	1437	7601	1436	1436	8966	1716	1715
RLTR13A	-8.81214e-05	-1.17562	-0.494688	0.620822	0.897424	7	8	857	7	7	543.376	4	5	857	4	4	448.405	6.5	5.5	12	13	857	12	13	537.743	15	16	857	15	20	1107.55	14.5	13.5
RLTR13B4	-8.0203e-05	-1.17147	-0.453686	0.650056	0.901992	4	5	799	4	6	499.56	6	7	799	6	6	721.432	6	5	16	17	799	16	16	709.881	9	10	799	9	9	534.577	13.5	12.5
MERVL	-0.0106973	-1.15665	-5.37579	7.65579e-08	5.55045e-06	1007	1008	5485	1007	1011	12261.9	743	744	5485	743	744	13031.3	876	875	1890	1891	5485	1890	1893	12234.5	1991	1992	5485	1991	2000	17304.9	1941.5	1940.5
ERVB3_1-LTR_MM	-1.10169e-05	-1.14132	-0.160815	0.87224	0.955712	0	1	519	0	0	0	0	1	519	0	0	0	1	0	0	1	519	0	0	0	2	3	519	2	2	182.885	2	1
ERVB4_2B-LTR_MM	-1.10169e-05	-1.14132	-0.160815	0.87224	0.955712	0	1	509	0	0	0	0	1	509	0	0	0	1	0	0	1	509	0	0	0	2	3	509	2	2	186.478	2	1
RLTR20B4_MM	-1.10169e-05	-1.14132	-0.160815	0.87224	0.955712	0	1	566	0	0	0	0	1	566	0	0	0	1	0	0	1	566	0	0	0	2	3	566	2	2	167.698	2	1
RMER20A	-1.10169e-05	-1.14132	-0.160815	0.87224	0.955712	0	1	556	0	0	0	0	1	556	0	0	0	1	0	0	1	556	0	0	0	2	3	556	2	2	170.714	2	1
RLTR17_MM	-0.000154698	-1.0923	-0.48346	0.628771	0.897424	22	23	1950	22	22	750.536	19	20	1950	19	19	936.074	21.5	20.5	49	50	1950	49	49	890.787	39	40	1950	39	39	949.172	45	44
RLTR33_MM	-4.05318e-05	-1.07578	-0.225096	0.821906	0.955712	8	9	820	8	8	649.022	4	5	820	4	4	468.638	7	6	10	11	820	10	10	432.313	15	16	820	15	15	868.145	13.5	12.5
RLTR19B_MM	-1.16161e-05	-1.06111	-0.094305	0.924867	0.96446	3	4	718	3	3	277.959	0	1	718	0	0	0	2.5	1.5	5	6	718	5	5	246.864	3	4	718	3	3	198.295	5	4
MERVL_LTR	-0.000471906	-1.05287	-0.645682	0.518488	0.847928	130	131	493	130	130	17542	97	98	493	97	97	18902.4	114.5	113.5	250	251	493	250	250	17976.5	210	211	493	210	210	20215.6	231	230
LTRIS	-2.39725e-05	-1.05164	-0.146902	0.88321	0.955712	3	4	509	3	3	392.091	6	7	509	6	6	1132.46	5.5	4.5	10	11	509	10	10	696.457	12	13	509	12	12	1118.87	12	11
RLTR13E	-1.8642e-05	-1.04802	-0.121715	0.903125	0.961649	5	6	993	5	5	334.969	3	4	993	3	3	290.244	5	4	9	10	993	9	9	321.296	9	10	993	9	9	430.138	10	9
RLTR13G	-1.37646e-05	-1.04474	-0.0916364	0.926987	0.96446	4	5	883	4	4	301.358	2	3	883	2	2	217.601	4	3	10	11	883	10	10	401.469	4	5	883	4	4	214.988	8	7
RLTR19C_MM	-3.41084e-06	-1.04375	-0.0497884	0.960291	0.977138	0	1	507	0	0	0	0	1	507	0	0	0	1	0	1	2	507	1	1	69.9205	1	2	507	1	1	93.6067	2	1
RLTR24_MM	-3.41084e-06	-1.04375	-0.0497884	0.960291	0.977138	0	1	617	0	0	0	0	1	617	0	0	0	1	0	1	2	617	1	1	57.4549	1	2	617	1	1	76.9183	2	1
RLTR34_MM	-3.41084e-06	-1.04375	-0.0497884	0.960291	0.977138	0	1	509	0	0	0	0	1	509	0	0	0	1	0	1	2	509	1	1	69.6457	1	2	509	1	1	93.2389	2	1
RLTR31_MM	-1.19244e-05	-1.0437	-0.0930496	0.925865	0.96446	2	3	366	2	2	363.523	3	4	366	3	3	787.465	3.5	2.5	7	8	366	7	7	677.999	5	6	366	5	5	648.341	7	6
L1_MM	-0.0134058	-1.0431	-3.74543	0.000180274	0.00580884	4688	4689	6398	4688	4696	48827.8	3290	3291	6398	3290	3300	49551.9	3990	3989	8968	8969	6398	8968	8977	49739.3	6980	6981	6398	6980	6995	51887	7975	7974
L1B_MM	-0.00227622	-1.01152	-0.741207	0.458572	0.847928	2962	2963	6327	2962	2966	31185.8	2104	2105	6327	2104	2107	31993.2	2534	2533	5579	5580	6327	5579	5591	31325.9	4242	4243	6327	4242	4249	31871.6	4911.5	4910.5
RLTR1IAP_MM	-7.17237e-06	-1.00475	-0.0192394	0.98465	0.993868	24	25	351	24	24	4548.7	13	14	351	13	13	3558.17	19.5	18.5	45	46	351	45	45	4544.83	28	29	351	28	28	3785.87	37.5	36.5
SQR2_MM	-7.73457e-07	-1.00398	-0.00568091	0.995467	0.995467	2	3	632	2	2	210.521	1	2	632	1	1	152.011	2.5	1.5	7	8	632	7	7	392.639	1	2	632	1	1	75.0927	5	4
LX2B	4.47541e-05	1.00907	0.0657646	0.947565	0.976458	75	76	611	75	75	8165.89	51	52	611	51	51	8019	64	63	146	147	611	146	146	8470.79	96	97	611	96	96	7456.67	122	121
IAPLTR3	8.20738e-07	1.01064	0.0119804	0.990441	0.993868	0	1	326	0	0	0	0	1	326	0	0	0	1	0	2	3	326	2	2	217.483	0	1	326	0	0	0	2	1
RLTR13D	8.20738e-07	1.01064	0.0119804	0.990441	0.993868	0	1	1004	0	0	0	0	1	1004	0	0	0	1	0	2	3	1004	2	2	70.6169	0	1	1004	0	0	0	2	1
L1VL2_5	5.116e-06	1.01691	0.0377622	0.969877	0.983442	4	5	600	4	4	443.498	2	3	600	2	2	320.236	4	3	8	9	600	8	8	472.662	5	6	600	5	5	395.488	7.5	6.5
LTRIS_Mus	3.28058e-05	1.02989	0.127381	0.898639	0.961643	14	15	587	14	14	1586.62	13	14	587	13	13	2127.63	14.5	13.5	30	31	587	30	30	1811.74	22	23	587	22	22	1778.69	27	26
MLTR25C	9.49852e-06	1.04448	0.063308	0.949522	0.976458	4	5	1424	4	4	186.867	0	1	1424	0	0	0	3	2	3	4	1424	3	3	74.6833	5	6	1424	5	5	166.638	5	4
ERVB4_1B-I_MM	3.03265e-05	1.04518	0.149823	0.880905	0.955712	8	9	4288	8	8	124.113	8	9	4288	8	8	179.236	9	8	14	15	4288	14	14	115.741	17	18	4288	17	17	188.152	16.5	15.5
RLTR6B_Mm	2.63368e-05	1.05179	0.148164	0.882214	0.955712	8	9	569	8	8	935.322	4	5	569	4	4	675.365	7	6	13	14	569	13	13	809.922	10	11	569	10	10	834.07	12.5	11.5
LTRIS3	2.9716e-05	1.05515	0.0905168	0.927877	0.96446	10	11	515	10	10	1291.74	3	4	515	3	3	559.635	7.5	6.5	7	8	515	7	7	481.84	16	17	515	16	16	1474.44	12.5	11.5
LTRIS4	6.81748e-06	1.06385	0.0837539	0.933252	0.966583	1	2	519	1	1	128.179	0	1	519	0	0	0	1.5	0.5	1	2	519	1	1	68.3038	2	3	519	2	2	182.885	2.5	1.5
RMER6D	1.26598e-05	1.06467	0.118999	0.905276	0.961649	1	2	771	1	1	86.2837	2	3	771	2	2	249.211	2.5	1.5	2	3	771	2	2	91.9577	5	6	771	5	5	307.773	4.5	3.5
RLTR30D_MM	9.24654e-06	1.07792	0.110207	0.912246	0.962317	0	1	482	0	0	0	1	2	482	1	1	199.317	1.5	0.5	3	4	482	3	3	220.641	1	2	482	1	1	98.4618	3	2
RLTR6C_Mm	2.29062e-05	1.08044	0.171013	0.864214	0.955712	4	5	463	4	4	574.728	2	3	463	2	2	414.992	4	3	6	7	463	6	6	459.391	6	7	463	6	6	615.014	7	6
RLTR13B3	4.58395e-05	1.08049	0.242028	0.80876	0.953416	9	10	943	9	12	846.55	5	6	943	5	6	611.266	8	7	15	16	943	15	15	563.887	11	12	943	11	12	603.927	14	13
ORR1A0	0.000679423	1.08102	0.466468	0.640883	0.897424	150	151	346	150	150	28840.2	84	85	346	84	84	23323.5	118	117	245	246	346	245	245	25101.7	167	168	346	167	167	22906.3	207	206
RMER17A	1.08763e-05	1.09294	0.109833	0.912542	0.962317	0	1	770	0	0	0	1	2	770	1	1	124.767	1.5	0.5	4	5	770	4	4	184.154	0	1	770	0	0	0	3	2
ERVB4_1-I_MM	6.75983e-05	1.09495	0.319256	0.749533	0.941437	8	9	8316	8	8	63.9969	10	11	8316	10	10	115.525	10	9	16	17	8316	16	16	68.2053	17	18	8316	17	17	97.0173	17.5	16.5
MYSERV16_I	1.68342e-05	1.09497	0.135815	0.891968	0.961601	2	3	2326	2	2	57.201	1	2	2326	1	1	41.303	2.5	1.5	6	7	2326	6	6	91.4437	1	2	2326	1	1	20.4035	4.5	3.5
MLTR31D_MM	1.96354e-05	1.09653	0.130871	0.895878	0.961643	4	5	581	4	4	458.002	0	1	581	0	0	0	3	2	4	5	581	4	4	244.06	4	5	581	4	4	326.737	5	4
IAPEZI	0.00456575	1.11042	1.83908	0.065908	0.847928	670	671	6388	670	769	8008.38	506	507	6388	506	576	8662.61	589	588	1195	1196	6388	1195	1393	7730.34	843	844	6388	843	975	7243.6	1020	1019
ERVB4_3-I_MM	2.53838e-05	1.12579	0.211829	0.832241	0.955712	3	4	8574	3	3	23.2767	1	2	8574	1	1	11.2049	3	2	6	7	8574	6	6	24.8073	2	3	8574	2	2	11.0704	5	4
RLTR1A2_MM	1.27363e-05	1.12628	0.156468	0.875665	0.955712	1	2	547	1	1	121.617	0	1	547	0	0	0	1.5	0.5	2	3	547	2	2	129.615	1	2	547	1	1	86.7616	2.5	1.5
RMER19	1.27363e-05	1.12628	0.156468	0.875665	0.955712	1	2	738	1	1	90.1419	0	1	738	0	0	0	1.5	0.5	2	3	738	2	2	96.0696	1	2	738	1	1	64.307	2.5	1.5
LX5b	7.6979e-05	1.1305	0.237223	0.812485	0.95393	13	14	1461	13	13	591.938	3	4	1461	3	3	197.27	9	8	15	16	1461	15	15	363.96	12	13	1461	12	12	389.804	14.5	13.5
RLTR1C_MM	8.59845e-05	1.13325	0.244371	0.806944	0.953416	12	13	504	12	12	1583.92	5	6	504	5	5	953.082	9.5	8.5	9	10	504	9	9	633.03	19	20	504	19	19	1789.11	15	14
RLTR13B2	8.75769e-05	1.13605	0.332482	0.739527	0.941437	12	13	822	12	12	971.164	5	6	822	5	5	584.372	9.5	8.5	20	21	822	20	20	862.523	10	11	822	10	10	577.355	16	15
LX5c	2.40651e-05	1.14154	0.158719	0.87389	0.955712	2	3	1259	2	2	105.679	1	2	1259	1	1	76.3072	2.5	1.5	7	8	1259	7	7	197.099	0	1	1259	0	0	0	4.5	3.5
RLTR13D3	1.42155e-05	1.14305	0.16226	0.871101	0.955712	1	2	1156	1	1	57.5474	0	1	1156	0	0	0	1.5	0.5	3	4	1156	3	3	91.9974	0	1	1156	0	0	0	2.5	1.5
LX4	3.21134e-05	1.14352	0.178499	0.858332	0.955712	5	6	1466	5	7	317.649	0	1	1466	0	0	0	3.5	2.5	5	6	1466	5	14	338.537	4	5	1466	4	9	291.356	5.5	4.5
RLTR13D5	0.000119692	1.14834	0.446756	0.655053	0.904597	15	16	1040	15	15	959.492	7	8	1040	7	7	646.63	12	11	23	24	1040	23	24	818.07	15	16	1040	15	16	730.132	20	19
RLTR2aIAP_MM	0.000140437	1.16839	0.599401	0.548908	0.847928	11	12	406	11	11	1802.39	12	13	406	12	12	2839.53	12.5	11.5	20	21	406	20	20	1746.29	19	20	406	19	19	2220.97	20.5	19.5
MMERVK10C	0.00186506	1.177	1.19749	0.231123	0.847928	202	203	7581	202	202	1772.59	118	119	7581	118	118	1495.36	161	160	261	262	7581	261	261	1220.47	255	256	7581	255	255	1596.35	259	258
RLTR50B	2.02771e-05	1.1884	0.209325	0.834195	0.955712	0	1	489	0	0	0	1	2	489	1	1	196.464	1.5	0.5	0	1	489	0	0	0	3	4	489	3	3	291.157	2.5	1.5
RLTR13B1	0.000285435	1.18943	0.538409	0.590298	0.873399	31	32	893	31	31	2309.37	14	15	893	14	14	1506.15	23.5	22.5	47	48	893	47	48	1905.47	26	27	893	26	26	1381.77	37.5	36.5
L1VL1_5	0.000346127	1.19255	0.729848	0.465485	0.847928	29	30	1037	29	29	1860.38	24	25	1037	24	24	2223.43	27.5	26.5	58	59	1037	58	58	1982.72	30	31	1037	30	30	1372.96	45	44
RLTR9D	3.13616e-05	1.19272	0.300331	0.763926	0.941437	2	3	412	2	2	322.936	1	2	412	1	1	233.181	2.5	1.5	3	4	412	3	3	258.129	3	4	412	3	3	345.572	4	3
MYSERV	1.27057e-05	1.19473	0.194224	0.846001	0.955712	0	1	6550	0	0	0	0	1	6550	0	0	0	1	0	0	1	6550	0	0	0	1	2	6550	1	1	7.24559	1.5	0.5
RLTR10E	2.54113e-05	1.19473	0.274685	0.78356	0.942792	1	2	314	1	1	211.862	1	2	314	1	1	305.958	2	1	1	2	314	1	1	112.897	3	4	314	3	3	453.426	3	2
RLTR20C2_MM	1.27057e-05	1.19473	0.194224	0.846001	0.955712	0	1	497	0	0	0	0	1	497	0	0	0	1	0	0	1	497	0	0	0	1	2	497	1	1	95.4901	1.5	0.5
RLTR24B_MM	1.27057e-05	1.19473	0.194224	0.846001	0.955712	0	1	435	0	0	0	0	1	435	0	0	0	1	0	0	1	435	0	0	0	1	2	435	1	1	109.1	1.5	0.5
RLTR41B	1.27057e-05	1.19473	0.194224	0.846001	0.955712	0	1	404	0	0	0	0	1	404	0	0	0	1	0	0	1	404	0	0	0	1	2	404	1	1	117.472	1.5	0.5
RLTR47	1.27057e-05	1.19473	0.194224	0.846001	0.955712	0	1	431	0	0	0	0	1	431	0	0	0	1	0	0	1	431	0	0	0	1	2	431	1	1	110.113	1.5	0.5
MLTR25A	5.60126e-05	1.1967	0.401533	0.688029	0.915268	5	6	1106	5	5	300.745	2	3	1106	2	2	173.726	4.5	3.5	7	8	1106	7	7	224.365	5	6	1106	5	5	214.551	7	6
MURVY_LTR	6.43111e-05	1.1976	0.435525	0.663183	0.908491	4	5	541	4	4	491.865	4	5	541	4	4	710.319	5	4	7	8	541	7	7	458.683	7	8	541	7	7	614.067	8	7
IAPLTR3_I	2.11315e-05	1.19791	0.259604	0.79517	0.94508	0	1	6821	0	0	0	1	2	6821	1	1	14.0845	1.5	0.5	1	2	6821	1	1	5.19714	2	3	6821	2	2	13.9154	2.5	1.5
B2	0.000935922	1.2018	1.68113	0.0927445	0.847928	77	78	209	77	77	24509.1	64	65	209	64	64	29418.8	71.5	70.5	124	125	209	124	124	21032.3	102	103	209	102	102	23161.6	114	113
IAPEY3_LTR	2.46375e-05	1.20187	0.266319	0.789994	0.942792	2	3	332	2	2	400.751	0	1	332	0	0	0	2	1	2	3	332	2	2	213.552	2	3	332	2	2	285.895	3	2
RLTR13D3A	3.62517e-05	1.21058	0.278373	0.780727	0.942792	1	2	836	1	1	79.5751	2	3	836	2	2	229.834	2.5	1.5	1	2	836	1	1	42.4039	5	6	836	5	5	283.843	4	3
RLTR30_MM	3.3906e-05	1.21167	0.324697	0.745412	0.941437	2	3	441	2	2	301.7	1	2	441	1	1	217.847	2.5	1.5	4	5	441	4	4	321.539	2	3	441	2	2	215.232	4	3
LTRIS2	0.000129751	1.22919	0.620506	0.534927	0.847928	10	11	571	10	10	1165.06	6	7	571	6	6	1009.5	9	8	17	18	571	17	17	1055.42	9	10	571	9	9	748.034	14	13
IAPLTR1a_I_MM	0.0076653	1.23245	2.58849	0.00964174	0.199722	617	618	6481	617	697	7154.41	424	425	6481	424	483	7159.72	521.5	520.5	974	975	6481	974	1138	6224.62	656	657	6481	656	753	5514.01	816	815
IAPLTR4	2.80254e-05	1.23618	0.302942	0.761936	0.941437	2	3	314	2	2	423.725	0	1	314	0	0	0	2	1	3	4	314	3	3	338.691	1	2	314	1	1	151.142	3	2
RLTR13C3	2.80254e-05	1.23618	0.302942	0.761936	0.941437	2	3	1010	2	2	131.732	0	1	1010	0	0	0	2	1	3	4	1010	3	3	105.296	1	2	1010	1	1	46.9887	3	2
RLTR6I_MM	0.000845494	1.24889	1.1996	0.230302	0.847928	69	70	7778	69	69	590.153	39	40	7778	39	39	481.712	55	54	93	94	7778	93	93	423.865	72	73	7778	72	72	439.318	83.5	82.5
MLTR31B_MM	5.41005e-05	1.26821	0.469994	0.638361	0.897424	1	2	566	1	1	117.535	3	4	566	3	3	509.209	3	2	5	6	566	5	5	313.16	3	4	566	3	3	251.547	5	4
RLTR43C	2.70503e-05	1.26821	0.332317	0.739651	0.941437	0	1	366	0	0	0	1	2	366	1	1	262.488	1.5	0.5	2	3	366	2	2	193.714	1	2	366	1	1	129.668	2.5	1.5
ERVB7_2B-LTR_MM	4.91951e-05	1.27639	0.434209	0.664138	0.908491	3	4	358	3	3	557.47	1	2	358	1	1	268.354	3	2	5	6	358	5	5	495.107	2	3	358	2	2	265.132	4.5	3.5
RLTR13D4	3.3861e-05	1.27744	0.366022	0.714351	0.941437	1	2	1055	1	1	63.0566	1	2	1055	1	1	91.0623	2	1	2	3	1055	2	2	67.2032	2	3	1055	2	2	89.9689	3	2
RLTR16B_MM	0.000163759	1.27786	0.816969	0.41395	0.847928	6	7	700	6	6	570.212	10	11	700	10	10	1372.44	9	8	17	18	700	17	17	860.921	10	11	700	10	10	677.98	14.5	13.5
RLTR6_MM	0.00073776	1.30548	1.65793	0.0973366	0.847928	47	48	606	47	47	5159.51	32	33	606	32	32	5073.04	40.5	39.5	70	71	606	70	70	4094.85	47	48	606	47	47	3680.78	59.5	58.5
BGLII_C	1.86245e-05	1.31391	0.284702	0.775874	0.941437	0	1	463	0	0	0	0	1	463	0	0	0	1	0	1	2	463	1	1	76.5652	0	1	463	0	0	0	1.5	0.5
C573	1.86245e-05	1.31391	0.284702	0.775874	0.941437	0	1	522	0	0	0	0	1	522	0	0	0	1	0	1	2	522	1	1	67.9113	0	1	522	0	0	0	1.5	0.5
ERVB4_3-LTR_MM	1.86245e-05	1.31391	0.284702	0.775874	0.941437	0	1	510	0	0	0	0	1	510	0	0	0	1	0	1	2	510	1	1	69.5092	0	1	510	0	0	0	1.5	0.5
LTRIS4A	1.86245e-05	1.31391	0.284702	0.775874	0.941437	0	1	474	0	0	0	0	1	474	0	0	0	1	0	1	2	474	1	1	74.7884	0	1	474	0	0	0	1.5	0.5
LTRIS4B	1.86245e-05	1.31391	0.284702	0.775874	0.941437	0	1	391	0	0	0	0	1	391	0	0	0	1	0	1	2	391	1	1	90.6641	0	1	391	0	0	0	1.5	0.5
LX6	1.86245e-05	1.31391	0.284702	0.775874	0.941437	0	1	1766	0	0	0	0	1	1766	0	0	0	1	0	1	2	1766	1	1	20.0734	0	1	1766	0	0	0	1.5	0.5
MLTR31A_MM	3.72489e-05	1.31391	0.402644	0.687212	0.915268	1	2	583	1	1	114.108	1	2	583	1	1	164.787	2	1	3	4	583	3	3	182.417	1	2	583	1	1	81.4041	3	2
RLTR19A2	1.86245e-05	1.31391	0.284702	0.775874	0.941437	0	1	507	0	0	0	0	1	507	0	0	0	1	0	1	2	507	1	1	69.9205	0	1	507	0	0	0	1.5	0.5
RLTR20A2B_MM	1.86245e-05	1.31391	0.284702	0.775874	0.941437	0	1	573	0	0	0	0	1	573	0	0	0	1	0	1	2	573	1	1	61.8668	0	1	573	0	0	0	1.5	0.5
RLTR21_MM	1.86245e-05	1.31391	0.284702	0.775874	0.941437	0	1	375	0	0	0	0	1	375	0	0	0	1	0	1	2	375	1	1	94.5325	0	1	375	0	0	0	1.5	0.5
RLTR41C	1.86245e-05	1.31391	0.284702	0.775874	0.941437	0	1	545	0	0	0	0	1	545	0	0	0	1	0	1	2	545	1	1	65.0453	0	1	545	0	0	0	1.5	0.5
RLTR13B	8.63579e-05	1.32657	0.625752	0.531481	0.847928	4	5	907	4	4	293.384	3	4	907	3	3	317.764	4.5	3.5	6	7	907	6	8	312.676	5	6	907	5	6	313.949	6.5	5.5
RLTR1F_Mm	4.77139e-05	1.33511	0.404248	0.686033	0.915268	3	4	590	3	3	338.261	0	1	590	0	0	0	2.5	1.5	3	4	590	3	3	180.253	2	3	590	2	2	160.877	3.5	2.5
RLTR25_MM	0.000237107	1.34284	0.590596	0.554796	0.847928	18	19	1834	18	18	652.915	5	6	1834	5	5	261.916	12.5	11.5	17	18	1834	17	17	328.596	15	16	1834	15	15	388.156	17	16
RMER17D_MM	4.48158e-05	1.34342	0.484438	0.628078	0.897424	0	1	923	0	0	0	2	3	923	2	2	208.171	2	1	1	2	923	1	1	38.407	3	4	923	3	3	154.253	3	2
RLTR10F	7.10393e-05	1.35203	0.563768	0.572915	0.86534	3	4	312	3	3	639.661	2	3	312	2	2	615.838	3.5	2.5	6	7	312	6	6	681.725	2	3	312	2	2	304.222	5	4
MMERVK10D3_I	0.000121924	1.35258	0.767232	0.442948	0.847928	6	7	6156	6	6	64.8389	4	5	6156	4	4	62.4241	6	5	8	9	6156	8	8	46.0685	7	8	6156	7	7	53.9653	8.5	7.5
IAP1-MM_LTR	3.22273e-05	1.39608	0.408888	0.682624	0.915268	1	2	292	1	1	227.824	0	1	292	0	0	0	1.5	0.5	1	2	292	1	1	121.403	1	2	292	1	1	162.529	2	1
IAPEY5_LTR	3.22273e-05	1.39608	0.408888	0.682624	0.915268	1	2	293	1	1	227.047	0	1	293	0	0	0	1.5	0.5	1	2	293	1	1	120.989	1	2	293	1	1	161.975	2	1
ERVB5_2-LTR_MM	0.000110926	1.3978	0.765874	0.443755	0.847928	4	5	450	4	4	591.331	4	5	450	4	4	853.962	5	4	8	9	450	8	8	630.217	4	5	450	4	4	421.854	7	6
RMER2	6.69988e-05	1.41826	0.601114	0.547767	0.847928	3	4	567	3	3	351.983	1	2	567	1	1	169.437	3	2	4	5	567	4	4	250.086	2	3	567	2	2	167.402	4	3
MMERVK9E_I	0.000784366	1.41985	1.1699	0.242045	0.847928	44	45	6152	44	44	475.795	23	24	6152	23	23	359.172	34.5	33.5	62	63	6152	62	62	357.263	30	31	6152	30	30	231.43	47	46
BGLII_Mus	6.75722e-05	1.42335	0.564737	0.572255	0.86534	3	4	415	3	3	480.902	1	2	415	1	1	231.496	3	2	5	6	415	5	5	427.105	1	2	415	1	1	114.358	4	3
RLTR13A3	0.000325585	1.44885	0.977208	0.328469	0.847928	15	16	976	15	15	1022.41	10	11	976	10	10	984.331	13.5	12.5	26	27	976	26	26	944.356	9	10	976	9	9	437.63	18.5	17.5
SPIN_NA_10_Rodent	4.58291e-05	1.4544	0.507817	0.611584	0.897424	2	3	226	2	2	588.715	0	1	226	0	0	0	2	1	2	3	226	2	2	313.714	1	2	226	1	1	209.994	2.5	1.5
IAPLTR1a_MM	0.000525076	1.45621	1.76229	0.0780271	0.847928	24	25	337	24	24	4737.67	17	18	337	17	17	4846.3	21.5	20.5	33	34	337	33	33	3471.33	22	23	337	22	22	3098.19	28.5	27.5
LTRIS6	3.64588e-05	1.47267	0.462577	0.64367	0.897424	1	2	335	1	1	198.581	0	1	335	0	0	0	1.5	0.5	2	3	335	2	2	211.64	0	1	335	0	0	0	2	1
RLTR11A	3.64588e-05	1.47267	0.462577	0.64367	0.897424	1	2	529	1	1	125.756	0	1	529	0	0	0	1.5	0.5	2	3	529	2	2	134.025	0	1	529	0	0	0	2	1
RLTR9A3	3.64588e-05	1.47267	0.462577	0.64367	0.897424	1	2	305	1	1	218.114	0	1	305	0	0	0	1.5	0.5	2	3	305	2	2	232.457	0	1	305	0	0	0	2	1
IAPEY5_I	0.000319539	1.4909	1.41251	0.157806	0.847928	14	15	3574	14	14	260.589	9	10	3574	9	9	241.924	12.5	11.5	15	16	3574	15	15	148.782	15	16	3574	15	15	199.183	16	15
ERVB3_1-I_MM	0.000112558	1.50304	0.87099	0.383764	0.847928	2	3	5416	2	2	24.566	4	5	5416	4	4	70.9533	4	3	4	5	5416	4	4	26.1814	5	6	5416	5	5	43.8133	5.5	4.5
RLTR13A1	0.000143971	1.50555	0.959904	0.337109	0.847928	4	5	873	4	4	304.81	5	6	873	5	5	550.233	5.5	4.5	6	7	873	6	6	243.64	6	7	873	6	6	326.176	7	6
RLTR13D1	0.000104272	1.51261	0.817047	0.413906	0.847928	4	5	828	4	4	321.376	2	3	828	2	2	232.055	4	3	4	5	828	4	4	171.254	4	5	828	4	4	229.269	5	4
IAP1-MM_I	0.000103985	1.51551	0.696583	0.486068	0.847928	5	6	3853	5	5	86.3285	1	2	3853	1	1	24.934	4	3	5	6	3853	5	5	46.0027	3	4	3853	3	3	36.9519	5	4
MERV1_I	0.000204956	1.53978	1.17101	0.2416	0.847928	6	7	4961	6	6	80.4573	7	8	4961	7	7	135.556	7.5	6.5	11	12	4961	11	11	78.6024	6	7	4961	6	6	57.398	9.5	8.5
ZP3AR_MM	5.50527e-05	1.54585	0.61002	0.541852	0.847928	1	2	320	1	1	207.89	1	2	320	1	1	300.221	2	1	2	3	320	2	2	221.56	1	2	320	1	1	148.308	2.5	1.5
BGLII	5.65319e-05	1.56886	0.589573	0.55548	0.847928	1	2	326	1	1	204.064	1	2	326	1	1	294.695	2	1	3	4	326	3	3	326.224	0	1	326	0	0	0	2.5	1.5
RLTR9E	5.65319e-05	1.56886	0.589573	0.55548	0.847928	1	2	415	1	1	160.301	1	2	415	1	1	231.496	2	1	3	4	415	3	3	256.263	0	1	415	0	0	0	2.5	1.5
ERVB4_2-LTR_MM	4.65412e-05	1.572	0.590499	0.554859	0.847928	0	1	553	0	0	0	1	2	553	1	1	173.726	1.5	0.5	1	2	553	1	1	64.1043	1	2	553	1	1	85.8202	2	1
ERVB5_2-I_MM	4.65412e-05	1.572	0.590499	0.554859	0.847928	0	1	8075	0	0	0	1	2	8075	1	1	11.8973	1.5	0.5	1	2	8075	1	1	4.39005	1	2	8075	1	1	5.87723	2	1
RLTR20C_MM	4.65412e-05	1.572	0.590499	0.554859	0.847928	0	1	508	0	0	0	1	2	508	1	1	189.116	1.5	0.5	1	2	508	1	1	69.7828	1	2	508	1	1	93.4224	2	1
MMVL30	0.0143013	1.58061	5.52502	3.30554e-08	3.19535e-06	590	591	3698	590	590	10613.7	407	408	3698	407	407	10573.5	499.5	498.5	736	737	3698	736	737	7065.01	483	484	3698	483	483	6198.62	610.5	609.5
RLTR13F	0.000131279	1.59804	0.972605	0.330755	0.847928	4	5	918	4	4	289.868	3	4	918	3	3	313.957	4.5	3.5	6	7	918	6	6	231.697	3	4	918	3	3	155.093	5.5	4.5
MMERVK10D3_LTR	7.14365e-05	1.60203	0.614424	0.538939	0.847928	3	4	357	3	3	559.031	0	1	357	0	0	0	2.5	1.5	3	4	357	3	3	297.896	1	2	357	1	1	132.937	3	2
PMR89	7.54323e-05	1.6357	0.751437	0.452394	0.847928	2	3	235	2	2	566.168	1	2	235	1	1	408.812	2.5	1.5	3	4	235	3	3	452.549	1	2	235	1	1	201.951	3	2
RLTR13A2	0.000494642	1.65722	1.9575	0.050295	0.729277	17	18	966	17	18	1239.59	13	14	966	13	14	1392.33	16	15	20	21	966	20	24	880.737	15	16	966	15	17	835.193	18.5	17.5
LTRIAPEY	5.07728e-05	1.65824	0.644188	0.519457	0.847928	0	1	383	0	0	0	1	2	383	1	1	250.837	1.5	0.5	2	3	383	2	2	185.116	0	1	383	0	0	0	2	1
IAPA_MM	0.000551493	1.66698	1.55632	0.119635	0.847928	12	13	334	12	12	2390.11	19	20	334	19	19	5465.1	16.5	15.5	29	30	334	29	29	3077.97	11	12	334	11	11	1563.01	21	20
MMERVK9C_I	0.000864256	1.67547	2.54248	0.0110103	0.212866	27	28	4767	27	27	376.792	26	27	4767	26	26	523.985	27.5	26.5	37	38	4767	37	37	275.15	24	25	4767	24	24	238.936	31.5	30.5
ERVB4_1B-LTR_MM	0.000139065	1.68942	1.04219	0.29733	0.847928	5	6	522	5	5	637.21	2	3	522	2	2	368.087	4.5	3.5	5	6	522	5	5	339.556	3	4	522	3	3	272.751	5	4
RMER17D2_MM	0.000128746	1.70325	1.02188	0.306843	0.847928	3	4	757	3	3	263.638	3	4	757	3	3	380.729	4	3	4	5	757	4	4	187.317	3	4	757	3	3	188.079	4.5	3.5
ERVB7_1-I_MM	0.0021307	1.70775	4.17415	2.99706e-05	0.00108643	77	78	6813	77	83	810.444	53	54	6813	53	57	803.762	66	65	82	83	6813	82	91	473.495	64	65	6813	64	72	501.544	74	73
RLTR20A1_MM	7.44571e-05	1.73825	0.825034	0.409357	0.847928	0	1	468	0	0	0	2	3	468	2	2	410.559	2	1	2	3	468	2	2	151.494	1	2	468	1	1	101.407	2.5	1.5
RLTR46B	0.000168668	1.76836	1.20059	0.229917	0.847928	5	6	384	5	5	866.208	3	4	384	3	3	750.552	5	4	6	7	384	6	6	553.901	3	4	384	3	3	370.77	5.5	4.5
ERVB7_3-LTR_MM	8.33214e-05	1.78034	0.72787	0.466698	0.847928	3	4	408	3	3	489.153	0	1	408	0	0	0	2.5	1.5	1	2	408	1	1	86.8865	2	3	408	2	2	232.64	2.5	1.5
IAPEY3C_LTR	6.53201e-05	1.8028	0.742903	0.457545	0.847928	2	3	304	2	2	437.663	0	1	304	0	0	0	2	1	1	2	304	1	1	116.611	1	2	304	1	1	156.114	2	1
RMER6C	0.000364557	1.81464	1.57509	0.115244	0.847928	13	14	671	13	13	1288.86	6	7	671	6	6	859.053	10.5	9.5	9	10	671	9	9	475.48	11	12	671	11	11	778.01	11	10
MMETN	0.00436755	1.84533	3.2815	0.00103378	0.0299797	157	158	4904	157	159	2156.9	89	90	4904	89	90	1763.12	124	123	141	142	4904	141	141	1019.25	111	112	4904	111	111	1074.21	127	126
ERVB4_2-I_MM	0.000877599	1.85015	2.84163	0.00449063	0.118389	25	26	8374	25	25	198.605	22	23	8374	22	22	252.395	24.5	23.5	29	30	8374	29	29	122.766	20	21	8374	20	20	113.347	25.5	24.5
RLTR35_MM	0.000193058	1.86281	1.3742	0.169387	0.847928	3	4	467	3	3	427.354	5	6	467	5	5	1028.59	5	4	4	5	467	4	4	303.638	5	6	467	5	5	508.122	5.5	4.5
L32	0.0172076	1.8867	4.62981	3.6692e-06	0.000177345	585	586	408	585	585	95384.7	361	362	408	361	361	85003.7	474	473	596	597	408	596	596	51784.3	368	369	408	368	368	42805.8	483	482
RMER17C	6.95517e-05	1.9017	0.79103	0.428931	0.847928	2	3	410	2	2	324.511	0	1	410	0	0	0	2	1	2	3	410	2	2	172.925	0	1	410	0	0	0	2	1
MLTR18C_MM	5.42626e-05	1.91459	0.712602	0.476096	0.847928	1	2	700	1	1	95.0354	0	1	700	0	0	0	1.5	0.5	1	2	700	1	1	50.6424	0	1	700	0	0	0	1.5	0.5
MLTR31E_MM	5.42626e-05	1.91459	0.712602	0.476096	0.847928	1	2	566	1	1	117.535	0	1	566	0	0	0	1.5	0.5	1	2	566	1	1	62.6319	0	1	566	0	0	0	1.5	0.5
RLTR16	5.42626e-05	1.91459	0.712602	0.476096	0.847928	1	2	444	1	1	149.831	0	1	444	0	0	0	1.5	0.5	1	2	444	1	1	79.8416	0	1	444	0	0	0	1.5	0.5
RLTR17B_Mm	5.42626e-05	1.91459	0.712602	0.476096	0.847928	1	2	802	1	1	82.9486	0	1	802	0	0	0	1.5	0.5	1	2	802	1	1	44.2016	0	1	802	0	0	0	1.5	0.5
RLTR1D_MM	5.42626e-05	1.91459	0.712602	0.476096	0.847928	1	2	622	1	1	106.953	0	1	622	0	0	0	1.5	0.5	1	2	622	1	1	56.9931	0	1	622	0	0	0	1.5	0.5
RLTR20A2_MM	5.42626e-05	1.91459	0.712602	0.476096	0.847928	1	2	507	1	1	131.213	0	1	507	0	0	0	1.5	0.5	1	2	507	1	1	69.9205	0	1	507	0	0	0	1.5	0.5
RLTR20D_MM	5.42626e-05	1.91459	0.712602	0.476096	0.847928	1	2	570	1	1	116.71	0	1	570	0	0	0	1.5	0.5	1	2	570	1	1	62.1924	0	1	570	0	0	0	1.5	0.5
RLTR41A2	5.42626e-05	1.91459	0.712602	0.476096	0.847928	1	2	473	1	1	140.644	0	1	473	0	0	0	1.5	0.5	1	2	473	1	1	74.9465	0	1	473	0	0	0	1.5	0.5
RLTR53_Mm	5.42626e-05	1.91459	0.712602	0.476096	0.847928	1	2	423	1	1	157.269	0	1	423	0	0	0	1.5	0.5	1	2	423	1	1	83.8054	0	1	423	0	0	0	1.5	0.5
B1	3.72718e-05	1.91616	0.599467	0.548865	0.847928	0	1	135	0	0	0	0	1	135	0	0	0	1	0	0	1	135	0	0	0	0	1	135	0	0	0	1	0
B1F	3.72718e-05	1.91616	0.599467	0.548865	0.847928	0	1	151	0	0	0	0	1	151	0	0	0	1	0	0	1	151	0	0	0	0	1	151	0	0	0	1	0
BC1_Cp	3.72718e-05	1.91616	0.599467	0.548865	0.847928	0	1	91	0	0	0	0	1	91	0	0	0	1	0	0	1	91	0	0	0	0	1	91	0	0	0	1	0
CYRA11_MM	3.72718e-05	1.91616	0.599467	0.548865	0.847928	0	1	617	0	0	0	0	1	617	0	0	0	1	0	0	1	617	0	0	0	0	1	617	0	0	0	1	0
ERVB2_1-I_MM	3.72718e-05	1.91616	0.599467	0.548865	0.847928	0	1	6979	0	0	0	0	1	6979	0	0	0	1	0	0	1	6979	0	0	0	0	1	6979	0	0	0	1	0
ERVB4_1-LTR_MM	3.72718e-05	1.91616	0.599467	0.548865	0.847928	0	1	521	0	0	0	0	1	521	0	0	0	1	0	0	1	521	0	0	0	0	1	521	0	0	0	1	0
ERVB5_1-LTR_MM	3.72718e-05	1.91616	0.599467	0.548865	0.847928	0	1	389	0	0	0	0	1	389	0	0	0	1	0	0	1	389	0	0	0	0	1	389	0	0	0	1	0
ERVB7_4-LTR_MM	3.72718e-05	1.91616	0.599467	0.548865	0.847928	0	1	429	0	0	0	0	1	429	0	0	0	1	0	0	1	429	0	0	0	0	1	429	0	0	0	1	0
LTRVL30	3.72718e-05	1.91616	0.599467	0.548865	0.847928	0	1	397	0	0	0	0	1	397	0	0	0	1	0	0	1	397	0	0	0	0	1	397	0	0	0	1	0
LX10	3.72718e-05	1.91616	0.599467	0.548865	0.847928	0	1	1273	0	0	0	0	1	1273	0	0	0	1	0	0	1	1273	0	0	0	0	1	1273	0	0	0	1	0
LX7	3.72718e-05	1.91616	0.599467	0.548865	0.847928	0	1	2072	0	0	0	0	1	2072	0	0	0	1	0	0	1	2072	0	0	0	0	1	2072	0	0	0	1	0
LX8	3.72718e-05	1.91616	0.599467	0.548865	0.847928	0	1	1887	0	0	0	0	1	1887	0	0	0	1	0	0	1	1887	0	0	0	0	1	1887	0	0	0	1	0
LX8B	3.72718e-05	1.91616	0.599467	0.548865	0.847928	0	1	1282	0	0	0	0	1	1282	0	0	0	1	0	0	1	1282	0	0	0	0	1	1282	0	0	0	1	0
MLTR18_MM	3.72718e-05	1.91616	0.599467	0.548865	0.847928	0	1	581	0	0	0	0	1	581	0	0	0	1	0	0	1	581	0	0	0	0	1	581	0	0	0	1	0
MLTR18A_MM	3.72718e-05	1.91616	0.599467	0.548865	0.847928	0	1	611	0	0	0	0	1	611	0	0	0	1	0	0	1	611	0	0	0	0	1	611	0	0	0	1	0
MLTR18B_MM	3.72718e-05	1.91616	0.599467	0.548865	0.847928	0	1	635	0	0	0	0	1	635	0	0	0	1	0	0	1	635	0	0	0	0	1	635	0	0	0	1	0
MLTR18D_MM	3.72718e-05	1.91616	0.599467	0.548865	0.847928	0	1	640	0	0	0	0	1	640	0	0	0	1	0	0	1	640	0	0	0	0	1	640	0	0	0	1	0
MLTR31C_MM	3.72718e-05	1.91616	0.599467	0.548865	0.847928	0	1	617	0	0	0	0	1	617	0	0	0	1	0	0	1	617	0	0	0	0	1	617	0	0	0	1	0
MLTR32C_MM	3.72718e-05	1.91616	0.599467	0.548865	0.847928	0	1	616	0	0	0	0	1	616	0	0	0	1	0	0	1	616	0	0	0	0	1	616	0	0	0	1	0
ORR1C1	3.72718e-05	1.91616	0.599467	0.548865	0.847928	0	1	407	0	0	0	0	1	407	0	0	0	1	0	0	1	407	0	0	0	0	1	407	0	0	0	1	0
ORR1C2	3.72718e-05	1.91616	0.599467	0.548865	0.847928	0	1	406	0	0	0	0	1	406	0	0	0	1	0	0	1	406	0	0	0	0	1	406	0	0	0	1	0
PER_MM	3.72718e-05	1.91616	0.599467	0.548865	0.847928	0	1	72	0	0	0	0	1	72	0	0	0	1	0	0	1	72	0	0	0	0	1	72	0	0	0	1	0
PMR6	3.72718e-05	1.91616	0.599467	0.548865	0.847928	0	1	60	0	0	0	0	1	60	0	0	0	1	0	0	1	60	0	0	0	0	1	60	0	0	0	1	0
PMR66	3.72718e-05	1.91616	0.599467	0.548865	0.847928	0	1	220	0	0	0	0	1	220	0	0	0	1	0	0	1	220	0	0	0	0	1	220	0	0	0	1	0
RLTR11C_MM	3.72718e-05	1.91616	0.599467	0.548865	0.847928	0	1	572	0	0	0	0	1	572	0	0	0	1	0	0	1	572	0	0	0	0	1	572	0	0	0	1	0
RLTR12	3.72718e-05	1.91616	0.599467	0.548865	0.847928	0	1	354	0	0	0	0	1	354	0	0	0	1	0	0	1	354	0	0	0	0	1	354	0	0	0	1	0
RLTR12C	3.72718e-05	1.91616	0.599467	0.548865	0.847928	0	1	511	0	0	0	0	1	511	0	0	0	1	0	0	1	511	0	0	0	0	1	511	0	0	0	1	0
RLTR12D	3.72718e-05	1.91616	0.599467	0.548865	0.847928	0	1	467	0	0	0	0	1	467	0	0	0	1	0	0	1	467	0	0	0	0	1	467	0	0	0	1	0
RLTR12E	3.72718e-05	1.91616	0.599467	0.548865	0.847928	0	1	585	0	0	0	0	1	585	0	0	0	1	0	0	1	585	0	0	0	0	1	585	0	0	0	1	0
RLTR12F	3.72718e-05	1.91616	0.599467	0.548865	0.847928	0	1	625	0	0	0	0	1	625	0	0	0	1	0	0	1	625	0	0	0	0	1	625	0	0	0	1	0
RLTR12G	3.72718e-05	1.91616	0.599467	0.548865	0.847928	0	1	540	0	0	0	0	1	540	0	0	0	1	0	0	1	540	0	0	0	0	1	540	0	0	0	1	0
RLTR12H	3.72718e-05	1.91616	0.599467	0.548865	0.847928	0	1	609	0	0	0	0	1	609	0	0	0	1	0	0	1	609	0	0	0	0	1	609	0	0	0	1	0
RLTR16C_MM	3.72718e-05	1.91616	0.599467	0.548865	0.847928	0	1	627	0	0	0	0	1	627	0	0	0	1	0	0	1	627	0	0	0	0	1	627	0	0	0	1	0
RLTR18_MM	3.72718e-05	1.91616	0.599467	0.548865	0.847928	0	1	470	0	0	0	0	1	470	0	0	0	1	0	0	1	470	0	0	0	0	1	470	0	0	0	1	0
RLTR19A_MM	3.72718e-05	1.91616	0.599467	0.548865	0.847928	0	1	500	0	0	0	0	1	500	0	0	0	1	0	0	1	500	0	0	0	0	1	500	0	0	0	1	0
RLTR19D	3.72718e-05	1.91616	0.599467	0.548865	0.847928	0	1	438	0	0	0	0	1	438	0	0	0	1	0	0	1	438	0	0	0	0	1	438	0	0	0	1	0
RLTR1_MM	3.72718e-05	1.91616	0.599467	0.548865	0.847928	0	1	632	0	0	0	0	1	632	0	0	0	1	0	0	1	632	0	0	0	0	1	632	0	0	0	1	0
RLTR1E_MM	3.72718e-05	1.91616	0.599467	0.548865	0.847928	0	1	648	0	0	0	0	1	648	0	0	0	1	0	0	1	648	0	0	0	0	1	648	0	0	0	1	0
RLTR20A3_MM	3.72718e-05	1.91616	0.599467	0.548865	0.847928	0	1	548	0	0	0	0	1	548	0	0	0	1	0	0	1	548	0	0	0	0	1	548	0	0	0	1	0
RLTR20B1_MM	3.72718e-05	1.91616	0.599467	0.548865	0.847928	0	1	569	0	0	0	0	1	569	0	0	0	1	0	0	1	569	0	0	0	0	1	569	0	0	0	1	0
RLTR20B2_MM	3.72718e-05	1.91616	0.599467	0.548865	0.847928	0	1	575	0	0	0	0	1	575	0	0	0	1	0	0	1	575	0	0	0	0	1	575	0	0	0	1	0
RLTR20B3A_MM	3.72718e-05	1.91616	0.599467	0.548865	0.847928	0	1	589	0	0	0	0	1	589	0	0	0	1	0	0	1	589	0	0	0	0	1	589	0	0	0	1	0
RLTR20B5_MM	3.72718e-05	1.91616	0.599467	0.548865	0.847928	0	1	578	0	0	0	0	1	578	0	0	0	1	0	0	1	578	0	0	0	0	1	578	0	0	0	1	0
RLTR23_MM	3.72718e-05	1.91616	0.599467	0.548865	0.847928	0	1	606	0	0	0	0	1	606	0	0	0	1	0	0	1	606	0	0	0	0	1	606	0	0	0	1	0
RLTR26C_MM	3.72718e-05	1.91616	0.599467	0.548865	0.847928	0	1	674	0	0	0	0	1	674	0	0	0	1	0	0	1	674	0	0	0	0	1	674	0	0	0	1	0
RLTR26D_MM	3.72718e-05	1.91616	0.599467	0.548865	0.847928	0	1	800	0	0	0	0	1	800	0	0	0	1	0	0	1	800	0	0	0	0	1	800	0	0	0	1	0
RLTR28_MM	3.72718e-05	1.91616	0.599467	0.548865	0.847928	0	1	453	0	0	0	0	1	453	0	0	0	1	0	0	1	453	0	0	0	0	1	453	0	0	0	1	0
RLTR29_MM	3.72718e-05	1.91616	0.599467	0.548865	0.847928	0	1	697	0	0	0	0	1	697	0	0	0	1	0	0	1	697	0	0	0	0	1	697	0	0	0	1	0
RLTR2_MM	3.72718e-05	1.91616	0.599467	0.548865	0.847928	0	1	154	0	0	0	0	1	154	0	0	0	1	0	0	1	154	0	0	0	0	1	154	0	0	0	1	0
RLTR30C_MM	3.72718e-05	1.91616	0.599467	0.548865	0.847928	0	1	500	0	0	0	0	1	500	0	0	0	1	0	0	1	500	0	0	0	0	1	500	0	0	0	1	0
RLTR30E_MM	3.72718e-05	1.91616	0.599467	0.548865	0.847928	0	1	548	0	0	0	0	1	548	0	0	0	1	0	0	1	548	0	0	0	0	1	548	0	0	0	1	0
RLTR31B_MM	3.72718e-05	1.91616	0.599467	0.548865	0.847928	0	1	427	0	0	0	0	1	427	0	0	0	1	0	0	1	427	0	0	0	0	1	427	0	0	0	1	0
RLTR31C_MM	3.72718e-05	1.91616	0.599467	0.548865	0.847928	0	1	478	0	0	0	0	1	478	0	0	0	1	0	0	1	478	0	0	0	0	1	478	0	0	0	1	0
RLTR34B_MM	3.72718e-05	1.91616	0.599467	0.548865	0.847928	0	1	637	0	0	0	0	1	637	0	0	0	1	0	0	1	637	0	0	0	0	1	637	0	0	0	1	0
RLTR34D_MM	3.72718e-05	1.91616	0.599467	0.548865	0.847928	0	1	640	0	0	0	0	1	640	0	0	0	1	0	0	1	640	0	0	0	0	1	640	0	0	0	1	0
RLTR35B_MM	3.72718e-05	1.91616	0.599467	0.548865	0.847928	0	1	479	0	0	0	0	1	479	0	0	0	1	0	0	1	479	0	0	0	0	1	479	0	0	0	1	0
RLTR3_MM	3.72718e-05	1.91616	0.599467	0.548865	0.847928	0	1	527	0	0	0	0	1	527	0	0	0	1	0	0	1	527	0	0	0	0	1	527	0	0	0	1	0
RLTR40_MM	3.72718e-05	1.91616	0.599467	0.548865	0.847928	0	1	850	0	0	0	0	1	850	0	0	0	1	0	0	1	850	0	0	0	0	1	850	0	0	0	1	0
RLTR46A2	3.72718e-05	1.91616	0.599467	0.548865	0.847928	0	1	329	0	0	0	0	1	329	0	0	0	1	0	0	1	329	0	0	0	0	1	329	0	0	0	1	0
RLTR48B	3.72718e-05	1.91616	0.599467	0.548865	0.847928	0	1	530	0	0	0	0	1	530	0	0	0	1	0	0	1	530	0	0	0	0	1	530	0	0	0	1	0
RLTR50A	3.72718e-05	1.91616	0.599467	0.548865	0.847928	0	1	403	0	0	0	0	1	403	0	0	0	1	0	0	1	403	0	0	0	0	1	403	0	0	0	1	0
RLTR51A_Mm	3.72718e-05	1.91616	0.599467	0.548865	0.847928	0	1	351	0	0	0	0	1	351	0	0	0	1	0	0	1	351	0	0	0	0	1	351	0	0	0	1	0
RLTR51B_Mm	3.72718e-05	1.91616	0.599467	0.548865	0.847928	0	1	344	0	0	0	0	1	344	0	0	0	1	0	0	1	344	0	0	0	0	1	344	0	0	0	1	0
RLTR53B_Mm	3.72718e-05	1.91616	0.599467	0.548865	0.847928	0	1	409	0	0	0	0	1	409	0	0	0	1	0	0	1	409	0	0	0	0	1	409	0	0	0	1	0
RLTR9A	3.72718e-05	1.91616	0.599467	0.548865	0.847928	0	1	363	0	0	0	0	1	363	0	0	0	1	0	0	1	363	0	0	0	0	1	363	0	0	0	1	0
RLTR9A2	3.72718e-05	1.91616	0.599467	0.548865	0.847928	0	1	380	0	0	0	0	1	380	0	0	0	1	0	0	1	380	0	0	0	0	1	380	0	0	0	1	0
RLTR9A3A	3.72718e-05	1.91616	0.599467	0.548865	0.847928	0	1	361	0	0	0	0	1	361	0	0	0	1	0	0	1	361	0	0	0	0	1	361	0	0	0	1	0
RLTR9A3B	3.72718e-05	1.91616	0.599467	0.548865	0.847928	0	1	390	0	0	0	0	1	390	0	0	0	1	0	0	1	390	0	0	0	0	1	390	0	0	0	1	0
RLTR9A4	3.72718e-05	1.91616	0.599467	0.548865	0.847928	0	1	363	0	0	0	0	1	363	0	0	0	1	0	0	1	363	0	0	0	0	1	363	0	0	0	1	0
RLTR9B	3.72718e-05	1.91616	0.599467	0.548865	0.847928	0	1	431	0	0	0	0	1	431	0	0	0	1	0	0	1	431	0	0	0	0	1	431	0	0	0	1	0
RLTR9B2	3.72718e-05	1.91616	0.599467	0.548865	0.847928	0	1	446	0	0	0	0	1	446	0	0	0	1	0	0	1	446	0	0	0	0	1	446	0	0	0	1	0
RLTR9F	3.72718e-05	1.91616	0.599467	0.548865	0.847928	0	1	429	0	0	0	0	1	429	0	0	0	1	0	0	1	429	0	0	0	0	1	429	0	0	0	1	0
RMER20	3.72718e-05	1.91616	0.599467	0.548865	0.847928	0	1	375	0	0	0	0	1	375	0	0	0	1	0	0	1	375	0	0	0	0	1	375	0	0	0	1	0
RMER21B	3.72718e-05	1.91616	0.599467	0.548865	0.847928	0	1	874	0	0	0	0	1	874	0	0	0	1	0	0	1	874	0	0	0	0	1	874	0	0	0	1	0
SQR1_MM	3.72718e-05	1.91616	0.599467	0.548865	0.847928	0	1	687	0	0	0	0	1	687	0	0	0	1	0	0	1	687	0	0	0	0	1	687	0	0	0	1	0
SQR4_MM	3.72718e-05	1.91616	0.599467	0.548865	0.847928	0	1	429	0	0	0	0	1	429	0	0	0	1	0	0	1	429	0	0	0	0	1	429	0	0	0	1	0
YREP	3.72718e-05	1.91616	0.599467	0.548865	0.847928	0	1	1812	0	0	0	0	1	1812	0	0	0	1	0	0	1	1812	0	0	0	0	1	1812	0	0	0	1	0
RLTR13C1	0.000280187	1.92603	1.56523	0.117537	0.847928	9	10	1010	9	9	592.795	4	5	1010	4	4	380.478	7.5	6.5	8	9	1010	8	8	280.79	5	6	1010	5	5	234.944	7.5	6.5
IAPLTR4_I	0.0010204	1.94101	2.78474	0.00535887	0.128923	29	30	7017	29	29	274.935	23	24	7017	23	23	314.896	27	26	34	35	7017	34	34	171.767	18	19	7017	18	18	121.741	27	26
RLTR12B2	6.26577e-05	1.96029	0.822852	0.410597	0.847928	0	1	550	0	0	0	1	2	550	1	1	174.674	1.5	0.5	0	1	550	0	0	0	1	2	550	1	1	86.2883	1.5	0.5
RMER10A	6.26577e-05	1.96029	0.822852	0.410597	0.847928	0	1	442	0	0	0	1	2	442	1	1	217.355	1.5	0.5	0	1	442	0	0	0	1	2	442	1	1	107.372	1.5	0.5
ERVB2_1A-I_MM	0.000430352	2.0075	2.09791	0.0359195	0.578702	11	12	7062	11	11	103.621	9	10	7062	9	9	122.435	11	10	11	12	7062	11	11	55.2176	8	9	7062	8	8	53.7622	10.5	9.5
MLTR31FA_MM	0.000101125	2.1366	0.897681	0.369362	0.847928	3	4	576	3	3	346.483	0	1	576	0	0	0	2.5	1.5	0	1	576	0	0	0	2	3	576	2	2	164.787	2	1
LTRIS5	0.000122192	2.21155	0.854622	0.392767	0.847928	4	5	447	4	4	595.3	0	1	447	0	0	0	3	2	2	3	447	2	2	158.612	1	2	447	1	1	106.171	2.5	1.5
RLTR12A	0.000150793	2.23552	1.31678	0.187921	0.847928	2	3	584	2	2	227.824	3	4	584	3	3	493.514	3.5	2.5	2	3	584	2	2	121.403	2	3	584	2	2	162.529	3	2
LX9	8.14366e-05	2.24809	0.952023	0.341091	0.847928	2	3	2058	2	2	64.6499	0	1	2058	0	0	0	2	1	0	1	2058	0	0	0	1	2	2058	1	1	23.0605	1.5	0.5
RLTRETN_MM	0.000455216	2.25298	2.21511	0.0267578	0.456456	9	10	322	9	9	1859.39	10	11	322	10	10	2983.56	10.5	9.5	11	12	322	11	11	1211.01	5	6	322	5	5	736.935	9	8
MLTR25B	0.000127808	2.28609	1.15563	0.247838	0.847928	3	4	999	3	3	199.774	1	2	999	1	1	96.1669	3	2	3	4	999	3	3	106.455	0	1	999	0	0	0	2.5	1.5
RMER15	0.000133007	2.31878	1.25782	0.208465	0.847928	2	3	566	2	2	235.07	2	3	566	2	2	339.472	3	2	2	3	566	2	2	125.264	1	2	566	1	1	83.8491	2.5	1.5
ERVB7_2-LTR_MM	0.000196904	2.38858	1.13529	0.256262	0.847928	6	7	372	6	6	1072.98	1	2	372	1	1	258.255	4.5	3.5	4	5	372	4	4	381.179	1	2	372	1	1	127.577	3.5	2.5
RMER17B	9.06601e-05	2.38945	1.05985	0.28922	0.847928	1	2	928	1	1	71.6862	1	2	928	1	1	103.524	2	1	0	1	928	0	0	0	1	2	928	1	1	51.1407	1.5	0.5
RLTR17C_Mm	8.73554e-05	2.47236	1.02122	0.307159	0.847928	2	3	804	2	2	165.484	0	1	804	0	0	0	2	1	1	2	804	1	1	44.0916	0	1	804	0	0	0	1.5	0.5
MERV1_LTR	9.65789e-05	2.62783	1.12904	0.258887	0.847928	1	2	503	1	1	132.256	1	2	503	1	1	190.995	2	1	1	2	503	1	1	70.4765	0	1	503	0	0	0	1.5	0.5
RLTR12B	7.29099e-05	2.79216	0.993592	0.320429	0.847928	1	2	550	1	1	120.954	0	1	550	0	0	0	1.5	0.5	0	1	550	0	0	0	0	1	550	0	0	0	1	0
RLTR20C1_MM	7.29099e-05	2.79216	0.993592	0.320429	0.847928	1	2	570	1	1	116.71	0	1	570	0	0	0	1.5	0.5	0	1	570	0	0	0	0	1	570	0	0	0	1	0
RLTR30B_MM	7.29099e-05	2.79216	0.993592	0.320429	0.847928	1	2	482	1	1	138.018	0	1	482	0	0	0	1.5	0.5	0	1	482	0	0	0	0	1	482	0	0	0	1	0
RLTR5_MM	7.29099e-05	2.79216	0.993592	0.320429	0.847928	1	2	628	1	1	105.931	0	1	628	0	0	0	1.5	0.5	0	1	628	0	0	0	0	1	628	0	0	0	1	0
ETNERV	0.000352448	2.92519	1.77353	0.07615	0.847928	9	10	3314	9	10	200.739	3	4	3314	3	5	144.947	7	6	3	4	3314	3	3	32.0908	4	5	3314	4	4	57.2825	4.5	3.5
RLTR9D2	0.000150051	2.94534	1.446	0.148185	0.847928	3	4	389	3	3	513.044	1	2	389	1	1	246.968	3	2	2	3	389	2	2	182.261	0	1	389	0	0	0	2	1
RLTR49	0.000115983	2.95489	1.35589	0.175143	0.847928	0	1	780	0	0	0	2	3	780	2	2	246.335	2	1	1	2	780	1	1	45.4483	0	1	780	0	0	0	1.5	0.5
RLTR34C_MM	8.72239e-05	3.14401	1.18866	0.234582	0.847928	0	1	611	0	0	0	1	2	611	1	1	157.235	1.5	0.5	0	1	611	0	0	0	0	1	611	0	0	0	1	0
RLTR46A	8.72239e-05	3.14401	1.18866	0.234582	0.847928	0	1	321	0	0	0	1	2	321	1	1	299.286	1.5	0.5	0	1	321	0	0	0	0	1	321	0	0	0	1	0
RLTR48C	0.000249939	3.47817	1.99239	0.0463362	0.707237	3	4	489	3	3	408.127	4	5	489	4	4	785.854	4.5	3.5	2	3	489	2	2	144.988	1	2	489	1	1	97.0523	2.5	1.5
LX5	0.000106003	3.6056	1.2758	0.202034	0.847928	2	3	1467	2	3	136.042	0	1	1467	0	0	0	2	1	0	1	1467	0	1	24.1647	0	1	1467	0	1	32.3508	1	0
RLTR27_MM	0.000106003	3.6056	1.2758	0.202034	0.847928	2	3	312	2	2	426.441	0	1	312	0	0	0	2	1	0	1	312	0	0	0	0	1	312	0	0	0	1	0
ERVB7_1-LTR_MM	0.00031009	3.61326	2.23866	0.0251847	0.456456	5	6	319	5	5	1042.71	4	5	319	4	4	1204.65	5.5	4.5	3	4	319	3	3	333.383	1	2	319	1	1	148.773	3	2
RLTR26B_MM	0.000134631	4.30929	1.62036	0.105165	0.847928	0	1	716	0	0	0	2	3	716	2	2	268.354	2	1	0	1	716	0	0	0	0	1	716	0	0	0	1	0
RLTR11B	0.00015341	4.77088	1.67163	0.0946066	0.847928	2	3	454	2	2	293.061	1	2	454	1	1	211.609	2.5	1.5	0	1	454	0	0	0	0	1	454	0	0	0	1	0
IAPEY4_I	0.0347447	5.47143	12.5784	0	0	663	664	7673	663	663	5748.2	431	432	7673	431	431	5396.39	548	547	217	218	7673	217	217	1002.55	163	164	7673	163	163	1008.18	191	190
IAPEY4_LTR	0.00117222	6.34002	4.8192	1.44842e-06	8.40082e-05	21	22	326	21	21	4285.34	13	14	326	13	13	3831.04	18	17	6	7	326	6	6	652.448	3	4	326	3	3	436.736	5.5	4.5

## Sheet: MEF p53null
Feature ID	Kal's Z-test: MEF P53 KO CBL137 vs MEF P53 KO CONTROL transformed values - Proportions difference	Kal's Z-test: MEF P53 KO CBL137 vs MEF P53 KO CONTROL transformed values - Proportions fold change	Kal's Z-test: MEF P53 KO CBL137 vs MEF P53 KO CONTROL transformed values - Test statistic	Kal's Z-test: MEF P53 KO CBL137 vs MEF P53 KO CONTROL transformed values - P-value	Kal's Z-test: MEF P53 KO CBL137 vs MEF P53 KO CONTROL transformed values - FDR p-value correction	MEF P53 KO CONTROL - RS-01708830 RNA-Seq - Expression values	MEF P53 KO CONTROL - RS-01708830 RNA-Seq - Transformed values	MEF P53 KO CONTROL - RS-01708830 RNA-Seq - Gene length	MEF P53 KO CONTROL - RS-01708830 RNA-Seq - Unique gene reads	MEF P53 KO CONTROL - RS-01708830 RNA-Seq - Total gene reads	MEF P53 KO CONTROL - RS-01708830 RNA-Seq - RPKM	MEF P53 KO CONTROL - Means	MEF P53 KO CONTROL - Transformed means	MEF P53 KO CBL137 - RS-01708831 RNA-Seq - Expression values	MEF P53 KO CBL137 - RS-01708831 RNA-Seq - Transformed values	MEF P53 KO CBL137 - RS-01708831 RNA-Seq - Gene length	MEF P53 KO CBL137 - RS-01708831 RNA-Seq - Unique gene reads	MEF P53 KO CBL137 - RS-01708831 RNA-Seq - Total gene reads	MEF P53 KO CBL137 - RS-01708831 RNA-Seq - RPKM	MEF P53 KO CBL137 - Means	MEF P53 KO CBL137 - Transformed means
B1	6.0326e-05	6.26574	1.48752	0.136878	0.279539	0	1	135	0	0	0	0	1	0	1	135	0	0	0	0	1
B1F	6.0326e-05	6.26574	1.48752	0.136878	0.279539	0	1	151	0	0	0	0	1	0	1	151	0	0	0	0	1
B2	0.0027883	1.79021	4.89566	9.79763e-07	1.77582e-05	87	88	209	87	87	30125.1	87	88	307	308	209	307	307	16676.5	307	308
BC1_Cp	6.0326e-05	6.26574	1.48752	0.136878	0.279539	0	1	91	0	0	0	0	1	0	1	91	0	0	0	0	1
BGLII	0.000158065	3.75944	1.94885	0.0513138	0.265732	2	3	326	2	2	443.984	2	3	4	5	326	4	4	139.301	4	5
BGLII_C	6.0326e-05	6.26574	1.48752	0.136878	0.279539	0	1	463	0	0	0	0	1	0	1	463	0	0	0	0	1
BGLII_Mus	0.000255805	3.48097	2.3842	0.0171162	0.134154	4	5	415	4	4	697.536	4	5	8	9	415	8	8	218.854	8	9
C573	6.0326e-05	6.26574	1.48752	0.136878	0.279539	0	1	522	0	0	0	0	1	0	1	522	0	0	0	0	1
CYRA11_MM	3.74134e-05	2.08858	0.65234	0.514182	0.637234	0	1	617	0	0	0	0	1	2	3	617	2	2	36.8008	2	3
ERVB2_1-I_MM	6.0326e-05	6.26574	1.48752	0.136878	0.279539	0	1	6979	0	0	0	0	1	0	1	6979	0	0	0	0	1
ERVB2_1A-I_MM	8.70043e-05	1.25315	0.505749	0.613033	0.740748	5	6	7062	5	5	51.2386	5	6	29	30	7062	29	29	46.6212	29	30
ERVB3_1-I_MM	0.000138197	1.92792	1.16891	0.242442	0.434	3	4	5416	3	3	40.0864	3	4	12	13	5416	12	12	25.1545	12	13
ERVB3_1-LTR_MM	4.88697e-05	3.13287	0.983907	0.325161	0.486066	0	1	519	0	0	0	0	1	1	2	519	1	1	21.8749	1	2
ERVB4_1-I_MM	0.000885022	4.35877	4.94281	7.70045e-07	1.48875e-05	15	16	8316	15	15	130.536	15	16	22	23	8316	22	22	30.0345	22	23
ERVB4_1-LTR_MM	6.0326e-05	6.26574	1.48752	0.136878	0.279539	0	1	521	0	0	0	0	1	0	1	521	0	0	0	0	1
ERVB4_1B-I_MM	0.000423003	2.15385	2.24994	0.024453	0.182884	10	11	4288	10	10	168.772	10	11	31	32	4288	31	31	82.0767	31	32
ERVB4_1B-LTR_MM	0.000126741	1.79021	1.04181	0.297501	0.486066	3	4	522	3	3	415.916	3	4	13	14	522	13	13	282.739	13	14
ERVB4_2-I_MM	0.000389356	1.56643	1.56836	0.116798	0.279539	14	15	8374	14	14	120.99	14	15	59	60	8374	59	59	79.9893	59	60
ERVB4_2-LTR_MM	1.45007e-05	1.25315	0.206441	0.836447	0.888533	0	1	553	0	0	0	0	1	4	5	553	4	4	82.1198	4	5
ERVB4_2B-LTR_MM	0.000138197	1.92792	1.16891	0.242442	0.434	3	4	509	3	3	426.539	3	4	12	13	509	12	12	267.656	12	13
ERVB4_3-I_MM	1.75451e-05	1.13923	0.169699	0.865247	0.902595	1	2	8574	1	1	8.44056	1	2	10	11	8574	10	10	13.2413	10	11
ERVB4_3-LTR_MM	0.000120652	6.26574	2.10369	0.0354055	0.218459	1	2	510	1	1	141.901	1	2	1	2	510	1	1	22.2609	1	2
ERVB5_1-LTR_MM	6.0326e-05	6.26574	1.48752	0.136878	0.279539	0	1	389	0	0	0	0	1	0	1	389	0	0	0	0	1
ERVB5_2-I_MM	7.48267e-05	2.08858	0.922566	0.356233	0.513969	1	2	8075	1	1	8.96215	1	2	5	6	8075	5	5	7.02976	5	6
ERVB5_2-LTR_MM	-4.27809e-05	-1.59598	-0.449827	0.652835	0.773655	0	1	450	0	0	0	0	1	9	10	450	9	9	227.061	9	10
ERVB7_1-I_MM	0.00253033	1.98602	5.1448	2.67809e-07	5.77332e-06	70	71	6813	70	74	786.046	70	71	223	224	6813	223	237	394.932	223	224
ERVB7_1-LTR_MM	0.000190111	1.79021	1.276	0.201954	0.377849	5	6	319	5	5	1134.32	5	6	20	21	319	20	20	711.79	20	21
ERVB7_2-LTR_MM	0.000123696	2.34965	1.30063	0.193386	0.366549	2	3	372	2	2	389.083	2	3	7	8	372	7	7	213.633	7	8
ERVB7_2B-LTR_MM	-1.98683e-05	-1.27678	-0.230955	0.81735	0.884446	0	1	358	0	0	0	0	1	7	8	358	7	7	221.987	7	8
ERVB7_3-LTR_MM	4.88697e-05	3.13287	0.983907	0.325161	0.486066	0	1	408	0	0	0	0	1	1	2	408	1	1	27.8261	1	2
ERVB7_4-LTR_MM	4.88697e-05	3.13287	0.983907	0.325161	0.486066	0	1	429	0	0	0	0	1	1	2	429	1	1	26.464	1	2
ETNERV	9.23718e-05	1.47429	0.702981	0.482068	0.637234	3	4	3314	3	4	87.3499	3	4	16	17	3314	16	19	65.0899	16	17
GSAT_MM	-0.177565	-9.80307	-51.4192	0	0	280	281	471	280	280	43022.1	280	281	17259	17260	471	17259	17259	416014	17259	17260
IAP1-MM_I	-0.000130666	-1.30338	-0.614565	0.538842	0.662137	5	6	3853	5	5	93.913	5	6	48	49	3853	48	48	141.434	48	49
IAP1-MM_LTR	3.04439e-06	1.04429	0.0401268	0.967992	0.971105	0	1	292	0	0	0	0	1	5	6	292	5	5	194.402	5	6
IAPA_MM	4.26214e-05	1.04429	0.150208	0.8806	0.915319	13	14	334	13	13	2816.77	13	14	83	84	334	83	83	2821.27	83	84
IAPEY2_LTR	0.000164154	1.84286	1.22055	0.222256	0.410536	4	5	356	4	4	813.139	4	5	16	17	356	16	16	510.25	16	17
IAPEY3_I	-0.000524106	-1.45633	-1.43707	0.150698	0.303489	15	16	7680	15	15	141.346	15	16	145	146	7680	145	145	214.348	145	146
IAPEY3_LTR	8.93275e-05	1.70884	0.832567	0.405089	0.575861	2	3	332	2	2	435.96	2	3	10	11	332	10	10	341.96	10	11
IAPEY3C_LTR	-0.000108475	-1.75558	-0.772222	0.439983	0.613438	1	2	304	1	1	238.057	1	2	21	22	304	21	21	784.257	21	22
IAPEY4_I	0.0342742	17.1715	45.5903	0	0	506	507	7673	506	506	4772.44	506	507	184	185	7673	184	184	272.248	184	185
IAPEY4_LTR	0.000675043	6.89231	5.1373	2.78712e-07	5.77332e-06	10	11	326	10	10	2219.92	10	11	9	10	326	9	9	313.428	9	10
IAPEY5_I	-0.00055455	-2.28757	-2.01703	0.0436922	0.243668	5	6	3574	5	5	101.244	5	6	85	86	3574	85	85	270.008	85	86
IAPEY5_LTR	0.000109196	4.17716	1.70294	0.088579	0.279539	1	2	293	1	1	246.994	1	2	2	3	293	2	2	77.4953	2	3
IAPEYI	-0.000439987	-2.02158	-1.69503	0.0900699	0.279539	5	6	7513	5	5	48.1628	5	6	75	76	7513	75	75	113.334	75	76
IAPEZI	0.00125702	1.0308	0.694987	0.487063	0.637234	585	586	6388	585	660	7477.11	585	586	3561	3562	6388	3561	4102	7290.27	3561	3562
IAPLTR1a_I_MM	0.00404579	1.13118	2.54286	0.010995	0.0937812	485	486	6481	485	562	6275.51	485	486	2691	2692	6481	2691	3087	5407.64	2691	2692
IAPLTR1a_MM	-0.000128502	-1.09945	-0.376305	0.70669	0.794342	17	18	337	17	17	3650.68	17	18	123	124	337	123	123	4143.7	123	124
IAPLTR3	3.74134e-05	2.08858	0.65234	0.514182	0.637234	0	1	326	0	0	0	0	1	2	3	326	2	2	69.6507	2	3
IAPLTR3_I	-0.000432296	-7.02232	-2.24771	0.0245948	0.182884	0	1	6821	0	0	0	0	1	43	44	6821	43	43	71.5704	43	44
IAPLTR4	1.75451e-05	1.13923	0.169699	0.865247	0.902595	1	2	314	1	1	230.476	1	2	10	11	314	10	10	361.562	10	11
IAPLTR4_I	-0.000643316	-1.40737	-1.52802	0.126507	0.279539	21	22	7017	21	21	216.582	21	22	193	194	7017	193	193	312.262	193	194
IMPB_01	9.77394e-05	3.13287	1.39147	0.164082	0.321511	1	2	2548	1	1	28.4024	1	2	3	4	2548	3	3	13.367	3	4
L1_MM	0.0656664	1.22766	15.7444	0	0	4932	4933	6398	4932	4935	55821	4932	4933	25176	25177	6398	25176	25214	44741.5	25176	25177
L1B_MM	0.0568427	1.38382	17.1739	0	0	2854	2855	6327	2854	2856	32667.4	2854	2855	12926	12927	6327	12926	12942	23222.9	12926	12927
L1MM_F	-6.56936e-05	-1.91518	-0.635401	0.525167	0.648079	0	1	1050	0	0	0	0	1	11	12	1050	11	11	118.937	11	12
L1VL1_5	0.00130947	2.08858	3.86189	0.000112514	0.00181272	34	35	1037	34	34	2372.77	34	35	104	105	1037	104	104	1138.59	104	105
L1VL2_5	0.000267261	3.91609	2.585	0.00973791	0.0877062	4	5	600	4	4	482.462	4	5	7	8	600	7	7	132.452	7	8
L32	0.00889838	1.70419	8.34221	0	0	299	300	408	299	299	53035.4	299	300	1102	1103	408	1102	1102	30664.4	1102	1103
LTRIAPEY	0.000135153	2.68532	1.49044	0.136108	0.279539	2	3	383	2	2	377.908	2	3	6	7	383	6	6	177.855	6	7
LTRIS	2.13107e-05	1.04429	0.106187	0.915434	0.939622	6	7	509	6	6	853.077	6	7	41	42	509	41	41	914.49	41	42
LTRIS2	0.000445916	2.29744	2.42894	0.0151429	0.125469	10	11	571	10	10	1267.41	10	11	29	30	571	29	29	576.6	29	30
LTRIS3	0.00013283	1.44594	0.818949	0.412815	0.583983	5	6	515	5	5	702.615	5	6	25	26	515	25	25	551.119	25	26
LTRIS4	0.000218391	4.17716	2.40838	0.0160234	0.129077	3	4	519	3	3	418.32	3	4	5	6	519	5	5	109.374	5	6
LTRIS4A	7.48267e-05	2.08858	0.922566	0.356233	0.513969	1	2	474	1	1	152.678	1	2	5	6	474	5	5	119.758	5	6
LTRIS4B	4.88697e-05	3.13287	0.983907	0.325161	0.486066	0	1	391	0	0	0	0	1	1	2	391	1	1	29.036	1	2
LTRIS5	1.75451e-05	1.13923	0.169699	0.865247	0.902595	1	2	447	1	1	161.9	1	2	10	11	447	10	10	253.983	10	11
LTRIS6	3.74134e-05	2.08858	0.65234	0.514182	0.637234	0	1	335	0	0	0	0	1	2	3	335	2	2	67.7794	2	3
LTRIS_Mus	0.000300749	1.35475	1.10597	0.268738	0.469481	15	16	587	15	15	1849.3	15	16	73	74	587	73	73	1411.88	73	74
LTRVL30	6.0326e-05	6.26574	1.48752	0.136878	0.279539	0	1	397	0	0	0	0	1	0	1	397	0	0	0	0	1
LX10	6.0326e-05	6.26574	1.48752	0.136878	0.279539	0	1	1273	0	0	0	0	1	0	1	1273	0	0	0	0	1
LX2B	0.00112961	1.29	1.94934	0.0512548	0.265732	69	70	611	69	69	8172.65	69	70	339	340	611	339	339	6299	339	340
LX4	1.75451e-05	1.13923	0.169699	0.865247	0.902595	1	2	1466	1	5	246.826	1	2	10	11	1466	10	24	185.862	10	11
LX5	3.74134e-05	2.08858	0.65234	0.514182	0.637234	0	1	1467	0	2	98.6631	0	1	2	3	1467	2	4	30.9558	2	3
LX5b	0.000374134	2.08858	2.06325	0.0390892	0.231344	9	10	1461	9	9	445.807	9	10	29	30	1461	29	29	225.352	29	30
LX5c	2.90014e-05	1.25315	0.29196	0.770317	0.849399	1	2	1259	1	1	57.4816	1	2	9	10	1259	9	9	81.1577	9	10
LX6	2.5957e-05	1.56643	0.404808	0.685618	0.773655	0	1	1766	0	0	0	0	1	3	4	1766	3	3	19.2861	3	4
LX7	6.0326e-05	6.26574	1.48752	0.136878	0.279539	0	1	2072	0	0	0	0	1	0	1	2072	0	0	0	0	1
LX8	6.0326e-05	6.26574	1.48752	0.136878	0.279539	0	1	1887	0	0	0	0	1	0	1	1887	0	0	0	0	1
LX8B	6.0326e-05	6.26574	1.48752	0.136878	0.279539	0	1	1282	0	0	0	0	1	0	1	1282	0	0	0	0	1
LX9	7.48267e-05	2.08858	0.922566	0.356233	0.513969	1	2	2058	1	1	35.1649	1	2	5	6	2058	5	5	27.5827	5	6
MERV1_I	0.000141963	1.28163	0.680172	0.496396	0.637234	8	9	4961	8	8	116.701	8	9	43	44	4961	43	43	98.4038	43	44
MERV1_LTR	3.74134e-05	2.08858	0.65234	0.514182	0.637234	0	1	503	0	0	0	0	1	2	3	503	2	2	45.1414	2	3
MERVL	-0.0310682	-1.49127	-11.8971	0	0	880	881	5485	880	884	11663.5	880	881	8231	8232	5485	8231	8268	17113.4	8231	8232
MERVL_LTR	-0.000660376	-1.07796	-0.764753	0.444419	0.616658	117	118	493	117	117	17174.9	117	118	796	797	493	796	796	18330.7	796	797
MLTR18_MM	6.0326e-05	6.26574	1.48752	0.136878	0.279539	0	1	581	0	0	0	0	1	0	1	581	0	0	0	0	1
MLTR18A_MM	6.0326e-05	6.26574	1.48752	0.136878	0.279539	0	1	611	0	0	0	0	1	0	1	611	0	0	0	0	1
MLTR18B_MM	2.5957e-05	1.56643	0.404808	0.685618	0.773655	0	1	635	0	0	0	0	1	3	4	635	3	3	53.6365	3	4
MLTR18C_MM	4.88697e-05	3.13287	0.983907	0.325161	0.486066	0	1	700	0	0	0	0	1	1	2	700	1	1	16.2187	1	2
MLTR18D_MM	6.0326e-05	6.26574	1.48752	0.136878	0.279539	0	1	640	0	0	0	0	1	0	1	640	0	0	0	0	1
MLTR25A	0.000227525	1.82751	1.42522	0.154093	0.307846	6	7	1106	6	6	392.601	6	7	23	24	1106	23	23	236.094	23	24
MLTR25B	0.000146609	3.13287	1.70423	0.0883387	0.279539	2	3	999	2	2	144.884	2	3	5	6	999	5	5	56.8221	5	6
MLTR25C	3.20458e-05	1.17483	0.256392	0.797649	0.873286	2	3	1424	2	2	101.642	2	3	15	16	1424	15	15	119.59	15	16
MLTR31A_MM	4.88697e-05	3.13287	0.983907	0.325161	0.486066	0	1	583	0	0	0	0	1	1	2	583	1	1	19.4735	1	2
MLTR31B_MM	8.93275e-05	1.70884	0.832567	0.405089	0.575861	2	3	566	2	2	255.722	2	3	10	11	566	10	10	200.584	10	11
MLTR31C_MM	6.0326e-05	6.26574	1.48752	0.136878	0.279539	0	1	617	0	0	0	0	1	0	1	617	0	0	0	0	1
MLTR31D_MM	0.000138197	1.92792	1.16891	0.242442	0.434	3	4	581	3	3	373.68	3	4	12	13	581	12	12	234.487	12	13
MLTR31E_MM	0.000109196	4.17716	1.70294	0.088579	0.279539	1	2	566	1	1	127.861	1	2	2	3	566	2	2	40.1168	2	3
MLTR31F_MM	3.74134e-05	2.08858	0.65234	0.514182	0.637234	0	1	548	0	0	0	0	1	2	3	548	2	2	41.4345	2	3
MLTR31FA_MM	6.33704e-05	1.79021	0.736636	0.461344	0.622278	1	2	576	1	1	125.641	1	2	6	7	576	6	6	118.261	6	7
MLTR32C_MM	4.88697e-05	3.13287	0.983907	0.325161	0.486066	0	1	616	0	0	0	0	1	1	2	616	1	1	18.4303	1	2
MMERVK10C	-0.0370452	-3.38924	-19.0986	0	0	215	216	7581	215	215	2052.42	215	216	4586	4587	7581	4586	4586	6867.84	4586	4587
MMERVK10D3_I	6.80998e-06	1.01607	0.036222	0.971105	0.971105	5	6	6156	5	5	58.7795	5	6	36	37	6156	36	36	66.3921	36	37
MMERVK10D3_LTR	0.000109196	4.17716	1.70294	0.088579	0.279539	1	2	357	1	1	202.715	1	2	2	3	357	2	2	63.6026	2	3
MMERVK9C_I	0.000687941	2.01778	2.71731	0.0065814	0.0706891	18	19	4767	18	18	273.264	18	19	58	59	4767	58	58	138.132	58	59
MMERVK9E_I	0.000294501	1.16478	0.75573	0.449811	0.621168	28	29	6152	28	28	329.379	28	29	155	156	6152	155	155	286.041	155	156
MMETN	0.00493929	2.02409	7.31818	2.51354e-13	8.0992e-12	135	136	4904	135	135	1992.22	135	136	420	421	4904	420	421	974.641	420	421
MMVL30	0.0267413	3.81229	25.6918	0	0	504	505	3698	504	504	9863.21	504	505	829	830	3698	829	830	2548.14	829	830
MURVY_LTR	0.000485653	4.02797	3.53167	0.000412951	0.00520678	8	9	541	8	8	1070.16	8	9	13	14	541	13	13	272.809	13	14
MYSERV	3.74134e-05	2.08858	0.65234	0.514182	0.637234	0	1	6550	0	0	0	0	1	2	3	6550	2	2	3.46658	2	3
MYSERV16_I	4.04578e-05	1.39239	0.4254	0.670545	0.773655	1	2	2326	1	1	31.1132	1	2	8	9	2326	8	8	39.0475	8	9
ORR1A0	0.00274504	1.39935	3.54609	0.000390999	0.00515407	133	134	346	133	133	27818.3	133	134	599	600	346	599	599	19654.6	599	600
ORR1B1	0.00032903	1.48679	1.34338	0.179149	0.34868	13	14	394	13	13	2387.82	13	14	58	59	394	58	58	1671.26	58	59
ORR1B2	0.000184022	2.78477	1.7799	0.0750924	0.279539	3	4	367	3	3	591.575	3	4	8	9	367	8	8	247.478	8	9
ORR1C1	6.0326e-05	6.26574	1.48752	0.136878	0.279539	0	1	407	0	0	0	0	1	0	1	407	0	0	0	0	1
ORR1C2	4.88697e-05	3.13287	0.983907	0.325161	0.486066	0	1	406	0	0	0	0	1	1	2	406	1	1	27.9632	1	2
PER_MM	6.0326e-05	6.26574	1.48752	0.136878	0.279539	0	1	72	0	0	0	0	1	0	1	72	0	0	0	0	1
PMR6	6.0326e-05	6.26574	1.48752	0.136878	0.279539	0	1	60	0	0	0	0	1	0	1	60	0	0	0	0	1
PMR66	6.0326e-05	6.26574	1.48752	0.136878	0.279539	0	1	220	0	0	0	0	1	0	1	220	0	0	0	0	1
PMR89	0.00011224	2.08858	1.12993	0.258506	0.454343	2	3	235	2	2	615.91	2	3	8	9	235	8	10	483.109	8	9
RLTR10B2	0.000138197	1.92792	1.16891	0.242442	0.434	3	4	380	3	3	571.337	3	4	12	13	380	12	12	358.518	12	13
RLTR10D2	6.33704e-05	1.79021	0.736636	0.461344	0.622278	1	2	357	1	1	202.715	1	2	6	7	357	6	6	190.808	6	7
RLTR10E	0.000109196	4.17716	1.70294	0.088579	0.279539	1	2	314	1	1	230.476	1	2	2	3	314	2	2	72.3125	2	3
RLTR10F	8.93275e-05	1.70884	0.832567	0.405089	0.575861	2	3	312	2	2	463.906	2	3	10	11	312	10	10	363.88	10	11
RLTR11A	5.19141e-05	1.56643	0.572499	0.566984	0.687972	1	2	529	1	1	136.804	1	2	7	8	529	7	7	150.229	7	8
RLTR11B	0.000109196	4.17716	1.70294	0.088579	0.279539	1	2	454	1	1	159.404	1	2	2	3	454	2	2	50.0135	2	3
RLTR11C_MM	4.88697e-05	3.13287	0.983907	0.325161	0.486066	0	1	572	0	0	0	0	1	1	2	572	1	1	19.848	1	2
RLTR12	6.0326e-05	6.26574	1.48752	0.136878	0.279539	0	1	354	0	0	0	0	1	0	1	354	0	0	0	0	1
RLTR12A	0.000158065	3.75944	1.94885	0.0513138	0.265732	2	3	584	2	2	247.84	2	3	4	5	584	4	4	77.7607	4	5
RLTR12B	0.000109196	4.17716	1.70294	0.088579	0.279539	1	2	550	1	1	131.581	1	2	2	3	550	2	2	41.2838	2	3
RLTR12B2	0.000120652	6.26574	2.10369	0.0354055	0.218459	1	2	550	1	1	131.581	1	2	1	2	550	1	1	20.6419	1	2
RLTR12C	6.0326e-05	6.26574	1.48752	0.136878	0.279539	0	1	511	0	0	0	0	1	0	1	511	0	0	0	0	1
RLTR12D	6.0326e-05	6.26574	1.48752	0.136878	0.279539	0	1	467	0	0	0	0	1	0	1	467	0	0	0	0	1
RLTR12E	6.0326e-05	6.26574	1.48752	0.136878	0.279539	0	1	585	0	0	0	0	1	0	1	585	0	0	0	0	1
RLTR12F	6.0326e-05	6.26574	1.48752	0.136878	0.279539	0	1	625	0	0	0	0	1	0	1	625	0	0	0	0	1
RLTR12G	6.0326e-05	6.26574	1.48752	0.136878	0.279539	0	1	540	0	0	0	0	1	0	1	540	0	0	0	0	1
RLTR12H	6.0326e-05	6.26574	1.48752	0.136878	0.279539	0	1	609	0	0	0	0	1	0	1	609	0	0	0	0	1
RLTR13A	0.000235937	2.21144	1.71573	0.0862114	0.279539	5	6	857	5	7	591.115	5	6	16	17	857	16	21	278.196	16	17
RLTR13A1	0.000258849	2.5063	1.96993	0.0488465	0.265732	5	6	873	5	5	414.487	5	6	14	15	873	14	14	182.065	14	15
RLTR13A2	0.000305396	1.74048	1.57055	0.116288	0.279539	9	10	966	9	10	749.165	9	10	35	36	966	35	39	458.353	35	36
RLTR13A3	0.000282483	1.64888	1.42214	0.154985	0.307846	9	10	976	9	9	667.341	9	10	37	38	976	37	37	430.393	37	38
RLTR13B	0.000184022	2.78477	1.7799	0.0750924	0.279539	3	4	907	3	5	398.949	3	4	8	9	907	8	10	125.172	8	9
RLTR13B1	0.00079177	1.92149	2.79039	0.0052645	0.0587194	22	23	893	22	22	1782.9	22	23	74	75	893	74	74	940.791	74	75
RLTR13B2	-0.000291055	-1.67578	-1.22227	0.221606	0.410536	5	6	822	5	5	440.203	5	6	62	63	822	62	62	856.313	62	63
RLTR13B3	-7.10611e-05	-1.32998	-0.468362	0.639526	0.766374	2	3	943	2	2	153.488	2	3	24	25	943	24	25	300.982	24	25
RLTR13B4	-8.7885e-05	-1.24487	-0.462116	0.643998	0.768557	4	5	799	4	4	362.3	4	5	38	39	799	38	42	596.781	38	39
RLTR13C1	0.000126741	1.79021	1.04181	0.297501	0.486066	3	4	1010	3	3	214.959	3	4	13	14	1010	13	13	146.128	13	14
RLTR13C2	0.000751312	1.99364	2.81006	0.00495321	0.0574573	20	21	815	20	20	1775.94	20	21	65	66	815	65	65	905.459	65	66
RLTR13C3	0.000203891	18.7972	3.55504	0.000377921	0.00515407	2	3	1010	2	2	143.306	2	3	0	1	1010	0	0	0	0	1
RLTR13D	6.0326e-05	6.26574	1.48752	0.136878	0.279539	0	1	1004	0	0	0	0	1	0	1	1004	0	0	0	0	1
RLTR13D1	9.13316e-06	1.04429	0.0695064	0.944587	0.961158	2	3	828	2	2	174.805	2	3	17	18	828	17	17	233.094	17	18
RLTR13D2	-3.66922e-05	-1.17039	-0.255932	0.798003	0.873286	2	3	1057	2	2	136.934	2	3	21	22	1057	21	21	225.557	21	22
RLTR13D3	7.48267e-05	2.08858	0.922566	0.356233	0.513969	1	2	1156	1	1	62.6033	1	2	5	6	1156	5	5	49.1049	5	6
RLTR13D3A	6.33704e-05	1.79021	0.736636	0.461344	0.622278	1	2	836	1	1	86.5662	1	2	6	7	836	6	6	81.4813	6	7
RLTR13D3A1	0.00035731	1.70884	1.66548	0.095817	0.279539	11	12	951	11	11	837.08	11	12	43	44	951	43	43	513.335	43	44
RLTR13D4	2.90014e-05	1.25315	0.29196	0.770317	0.849399	1	2	1055	1	1	68.5966	1	2	9	10	1055	9	9	96.8507	9	10
RLTR13D5	0.000164875	1.34266	0.805283	0.420656	0.589325	8	9	1040	8	8	556.687	8	9	41	42	1040	41	44	480.322	41	42
RLTR13D6	0.000175611	1.95804	1.33646	0.181401	0.350708	4	5	916	4	4	316.023	4	5	15	16	916	15	15	185.913	15	16
RLTR13E	0.000296263	2.43668	2.06647	0.0387842	0.231344	6	7	993	6	6	437.277	6	7	17	18	993	17	17	194.363	17	18
RLTR13F	0.000436783	4.17716	3.40614	0.000658894	0.00796163	7	8	918	7	7	551.836	7	8	11	12	918	11	11	136.039	11	12
RLTR13G	6.64148e-05	1.44594	0.579039	0.562563	0.687972	2	3	883	2	2	163.917	2	3	12	13	883	12	12	154.288	12	13
RLTR14	2.5957e-05	1.56643	0.404808	0.685618	0.773655	0	1	382	0	0	0	0	1	3	4	382	3	3	89.1601	3	4
RLTR16	3.74134e-05	2.08858	0.65234	0.514182	0.637234	0	1	444	0	0	0	0	1	2	3	444	2	2	51.1399	2	3
RLTR16B_MM	3.81346e-05	1.11888	0.231527	0.816906	0.884446	4	5	700	4	4	413.539	4	5	27	28	700	27	27	437.904	27	28
RLTR16C_MM	4.88697e-05	3.13287	0.983907	0.325161	0.486066	0	1	627	0	0	0	0	1	1	2	627	1	1	18.1069	1	2
RLTR17_MM	0.000663427	1.55152	2.02259	0.0431159	0.243668	25	26	1950	25	25	927.812	25	26	104	105	1950	104	104	605.496	104	105
RLTR17B_Mm	0.000120652	6.26574	2.10369	0.0354055	0.218459	1	2	802	1	1	90.2361	1	2	1	2	802	1	1	14.1559	1	2
RLTR17C_Mm	2.5957e-05	1.56643	0.404808	0.685618	0.773655	0	1	804	0	0	0	0	1	3	4	804	3	3	42.3622	3	4
RLTR17D_Mm	0.000244348	3.13287	2.20021	0.0277918	0.201491	4	5	873	4	4	331.589	4	5	9	10	873	9	9	117.042	9	10
RLTR18_MM	6.0326e-05	6.26574	1.48752	0.136878	0.279539	0	1	470	0	0	0	0	1	0	1	470	0	0	0	0	1
RLTR19A2	6.0326e-05	6.26574	1.48752	0.136878	0.279539	0	1	507	0	0	0	0	1	0	1	507	0	0	0	0	1
RLTR19A_MM	0.000109196	4.17716	1.70294	0.088579	0.279539	1	2	500	1	1	144.739	1	2	2	3	500	2	2	45.4122	2	3
RLTR19B_MM	6.33704e-05	1.79021	0.736636	0.461344	0.622278	1	2	718	1	1	100.793	1	2	6	7	718	6	6	94.8723	6	7
RLTR19C_MM	0.000135153	2.68532	1.49044	0.136108	0.279539	2	3	507	2	2	285.481	2	3	6	7	507	6	6	134.356	6	7
RLTR19D	6.0326e-05	6.26574	1.48752	0.136878	0.279539	0	1	438	0	0	0	0	1	0	1	438	0	0	0	0	1
RLTR1_MM	6.0326e-05	6.26574	1.48752	0.136878	0.279539	0	1	632	0	0	0	0	1	0	1	632	0	0	0	0	1
RLTR1A2_MM	0.000120652	6.26574	2.10369	0.0354055	0.218459	1	2	547	1	1	132.302	1	2	1	2	547	1	1	20.7551	1	2
RLTR1B_MM	-5.11929e-05	-1.35658	-0.409583	0.682112	0.773655	1	2	513	1	1	141.071	1	2	16	17	513	16	16	354.091	16	17
RLTR1C_MM	-0.000274231	-1.95508	-1.31389	0.188882	0.362753	3	4	504	3	3	430.77	3	4	48	49	504	48	48	1081.24	48	49
RLTR1D2_MM	-1.37795e-05	-1.06399	-0.100205	0.920182	0.939622	2	3	602	2	2	240.43	2	3	19	20	602	19	19	358.319	19	20
RLTR1D_MM	6.0326e-05	6.26574	1.48752	0.136878	0.279539	0	1	622	0	0	0	0	1	0	1	622	0	0	0	0	1
RLTR1E_MM	6.0326e-05	6.26574	1.48752	0.136878	0.279539	0	1	648	0	0	0	0	1	0	1	648	0	0	0	0	1
RLTR1F_Mm	-1.98683e-05	-1.27678	-0.230955	0.81735	0.884446	0	1	590	0	0	0	0	1	7	8	590	7	7	134.697	7	8
RLTR1IAP_MM	-0.000747865	-1.74418	-2.01972	0.043412	0.243668	13	14	351	13	13	2680.35	13	14	152	153	351	152	152	4916.42	152	153
RLTR20A1_MM	0.000203891	18.7972	3.55504	0.000377921	0.00515407	2	3	468	2	2	309.271	2	3	0	1	468	0	0	0	0	1
RLTR20A2_MM	4.88697e-05	3.13287	0.983907	0.325161	0.486066	0	1	507	0	0	0	0	1	1	2	507	1	1	22.3926	1	2
RLTR20A2B_MM	9.77394e-05	3.13287	1.39147	0.164082	0.321511	1	2	573	1	1	126.299	1	2	3	4	573	3	3	59.4401	3	4
RLTR20A3_MM	6.0326e-05	6.26574	1.48752	0.136878	0.279539	0	1	548	0	0	0	0	1	0	1	548	0	0	0	0	1
RLTR20B1_MM	3.74134e-05	2.08858	0.65234	0.514182	0.637234	0	1	569	0	0	0	0	1	2	3	569	2	2	39.9053	2	3
RLTR20B2_MM	4.88697e-05	3.13287	0.983907	0.325161	0.486066	0	1	575	0	0	0	0	1	1	2	575	1	1	19.7444	1	2
RLTR20B3A_MM	6.0326e-05	6.26574	1.48752	0.136878	0.279539	0	1	589	0	0	0	0	1	0	1	589	0	0	0	0	1
RLTR20B4_MM	3.74134e-05	2.08858	0.65234	0.514182	0.637234	0	1	566	0	0	0	0	1	2	3	566	2	2	40.1168	2	3
RLTR20B5_MM	0.000132108	12.5315	2.65977	0.00781933	0.0731486	1	2	578	1	1	125.207	1	2	0	1	578	0	0	0	0	1
RLTR20C1_MM	6.0326e-05	6.26574	1.48752	0.136878	0.279539	0	1	570	0	0	0	0	1	0	1	570	0	0	0	0	1
RLTR20C2_MM	3.74134e-05	2.08858	0.65234	0.514182	0.637234	0	1	497	0	0	0	0	1	2	3	497	2	2	45.6863	2	3
RLTR20C_MM	1.45007e-05	1.25315	0.206441	0.836447	0.888533	0	1	508	0	0	0	0	1	4	5	508	4	4	89.3942	4	5
RLTR20D_MM	1.45007e-05	1.25315	0.206441	0.836447	0.888533	0	1	570	0	0	0	0	1	4	5	570	4	4	79.6706	4	5
RLTR21_MM	6.0326e-05	6.26574	1.48752	0.136878	0.279539	0	1	375	0	0	0	0	1	0	1	375	0	0	0	0	1
RLTR23_MM	6.0326e-05	6.26574	1.48752	0.136878	0.279539	0	1	606	0	0	0	0	1	0	1	606	0	0	0	0	1
RLTR24_MM	3.74134e-05	2.08858	0.65234	0.514182	0.637234	0	1	617	0	0	0	0	1	2	3	617	2	2	36.8008	2	3
RLTR24B_MM	6.0326e-05	6.26574	1.48752	0.136878	0.279539	0	1	435	0	0	0	0	1	0	1	435	0	0	0	0	1
RLTR25_MM	0.000643718	3.95731	4.03227	5.52403e-05	0.000942335	11	12	1834	11	11	434.058	11	12	18	19	1834	18	18	111.426	18	19
RLTR26B_MM	1.45007e-05	1.25315	0.206441	0.836447	0.888533	0	1	716	0	0	0	0	1	4	5	716	4	4	63.4249	4	5
RLTR26C_MM	6.0326e-05	6.26574	1.48752	0.136878	0.279539	0	1	674	0	0	0	0	1	0	1	674	0	0	0	0	1
RLTR26D_MM	6.0326e-05	6.26574	1.48752	0.136878	0.279539	0	1	800	0	0	0	0	1	0	1	800	0	0	0	0	1
RLTR27_MM	2.5957e-05	1.56643	0.404808	0.685618	0.773655	0	1	312	0	0	0	0	1	3	4	312	3	3	109.164	3	4
RLTR28_MM	6.0326e-05	6.26574	1.48752	0.136878	0.279539	0	1	453	0	0	0	0	1	0	1	453	0	0	0	0	1
RLTR29_MM	0.000120652	6.26574	2.10369	0.0354055	0.218459	1	2	697	1	1	103.83	1	2	1	2	697	1	1	16.2885	1	2
RLTR2_MM	6.0326e-05	6.26574	1.48752	0.136878	0.279539	0	1	154	0	0	0	0	1	0	1	154	0	0	0	0	1
RLTR2aIAP_MM	-0.00028801	-1.57318	-1.15248	0.249125	0.443228	6	7	406	6	6	1069.5	6	7	68	69	406	68	68	1901.5	68	69
RLTR2IAP_MM	7.48267e-05	2.08858	0.922566	0.356233	0.513969	1	2	492	1	1	147.092	1	2	5	6	492	5	5	115.377	5	6
RLTR30_MM	0.000203891	18.7972	3.55504	0.000377921	0.00515407	2	3	441	2	2	328.206	2	3	0	1	441	0	0	0	0	1
RLTR30B_MM	2.5957e-05	1.56643	0.404808	0.685618	0.773655	0	1	482	0	0	0	0	1	3	4	482	3	3	70.6622	3	4
RLTR30C_MM	4.88697e-05	3.13287	0.983907	0.325161	0.486066	0	1	500	0	0	0	0	1	1	2	500	1	1	22.7061	1	2
RLTR30D2_MM	6.0326e-05	6.26574	1.48752	0.136878	0.279539	0	1	664	0	0	0	0	1	0	1	664	0	0	0	0	1
RLTR30D_MM	4.88697e-05	3.13287	0.983907	0.325161	0.486066	0	1	482	0	0	0	0	1	1	2	482	1	1	23.5541	1	2
RLTR30E_MM	4.88697e-05	3.13287	0.983907	0.325161	0.486066	0	1	548	0	0	0	0	1	1	2	548	1	1	20.7173	1	2
RLTR31_MM	0.000138197	1.92792	1.16891	0.242442	0.434	3	4	366	3	3	593.192	3	4	12	13	366	12	12	372.231	12	13
RLTR31B_MM	0.000132108	12.5315	2.65977	0.00781933	0.0731486	1	2	427	1	1	169.483	1	2	0	1	427	0	0	0	0	1
RLTR31C_MM	6.0326e-05	6.26574	1.48752	0.136878	0.279539	0	1	478	0	0	0	0	1	0	1	478	0	0	0	0	1
RLTR33_MM	0.000121373	1.39239	0.736894	0.461187	0.622278	5	6	820	5	5	441.277	5	6	26	27	820	26	26	359.975	26	27
RLTR34_MM	0.000132108	12.5315	2.65977	0.00781933	0.0731486	1	2	509	1	1	142.18	1	2	0	1	509	0	0	0	0	1
RLTR34B_MM	6.0326e-05	6.26574	1.48752	0.136878	0.279539	0	1	637	0	0	0	0	1	0	1	637	0	0	0	0	1
RLTR34C_MM	6.0326e-05	6.26574	1.48752	0.136878	0.279539	0	1	611	0	0	0	0	1	0	1	611	0	0	0	0	1
RLTR34D_MM	4.88697e-05	3.13287	0.983907	0.325161	0.486066	0	1	640	0	0	0	0	1	1	2	640	1	1	17.7392	1	2
RLTR35_MM	0.000190111	1.79021	1.276	0.201954	0.377849	5	6	467	5	5	774.833	5	6	20	21	467	20	20	486.212	20	21
RLTR35B_MM	6.0326e-05	6.26574	1.48752	0.136878	0.279539	0	1	479	0	0	0	0	1	0	1	479	0	0	0	0	1
RLTR3_MM	6.0326e-05	6.26574	1.48752	0.136878	0.279539	0	1	527	0	0	0	0	1	0	1	527	0	0	0	0	1
RLTR40_MM	6.0326e-05	6.26574	1.48752	0.136878	0.279539	0	1	850	0	0	0	0	1	0	1	850	0	0	0	0	1
RLTR41A2	4.88697e-05	3.13287	0.983907	0.325161	0.486066	0	1	473	0	0	0	0	1	1	2	473	1	1	24.0022	1	2
RLTR41B	6.0326e-05	6.26574	1.48752	0.136878	0.279539	0	1	404	0	0	0	0	1	0	1	404	0	0	0	0	1
RLTR41C	2.5957e-05	1.56643	0.404808	0.685618	0.773655	0	1	545	0	0	0	0	1	3	4	545	3	3	62.4939	3	4
RLTR43C	0.000180978	6.26574	2.57651	0.00998036	0.0877062	2	3	366	2	2	395.461	2	3	2	3	366	2	2	62.0386	2	3
RLTR46A	6.0326e-05	6.26574	1.48752	0.136878	0.279539	0	1	321	0	0	0	0	1	0	1	321	0	0	0	0	1
RLTR46A2	6.0326e-05	6.26574	1.48752	0.136878	0.279539	0	1	329	0	0	0	0	1	0	1	329	0	0	0	0	1
RLTR46B	2.5957e-05	1.56643	0.404808	0.685618	0.773655	0	1	384	0	0	0	0	1	3	4	384	3	3	88.6958	3	4
RLTR47	3.74134e-05	2.08858	0.65234	0.514182	0.637234	0	1	431	0	0	0	0	1	2	3	431	2	2	52.6824	2	3
RLTR48A	-0.000134432	-2.87277	-1.07556	0.282125	0.486066	0	1	702	0	0	0	0	1	17	18	702	17	17	274.932	17	18
RLTR48B	6.0326e-05	6.26574	1.48752	0.136878	0.279539	0	1	530	0	0	0	0	1	0	1	530	0	0	0	0	1
RLTR48C	3.04439e-06	1.04429	0.0401268	0.967992	0.971105	0	1	489	0	0	0	0	1	5	6	489	5	5	116.084	5	6
RLTR49	2.5957e-05	1.56643	0.404808	0.685618	0.773655	0	1	780	0	0	0	0	1	3	4	780	3	3	43.6656	3	4
RLTR4_MM	-0.000173204	-1.04309	-0.294631	0.768276	0.849399	55	56	742	55	55	5364.31	55	56	365	366	742	365	365	5584.72	365	366
RLTR4I_MM	0.0126077	1.34618	7.21348	5.45342e-13	1.58149e-11	682	683	7601	682	682	6493.34	682	683	3178	3179	7601	3178	3178	4746.75	3178	3179
RLTR50A	6.0326e-05	6.26574	1.48752	0.136878	0.279539	0	1	403	0	0	0	0	1	0	1	403	0	0	0	0	1
RLTR50B	2.5957e-05	1.56643	0.404808	0.685618	0.773655	0	1	489	0	0	0	0	1	3	4	489	3	3	69.6507	3	4
RLTR51A_Mm	4.88697e-05	3.13287	0.983907	0.325161	0.486066	0	1	351	0	0	0	0	1	1	2	351	1	1	32.3449	1	2
RLTR51B_Mm	6.0326e-05	6.26574	1.48752	0.136878	0.279539	0	1	344	0	0	0	0	1	0	1	344	0	0	0	0	1
RLTR53_Mm	3.74134e-05	2.08858	0.65234	0.514182	0.637234	0	1	423	0	0	0	0	1	2	3	423	2	2	53.6788	2	3
RLTR53B_Mm	6.0326e-05	6.26574	1.48752	0.136878	0.279539	0	1	409	0	0	0	0	1	0	1	409	0	0	0	0	1
RLTR5_MM	-8.41194e-06	-1.11719	-0.103714	0.917396	0.939622	0	1	628	0	0	0	0	1	6	7	628	6	6	108.469	6	7
RLTR6_MM	0.0016562	2.78477	5.34244	9.17016e-08	2.41759e-06	35	36	606	35	35	4179.75	35	36	80	81	606	80	80	1498.75	80	81
RLTR6B_Mm	2.43551e-05	1.04429	0.113523	0.909616	0.939622	7	8	569	7	7	890.309	7	8	47	48	569	47	47	937.775	47	48
RLTR6C_Mm	0.000123696	2.34965	1.30063	0.193386	0.366549	2	3	463	2	2	312.611	2	3	7	8	463	7	7	171.644	7	8
RLTR6I_MM	-0.000306193	-1.06562	-0.479167	0.63182	0.760281	64	65	7778	64	64	595.48	64	65	433	434	7778	433	433	632.023	433	434
RLTR8	-3.13246e-05	-1.43638	-0.345442	0.729762	0.813965	0	1	360	0	0	0	0	1	8	9	360	8	8	252.29	8	9
RLTR9A	6.0326e-05	6.26574	1.48752	0.136878	0.279539	0	1	363	0	0	0	0	1	0	1	363	0	0	0	0	1
RLTR9A2	4.88697e-05	3.13287	0.983907	0.325161	0.486066	0	1	380	0	0	0	0	1	1	2	380	1	1	29.8765	1	2
RLTR9A3	2.5957e-05	1.56643	0.404808	0.685618	0.773655	0	1	305	0	0	0	0	1	3	4	305	3	3	111.669	3	4
RLTR9A3A	6.0326e-05	6.26574	1.48752	0.136878	0.279539	0	1	361	0	0	0	0	1	0	1	361	0	0	0	0	1
RLTR9A3B	3.74134e-05	2.08858	0.65234	0.514182	0.637234	0	1	390	0	0	0	0	1	2	3	390	2	2	58.2208	2	3
RLTR9A4	6.0326e-05	6.26574	1.48752	0.136878	0.279539	0	1	363	0	0	0	0	1	0	1	363	0	0	0	0	1
RLTR9B	6.0326e-05	6.26574	1.48752	0.136878	0.279539	0	1	431	0	0	0	0	1	0	1	431	0	0	0	0	1
RLTR9B2	4.88697e-05	3.13287	0.983907	0.325161	0.486066	0	1	446	0	0	0	0	1	1	2	446	1	1	25.4553	1	2
RLTR9D	-0.000111519	-2.55357	-0.943255	0.345551	0.511274	0	1	412	0	0	0	0	1	15	16	412	15	15	413.339	15	16
RLTR9D2	-3.13246e-05	-1.43638	-0.345442	0.729762	0.813965	0	1	389	0	0	0	0	1	8	9	389	8	8	233.482	8	9
RLTR9E	1.75451e-05	1.13923	0.169699	0.865247	0.902595	1	2	415	1	1	174.384	1	2	10	11	415	10	10	273.568	10	11
RLTR9F	6.0326e-05	6.26574	1.48752	0.136878	0.279539	0	1	429	0	0	0	0	1	0	1	429	0	0	0	0	1
RLTRETN_MM	0.000118329	1.49184	0.809335	0.418323	0.588901	4	5	322	4	4	898.998	4	5	20	21	322	20	20	705.159	20	21
RMER10A	0.000120652	6.26574	2.10369	0.0354055	0.218459	1	2	442	1	1	163.732	1	2	1	2	442	1	1	25.6857	1	2
RMER15	4.88697e-05	3.13287	0.983907	0.325161	0.486066	0	1	566	0	0	0	0	1	1	2	566	1	1	20.0584	1	2
RMER17A	8.62831e-05	2.5063	1.13726	0.255429	0.451674	1	2	770	1	1	93.9862	1	2	4	5	770	4	4	58.9769	4	5
RMER17B	0.000135153	2.68532	1.49044	0.136108	0.279539	2	3	928	2	2	155.968	2	3	6	7	928	6	6	73.4034	6	7
RMER17B2	0.00020998	2.4099	1.72603	0.0843425	0.279539	4	5	967	4	4	299.356	4	5	12	13	967	12	12	140.886	12	13
RMER17C	4.88697e-05	3.13287	0.983907	0.325161	0.486066	0	1	410	0	0	0	0	1	1	2	410	1	1	27.6904	1	2
RMER17D2_MM	6.08877e-06	1.04429	0.0567498	0.954745	0.968098	1	2	757	1	1	95.6002	1	2	11	12	757	11	11	164.972	11	12
RMER17D_MM	5.19141e-05	1.56643	0.572499	0.566984	0.687972	1	2	923	1	1	78.4067	1	2	7	8	923	7	7	86.1012	7	8
RMER19	3.04439e-06	1.04429	0.0401268	0.967992	0.971105	0	1	738	0	0	0	0	1	5	6	738	5	5	76.9177	5	6
RMER2	0.00016111	2.27845	1.4507	0.146864	0.297836	3	4	567	3	3	382.907	3	4	10	11	567	10	10	200.23	10	11
RMER20	6.0326e-05	6.26574	1.48752	0.136878	0.279539	0	1	375	0	0	0	0	1	0	1	375	0	0	0	0	1
RMER20A	4.88697e-05	3.13287	0.983907	0.325161	0.486066	0	1	556	0	0	0	0	1	1	2	556	1	1	20.4192	1	2
RMER21B	0.000120652	6.26574	2.10369	0.0354055	0.218459	1	2	874	1	1	82.8025	1	2	1	2	874	1	1	12.9898	1	2
RMER6C	-1.91471e-05	-1.05335	-0.108333	0.913732	0.939622	4	5	671	4	4	431.412	4	5	32	33	671	32	32	541.427	32	33
RMER6D	0.000100784	1.87972	0.974799	0.32966	0.490263	2	3	771	2	2	187.729	2	3	9	10	771	9	9	132.526	9	10
SATMIN	-0.00223631	-11.3847	-5.29951	1.16111e-07	2.80602e-06	2	3	362	2	2	399.831	2	3	213	214	362	213	213	6680.11	213	214
SPIN_NA_10_Rodent	3.74134e-05	2.08858	0.65234	0.514182	0.637234	0	1	226	0	0	0	0	1	2	3	226	2	2	100.47	2	3
SQR1_MM	0.000132108	12.5315	2.65977	0.00781933	0.0731486	1	2	687	1	1	105.341	1	2	0	1	687	0	0	0	0	1
SQR2_MM	1.45007e-05	1.25315	0.206441	0.836447	0.888533	0	1	632	0	0	0	0	1	4	5	632	4	4	71.8548	4	5
SQR4_MM	6.0326e-05	6.26574	1.48752	0.136878	0.279539	0	1	429	0	0	0	0	1	0	1	429	0	0	0	0	1
YREP	4.88697e-05	3.13287	0.983907	0.325161	0.486066	0	1	1812	0	0	0	0	1	1	2	1812	1	1	6.26548	1	2
ZP3AR_MM	4.88697e-05	3.13287	0.983907	0.325161	0.486066	0	1	320	0	0	0	0	1	1	2	320	1	1	35.4783	1	2
